# Supplementary material for: Nutrient supply controls the linkage between species abundance and ecological interactions in marine bacterial communities
Source: Nat Commun. 2022 Jan 10;13:175. doi: 10.1038/s41467-021-27857-6 (PMC8748817; doi:10.1038/s41467-021-27857-6)
Supplement: Supplementary file 4 — Supplementary Data 1 [file 41467_2021_27857_MOESM4_ESM.xlsx]

## Sheet: Sheet1
Accession Number	Data Source	Location	Latitude	Longitude	Salinity	Silt and clay (%)	Sand (%)	POC (μg/g)	TOC (mg/g)	TN (%)
ERR1545575	EMP	Gulf of Mexico, USA	27	-88	NA	NA	NA	NA	NA	NA
ERR1545577	EMP	Gulf of Mexico, USA	27.46	-89.78	NA	NA	NA	NA	NA	NA
ERR1545580	EMP	Gulf of Mexico, USA	28.71	-88.4	NA	NA	NA	NA	NA	NA
ERR1545639	EMP	Gulf of Mexico, USA	28.42	-88.73	NA	NA	NA	NA	NA	NA
ERR1545640	EMP	Gulf of Mexico, USA	28.45	-89.67	NA	NA	NA	NA	NA	NA
ERR1545677	EMP	Gulf of Mexico, USA	27.73	-89.98	NA	NA	NA	NA	NA	NA
ERR1557978	EMP	Dois Rios Estuary, Brazil	-23.18	-44.18	NA	NA	NA	NA	NA	NA
ERR1557980	EMP	Dois Rios Estuary, Brazil	-23.14	-44.17	NA	NA	NA	NA	NA	NA
ERR1557983	EMP	Dois Rios Estuary, Brazil	-22.85	-43.23	NA	NA	NA	NA	NA	NA
ERR1557985	EMP	Dois Rios Estuary, Brazil	-22.85	-43.23	NA	NA	NA	NA	NA	NA
ERR1557986	EMP	Dois Rios Estuary, Brazil	-22.85	-43.23	NA	NA	NA	NA	NA	NA
ERR1557989	EMP	Dois Rios Estuary, Brazil	-22.95	-42.33	NA	NA	NA	NA	NA	NA
ERR1557994	EMP	Dois Rios Estuary, Brazil	-22.94	-42.39	NA	NA	NA	NA	NA	NA
ERR1557996	EMP	Dois Rios Estuary, Brazil	-22.94	-42.39	NA	NA	NA	NA	NA	NA
ERR1557999	EMP	Dois Rios Estuary, Brazil	-22.94	-42.39	NA	NA	NA	NA	NA	NA
ERR1593078	EMP	Mission Bay, USA	32.78	-117.22	NA	NA	NA	NA	NA	NA
ERR1593079	EMP	Mission Bay, USA	32.78	-117.22	NA	NA	NA	NA	NA	NA
ERR1593080	EMP	Mission Bay, USA	32.77	-117.22	NA	NA	NA	NA	NA	NA
ERR1593083	EMP	Mission Bay, USA	32.77	-117.22	NA	NA	NA	NA	NA	NA
ERR1593084	EMP	Mission Bay, USA	32.78	-117.22	NA	NA	NA	NA	NA	NA
ERR1593085	EMP	Mission Bay, USA	32.78	-117.22	NA	NA	NA	NA	NA	NA
ERR1593086	EMP	Mission Bay, USA	32.77	-117.22	NA	NA	NA	NA	NA	NA
ERR1593087	EMP	Mission Bay, USA	32.78	-117.22	NA	NA	NA	NA	NA	NA
ERR1593088	EMP	Mission Bay, USA	32.78	-117.22	NA	NA	NA	NA	NA	NA
ERR1593089	EMP	Mission Bay, USA	32.79	-117.21	NA	NA	NA	NA	NA	NA
ERR1593090	EMP	Mission Bay, USA	32.78	-117.22	NA	NA	NA	NA	NA	NA
ERR1593093	EMP	Mission Bay, USA	32.78	-117.22	NA	NA	NA	NA	NA	NA
ERR1593094	EMP	Mission Bay, USA	32.78	-117.22	NA	NA	NA	NA	NA	NA
ERR1593095	EMP	Mission Bay, USA	32.77	-117.22	NA	NA	NA	NA	NA	NA
ERR1593096	EMP	Mission Bay, USA	32.77	-117.22	NA	NA	NA	NA	NA	NA
ERR1593097	EMP	Mission Bay, USA	32.77	-117.22	NA	NA	NA	NA	NA	NA
ERR1593098	EMP	Mission Bay, USA	32.77	-117.22	NA	NA	NA	NA	NA	NA
ERR1593099	EMP	Mission Bay, USA	32.78	-117.22	NA	NA	NA	NA	NA	NA
ERR1593100	EMP	Mission Bay, USA	32.77	-117.21	NA	NA	NA	NA	NA	NA
ERR1593103	EMP	Mission Bay, USA	32.77	-117.22	NA	NA	NA	NA	NA	NA
ERR1653594	EMP	Plymouth harbor, UK	50.34	-4.15	NA	NA	NA	NA	NA	NA
ERR1653596	EMP	Plymouth harbor, UK	50.34	-4.15	NA	NA	NA	NA	NA	NA
ERR1653597	EMP	Plymouth harbor, UK	50.34	-4.15	NA	NA	NA	NA	NA	NA
ERR1653599	EMP	Plymouth harbor, UK	50.34	-4.15	NA	NA	NA	NA	NA	NA
ERR1653600	EMP	Plymouth harbor, UK	50.34	-4.15	NA	NA	NA	NA	NA	NA
ERR1653603	EMP	Plymouth harbor, UK	50.34	-4.15	NA	NA	NA	NA	NA	NA
ERR1653604	EMP	Plymouth harbor, UK	50.34	-4.15	NA	NA	NA	NA	NA	NA
ERR1653606	EMP	Plymouth harbor, UK	50.34	-4.15	NA	NA	NA	NA	NA	NA
ERR1653607	EMP	Plymouth harbor, UK	50.34	-4.15	NA	NA	NA	NA	NA	NA
ERR1653608	EMP	Plymouth harbor, UK	50.34	-4.15	NA	NA	NA	NA	NA	NA
ERR1653610	EMP	Plymouth harbor, UK	50.34	-4.15	NA	NA	NA	NA	NA	NA
ERR1653615	EMP	Plymouth harbor, UK	50.34	-4.15	NA	NA	NA	NA	NA	NA
ERR1653616	EMP	Plymouth harbor, UK	50.34	-4.15	NA	NA	NA	NA	NA	NA
ERR1653617	EMP	Plymouth harbor, UK	50.34	-4.15	NA	NA	NA	NA	NA	NA
ERR1653618	EMP	Plymouth harbor, UK	50.34	-4.15	NA	NA	NA	NA	NA	NA
ERR1653619	EMP	Plymouth harbor, UK	50.34	-4.15	NA	NA	NA	NA	NA	NA
ERR1653620	EMP	Plymouth harbor, UK	50.34	-4.15	NA	NA	NA	NA	NA	NA
ERR1653623	EMP	Plymouth harbor, UK	50.34	-4.15	NA	NA	NA	NA	NA	NA
ERR1653624	EMP	Plymouth harbor, UK	50.34	-4.15	NA	NA	NA	NA	NA	NA
ERR1653625	EMP	Plymouth harbor, UK	50.34	-4.15	NA	NA	NA	NA	NA	NA
ERR1653626	EMP	Plymouth harbor, UK	50.34	-4.15	NA	NA	NA	NA	NA	NA
ERR1653627	EMP	Plymouth harbor, UK	50.34	-4.15	NA	NA	NA	NA	NA	NA
ERR1653628	EMP	Plymouth harbor, UK	50.34	-4.15	NA	NA	NA	NA	NA	NA
ERR1653629	EMP	Plymouth harbor, UK	50.34	-4.15	NA	NA	NA	NA	NA	NA
ERR1653630	EMP	Plymouth harbor, UK	50.34	-4.15	NA	NA	NA	NA	NA	NA
ERR1653633	EMP	Plymouth harbor, UK	50.34	-4.15	NA	NA	NA	NA	NA	NA
ERR1653634	EMP	Plymouth harbor, UK	50.34	-4.15	NA	NA	NA	NA	NA	NA
ERR1653635	EMP	Plymouth harbor, UK	50.34	-4.15	NA	NA	NA	NA	NA	NA
ERR1653636	EMP	Plymouth harbor, UK	50.34	-4.15	NA	NA	NA	NA	NA	NA
ERR1653637	EMP	Plymouth harbor, UK	50.34	-4.15	NA	NA	NA	NA	NA	NA
ERR1653638	EMP	Plymouth harbor, UK	50.34	-4.15	NA	NA	NA	NA	NA	NA
ERR1653639	EMP	Plymouth harbor, UK	50.34	-4.15	NA	NA	NA	NA	NA	NA
ERR1653640	EMP	Plymouth harbor, UK	50.34	-4.15	NA	NA	NA	NA	NA	NA
ERR1653643	EMP	Plymouth harbor, UK	50.34	-4.15	NA	NA	NA	NA	NA	NA
ERR1653644	EMP	Plymouth harbor, UK	50.34	-4.15	NA	NA	NA	NA	NA	NA
ERR1653645	EMP	Plymouth harbor, UK	50.34	-4.15	NA	NA	NA	NA	NA	NA
ERR1653646	EMP	Plymouth harbor, UK	50.34	-4.15	NA	NA	NA	NA	NA	NA
ERR1653647	EMP	Plymouth harbor, UK	50.34	-4.15	NA	NA	NA	NA	NA	NA
ERR1653648	EMP	Plymouth harbor, UK	50.34	-4.15	NA	NA	NA	NA	NA	NA
ERR1653649	EMP	Plymouth harbor, UK	50.34	-4.15	NA	NA	NA	NA	NA	NA
ERR1653650	EMP	Plymouth harbor, UK	50.34	-4.15	NA	NA	NA	NA	NA	NA
ERR1653653	EMP	Plymouth harbor, UK	50.34	-4.15	NA	NA	NA	NA	NA	NA
ERR1653654	EMP	Plymouth harbor, UK	50.34	-4.15	NA	NA	NA	NA	NA	NA
ERR1653655	EMP	Plymouth harbor, UK	50.34	-4.15	NA	NA	NA	NA	NA	NA
ERR1653656	EMP	Plymouth harbor, UK	50.34	-4.15	NA	NA	NA	NA	NA	NA
ERR1653657	EMP	Plymouth harbor, UK	50.34	-4.15	NA	NA	NA	NA	NA	NA
ERR1653658	EMP	Plymouth harbor, UK	50.34	-4.15	NA	NA	NA	NA	NA	NA
ERR1653659	EMP	Plymouth harbor, UK	50.34	-4.15	NA	NA	NA	NA	NA	NA
ERR1653660	EMP	Plymouth harbor, UK	50.34	-4.15	NA	NA	NA	NA	NA	NA
ERR1653663	EMP	Plymouth harbor, UK	50.34	-4.15	NA	NA	NA	NA	NA	NA
ERR1653664	EMP	Plymouth harbor, UK	50.34	-4.15	NA	NA	NA	NA	NA	NA
ERR1653665	EMP	Plymouth harbor, UK	50.34	-4.15	NA	NA	NA	NA	NA	NA
ERR1653666	EMP	Plymouth harbor, UK	50.34	-4.15	NA	NA	NA	NA	NA	NA
ERR1653667	EMP	Plymouth harbor, UK	50.34	-4.15	NA	NA	NA	NA	NA	NA
ERR1653668	EMP	Plymouth harbor, UK	50.34	-4.15	NA	NA	NA	NA	NA	NA
ERR1653669	EMP	Plymouth harbor, UK	50.34	-4.15	NA	NA	NA	NA	NA	NA
ERR1653670	EMP	Plymouth harbor, UK	50.34	-4.15	NA	NA	NA	NA	NA	NA
ERR1653673	EMP	Plymouth harbor, UK	50.34	-4.15	NA	NA	NA	NA	NA	NA
ERR1653674	EMP	Plymouth harbor, UK	50.34	-4.15	NA	NA	NA	NA	NA	NA
ERR1653675	EMP	Plymouth harbor, UK	50.34	-4.15	NA	NA	NA	NA	NA	NA
ERR1653676	EMP	Plymouth harbor, UK	50.34	-4.15	NA	NA	NA	NA	NA	NA
ERR1653677	EMP	Plymouth harbor, UK	50.34	-4.15	NA	NA	NA	NA	NA	NA
ERR1653678	EMP	Plymouth harbor, UK	50.34	-4.15	NA	NA	NA	NA	NA	NA
ERR1653679	EMP	Plymouth harbor, UK	50.34	-4.15	NA	NA	NA	NA	NA	NA
ERR1653680	EMP	Plymouth harbor, UK	50.34	-4.15	NA	NA	NA	NA	NA	NA
ERR3858087	Mediterranean	Italy	9.12	39.21	34.5	36.9	63.1	50716	NA	NA
ERR3858088	Mediterranean	Italy	9.11	39.21	36.2	39.3	60.7	34478	NA	NA
ERR3858089	Mediterranean	Italy	9.11	39.21	34.7	42.3	57.7	33517	NA	NA
ERR3858090	Mediterranean	Italy	9.11	39.2	32.4	51.7	48.3	50433	NA	NA
ERR3858091	Mediterranean	Tunisia	10.6	35.89	36.5	15.3	84.7	23733	NA	NA
ERR3858092	Mediterranean	Tunisia	10.6	35.89	36.7	34	66	66375	NA	NA
ERR3858093	Mediterranean	Tunisia	10.6	35.89	36.8	23.3	76.7	26814	NA	NA
ERR3858094	Mediterranean	Greece	25.14	35.34	37.8	41.3	58.7	21484	NA	NA
ERR3858095	Mediterranean	Greece	25.15	35.35	38.1	33.2	66.8	4370	NA	NA
ERR3858096	Mediterranean	Greece	25.15	35.34	38	30.5	69.5	7483	NA	NA
ERR3858097	Mediterranean	Greece	25.15	35.35	37.8	75.1	24.9	27970	NA	NA
SRR8480488	Austrailia	Curl Curl	33.77	151.3	NA	NA	NA	NA	5.4	0.07
SRR8480489	Austrailia	Curl Curl	33.77	151.3	NA	NA	NA	NA	5.4	0.07
SRR8480486	Austrailia	Curl Curl	33.77	151.3	NA	NA	NA	NA	5.4	0.07
SRR8480487	Austrailia	Curl Curl	33.77	151.29	NA	NA	NA	NA	22.3	0.29
SRR8480492	Austrailia	Curl Curl	33.77	151.29	NA	NA	NA	NA	22.3	0.29
SRR8480493	Austrailia	Curl Curl	33.77	151.29	NA	NA	NA	NA	22.3	0.29
SRR8480490	Austrailia	Curl Curl	33.77	151.29	NA	NA	NA	NA	49.3	0.64
SRR8480491	Austrailia	Curl Curl	33.77	151.29	NA	NA	NA	NA	49.3	0.64
SRR8480495	Austrailia	Curl Curl	33.77	151.29	NA	NA	NA	NA	49.3	0.64
SRR8480496	Austrailia	Curl Curl	33.77	151.29	NA	NA	NA	NA	71.4	0.71
SRR8480499	Austrailia	Curl Curl	33.77	151.29	NA	NA	NA	NA	71.4	0.71
SRR8480500	Austrailia	Curl Curl	33.77	151.29	NA	NA	NA	NA	71.4	0.71
SRR8480497	Austrailia	Curl Curl	33.77	151.29	NA	NA	NA	NA	13.3	0.16
SRR8480498	Austrailia	Curl Curl	33.77	151.29	NA	NA	NA	NA	13.3	0.16
SRR8480503	Austrailia	Curl Curl	33.77	151.29	NA	NA	NA	NA	13.3	0.16
SRR8480504	Austrailia	Dee Why	33.75	151.3	NA	NA	NA	NA	5.7	0.06
SRR8480501	Austrailia	Dee Why	33.75	151.3	NA	NA	NA	NA	5.7	0.06
SRR8480502	Austrailia	Dee Why	33.75	151.3	NA	NA	NA	NA	5.7	0.06
SRR8480507	Austrailia	Dee Why	33.75	151.3	NA	NA	NA	NA	9.1	0.09
SRR8480508	Austrailia	Dee Why	33.75	151.3	NA	NA	NA	NA	9.1	0.09
SRR8480472	Austrailia	Dee Why	33.75	151.3	NA	NA	NA	NA	9.1	0.09
SRR8480471	Austrailia	Dee Why	33.75	151.3	NA	NA	NA	NA	3.1	0.04
SRR8480470	Austrailia	Dee Why	33.75	151.3	NA	NA	NA	NA	3.1	0.04
SRR8480469	Austrailia	Dee Why	33.75	151.3	NA	NA	NA	NA	3.1	0.04
SRR8480476	Austrailia	Dee Why	33.75	151.3	NA	NA	NA	NA	64.5	0.65
SRR8480475	Austrailia	Dee Why	33.75	151.3	NA	NA	NA	NA	64.5	0.65
SRR8480474	Austrailia	Dee Why	33.75	151.3	NA	NA	NA	NA	64.5	0.65
SRR8480473	Austrailia	Dee Why	33.75	151.3	NA	NA	NA	NA	6.9	0.05
SRR8480466	Austrailia	Dee Why	33.75	151.3	NA	NA	NA	NA	6.9	0.05
SRR8480465	Austrailia	Dee Why	33.75	151.3	NA	NA	NA	NA	6.9	0.05
SRR8480520	Austrailia	Manly	33.78	151.28	NA	NA	NA	NA	2.2	0.03
SRR8480461	Austrailia	Manly	33.78	151.28	NA	NA	NA	NA	2.2	0.03
SRR8480462	Austrailia	Manly	33.78	151.28	NA	NA	NA	NA	2.2	0.03
SRR8480464	Austrailia	Manly	33.78	151.28	NA	NA	NA	NA	31.5	0.32
SRR8480513	Austrailia	Manly	33.78	151.28	NA	NA	NA	NA	31.5	0.32
SRR8480514	Austrailia	Manly	33.78	151.28	NA	NA	NA	NA	31.5	0.32
SRR8480516	Austrailia	Manly	33.78	151.28	NA	NA	NA	NA	50.2	0.41
SRR8480517	Austrailia	Manly	33.78	151.28	NA	NA	NA	NA	50.2	0.41
SRR8480509	Austrailia	Manly	33.78	151.28	NA	NA	NA	NA	50.2	0.41
SRR8480510	Austrailia	Manly	33.78	151.28	NA	NA	NA	NA	67	0.61
SRR8480483	Austrailia	Manly	33.78	151.28	NA	NA	NA	NA	67	0.61
SRR8480482	Austrailia	Manly	33.78	151.28	NA	NA	NA	NA	67	0.61
SRR8480485	Austrailia	Manly	33.78	151.27	NA	NA	NA	NA	67	0.5
SRR8480484	Austrailia	Manly	33.78	151.27	NA	NA	NA	NA	67	0.5
SRR8480519	Austrailia	Manly	33.78	151.27	NA	NA	NA	NA	67	0.5
SRR8480467	Austrailia	Narrabeen	33.72	151.29	NA	NA	NA	NA	2.8	0
SRR8480479	Austrailia	Narrabeen	33.72	151.29	NA	NA	NA	NA	2.8	0
SRR8480477	Austrailia	Narrabeen	33.72	151.29	NA	NA	NA	NA	2.8	0
SRR8480468	Austrailia	Narrabeen	33.71	151.29	NA	NA	NA	NA	11.6	0.1
SRR8480480	Austrailia	Narrabeen	33.71	151.29	NA	NA	NA	NA	11.6	0.1
SRR8480511	Austrailia	Narrabeen	33.71	151.29	NA	NA	NA	NA	11.6	0.1
SRR8480512	Austrailia	Narrabeen	33.71	151.28	NA	NA	NA	NA	30.9	0.3
SRR8480481	Austrailia	Narrabeen	33.71	151.28	NA	NA	NA	NA	30.9	0.3
SRR8480494	Austrailia	Narrabeen	33.71	151.28	NA	NA	NA	NA	30.9	0.3
SRR8480515	Austrailia	Narrabeen	33.72	151.27	NA	NA	NA	NA	49.7	0.4
SRR8480463	Austrailia	Narrabeen	33.72	151.27	NA	NA	NA	NA	49.7	0.4
SRR8480505	Austrailia	Narrabeen	33.72	151.27	NA	NA	NA	NA	49.7	0.4
SRR8480506	Austrailia	Narrabeen	33.72	151.27	NA	NA	NA	NA	49.3	0.3
SRR8480478	Austrailia	Narrabeen	33.72	151.27	NA	NA	NA	NA	49.3	0.3
SRR8480518	Austrailia	Narrabeen	33.72	151.27	NA	NA	NA	NA	49.3	0.3
