# Supplementary material for: Nutrient supply controls the linkage between species abundance and ecological interactions in marine bacterial communities
Source: Nat Commun. 2022 Jan 10;13:175. doi: 10.1038/s41467-021-27857-6 (PMC8748817; doi:10.1038/s41467-021-27857-6)
Supplement: Supplementary file 6 — Source data [file 41467_2021_27857_MOESM6_ESM.xlsx]

## Sheet: Fig. 1b and Suppl. Fig. 1
	ID	category	rrn copy number	dataset	sample type
1	Otu920	Rare	15	Mediterranean	Coastal Sediment
2	Otu2467	Rare	15	Mediterranean	Coastal Sediment
3	Otu4050	Rare	15	Mediterranean	Coastal Sediment
4	Otu430	Intermediate	11	Mediterranean	Coastal Sediment
5	Otu3744	Rare	11	Mediterranean	Coastal Sediment
6	Otu5938	Rare	10	Mediterranean	Coastal Sediment
7	Otu1363	Rare	10	Mediterranean	Coastal Sediment
8	Otu1924	Rare	10	Mediterranean	Coastal Sediment
9	Otu1325	Rare	9	Mediterranean	Coastal Sediment
10	Otu1443	Rare	9	Mediterranean	Coastal Sediment
11	Otu2896	Rare	9	Mediterranean	Coastal Sediment
12	Otu3884	Rare	9	Mediterranean	Coastal Sediment
13	Otu5622	Rare	9	Mediterranean	Coastal Sediment
14	Otu5663	Rare	9	Mediterranean	Coastal Sediment
15	Otu212	Intermediate	9	Mediterranean	Coastal Sediment
16	Otu293	Intermediate	9	Mediterranean	Coastal Sediment
17	Otu703	Intermediate	9	Mediterranean	Coastal Sediment
18	Otu1070	Rare	9	Mediterranean	Coastal Sediment
19	Otu1681	Rare	9	Mediterranean	Coastal Sediment
20	Otu1865	Rare	9	Mediterranean	Coastal Sediment
21	Otu2998	Rare	9	Mediterranean	Coastal Sediment
22	Otu3256	Rare	9	Mediterranean	Coastal Sediment
23	Otu3427	Rare	9	Mediterranean	Coastal Sediment
24	Otu3537	Rare	9	Mediterranean	Coastal Sediment
25	Otu5776	Rare	9	Mediterranean	Coastal Sediment
26	Otu6003	Rare	9	Mediterranean	Coastal Sediment
27	Otu6344	Rare	9	Mediterranean	Coastal Sediment
28	Otu6384	Rare	9	Mediterranean	Coastal Sediment
29	Otu6545	Rare	9	Mediterranean	Coastal Sediment
30	Otu7574	Rare	9	Mediterranean	Coastal Sediment
31	Otu3757	Rare	9	Mediterranean	Coastal Sediment
32	Otu5104	Rare	9	Mediterranean	Coastal Sediment
33	Otu5636	Rare	9	Mediterranean	Coastal Sediment
34	Otu2528	Rare	9	Mediterranean	Coastal Sediment
35	Otu4046	Rare	9	Mediterranean	Coastal Sediment
36	Otu58	Intermediate	9	Mediterranean	Coastal Sediment
37	Otu6205	Rare	9	Mediterranean	Coastal Sediment
38	Otu4407	Rare	9	Mediterranean	Coastal Sediment
39	Otu1255	Rare	9	Mediterranean	Coastal Sediment
40	Otu129	Intermediate	9	Mediterranean	Coastal Sediment
41	Otu3408	Rare	9	Mediterranean	Coastal Sediment
42	Otu7380	Rare	9	Mediterranean	Coastal Sediment
43	Otu3655	Rare	8	Mediterranean	Coastal Sediment
44	Otu5176	Rare	8	Mediterranean	Coastal Sediment
45	Otu1641	Rare	8	Mediterranean	Coastal Sediment
46	Otu7362	Rare	8	Mediterranean	Coastal Sediment
47	Otu391	Rare	8	Mediterranean	Coastal Sediment
48	Otu4686	Rare	8	Mediterranean	Coastal Sediment
49	Otu1627	Rare	8	Mediterranean	Coastal Sediment
50	Otu5684	Rare	8	Mediterranean	Coastal Sediment
51	Otu6376	Rare	8	Mediterranean	Coastal Sediment
52	Otu3392	Rare	8	Mediterranean	Coastal Sediment
53	Otu1302	Rare	8	Mediterranean	Coastal Sediment
54	Otu837	Rare	8	Mediterranean	Coastal Sediment
55	Otu2075	Rare	8	Mediterranean	Coastal Sediment
56	Otu6655	Rare	8	Mediterranean	Coastal Sediment
57	Otu6919	Rare	8	Mediterranean	Coastal Sediment
58	Otu7149	Rare	8	Mediterranean	Coastal Sediment
59	Otu896	Rare	7	Mediterranean	Coastal Sediment
60	Otu5696	Rare	7	Mediterranean	Coastal Sediment
61	Otu7065	Rare	7	Mediterranean	Coastal Sediment
62	Otu4568	Rare	7	Mediterranean	Coastal Sediment
63	Otu256	Intermediate	7	Mediterranean	Coastal Sediment
64	Otu3621	Rare	7	Mediterranean	Coastal Sediment
65	Otu4973	Rare	7	Mediterranean	Coastal Sediment
66	Otu1491	Rare	7	Mediterranean	Coastal Sediment
67	Otu813	Rare	7	Mediterranean	Coastal Sediment
68	Otu2399	Rare	7	Mediterranean	Coastal Sediment
69	Otu2153	Rare	7	Mediterranean	Coastal Sediment
70	Otu83	Intermediate	7	Mediterranean	Coastal Sediment
71	Otu4323	Rare	7	Mediterranean	Coastal Sediment
72	Otu6813	Rare	7	Mediterranean	Coastal Sediment
73	Otu3076	Rare	6	Mediterranean	Coastal Sediment
74	Otu2669	Rare	6	Mediterranean	Coastal Sediment
75	Otu7464	Rare	6	Mediterranean	Coastal Sediment
76	Otu4451	Rare	6	Mediterranean	Coastal Sediment
77	Otu7327	Rare	6	Mediterranean	Coastal Sediment
78	Otu6954	Rare	6	Mediterranean	Coastal Sediment
79	Otu2127	Rare	6	Mediterranean	Coastal Sediment
80	Otu2635	Rare	6	Mediterranean	Coastal Sediment
81	Otu599	Intermediate	6	Mediterranean	Coastal Sediment
82	Otu2518	Rare	6	Mediterranean	Coastal Sediment
83	Otu6910	Rare	6	Mediterranean	Coastal Sediment
84	Otu5862	Rare	6	Mediterranean	Coastal Sediment
85	Otu1430	Rare	6	Mediterranean	Coastal Sediment
86	Otu6683	Rare	6	Mediterranean	Coastal Sediment
87	Otu6071	Rare	6	Mediterranean	Coastal Sediment
88	Otu3707	Rare	6	Mediterranean	Coastal Sediment
89	Otu6038	Rare	6	Mediterranean	Coastal Sediment
90	Otu5375	Rare	6	Mediterranean	Coastal Sediment
91	Otu4548	Rare	6	Mediterranean	Coastal Sediment
92	Otu3923	Rare	6	Mediterranean	Coastal Sediment
93	Otu1418	Rare	6	Mediterranean	Coastal Sediment
94	Otu7254	Rare	6	Mediterranean	Coastal Sediment
95	Otu3387	Rare	6	Mediterranean	Coastal Sediment
96	Otu5344	Rare	6	Mediterranean	Coastal Sediment
97	Otu6842	Rare	6	Mediterranean	Coastal Sediment
98	Otu7348	Rare	5	Mediterranean	Coastal Sediment
99	Otu2211	Rare	5	Mediterranean	Coastal Sediment
100	Otu2006	Intermediate	5	Mediterranean	Coastal Sediment
101	Otu4527	Rare	5	Mediterranean	Coastal Sediment
102	Otu613	Intermediate	5	Mediterranean	Coastal Sediment
103	Otu5753	Rare	5	Mediterranean	Coastal Sediment
104	Otu7057	Rare	5	Mediterranean	Coastal Sediment
105	Otu1674	Rare	5	Mediterranean	Coastal Sediment
106	Otu1096	Intermediate	5	Mediterranean	Coastal Sediment
107	Otu5529	Rare	5	Mediterranean	Coastal Sediment
108	Otu1117	Intermediate	5	Mediterranean	Coastal Sediment
109	Otu5095	Rare	5	Mediterranean	Coastal Sediment
110	Otu6398	Rare	5	Mediterranean	Coastal Sediment
111	Otu3865	Rare	5	Mediterranean	Coastal Sediment
112	Otu1888	Rare	5	Mediterranean	Coastal Sediment
113	Otu4443	Rare	5	Mediterranean	Coastal Sediment
114	Otu5127	Rare	5	Mediterranean	Coastal Sediment
115	Otu5197	Rare	5	Mediterranean	Coastal Sediment
116	Otu5242	Rare	5	Mediterranean	Coastal Sediment
117	Otu3544	Rare	5	Mediterranean	Coastal Sediment
118	Otu4901	Rare	5	Mediterranean	Coastal Sediment
119	Otu3552	Rare	5	Mediterranean	Coastal Sediment
120	Otu1445	Rare	5	Mediterranean	Coastal Sediment
121	Otu3753	Rare	5	Mediterranean	Coastal Sediment
122	Otu6405	Rare	5	Mediterranean	Coastal Sediment
123	Otu6082	Rare	5	Mediterranean	Coastal Sediment
124	Otu4083	Rare	5	Mediterranean	Coastal Sediment
125	Otu3566	Rare	5	Mediterranean	Coastal Sediment
126	Otu3698	Rare	5	Mediterranean	Coastal Sediment
127	Otu6617	Rare	5	Mediterranean	Coastal Sediment
128	Otu220	Intermediate	5	Mediterranean	Coastal Sediment
129	Otu1896	Rare	5	Mediterranean	Coastal Sediment
130	Otu2182	Rare	5	Mediterranean	Coastal Sediment
131	Otu5015	Rare	5	Mediterranean	Coastal Sediment
132	Otu5178	Rare	5	Mediterranean	Coastal Sediment
133	Otu188	Intermediate	5	Mediterranean	Coastal Sediment
134	Otu636	Rare	5	Mediterranean	Coastal Sediment
135	Otu3721	Rare	5	Mediterranean	Coastal Sediment
136	Otu1776	Rare	5	Mediterranean	Coastal Sediment
137	Otu1740	Rare	5	Mediterranean	Coastal Sediment
138	Otu1935	Rare	5	Mediterranean	Coastal Sediment
139	Otu1996	Rare	5	Mediterranean	Coastal Sediment
140	Otu5291	Rare	5	Mediterranean	Coastal Sediment
141	Otu7012	Rare	5	Mediterranean	Coastal Sediment
142	Otu5192	Rare	5	Mediterranean	Coastal Sediment
143	Otu765	Rare	5	Mediterranean	Coastal Sediment
144	Otu1437	Rare	5	Mediterranean	Coastal Sediment
145	Otu2929	Rare	5	Mediterranean	Coastal Sediment
146	Otu5587	Rare	5	Mediterranean	Coastal Sediment
147	Otu6454	Rare	5	Mediterranean	Coastal Sediment
148	Otu4366	Rare	5	Mediterranean	Coastal Sediment
149	Otu3872	Rare	5	Mediterranean	Coastal Sediment
150	Otu4305	Rare	5	Mediterranean	Coastal Sediment
151	Otu4912	Rare	5	Mediterranean	Coastal Sediment
152	Otu499	Rare	5	Mediterranean	Coastal Sediment
153	Otu1725	Rare	5	Mediterranean	Coastal Sediment
154	Otu851	Rare	5	Mediterranean	Coastal Sediment
155	Otu2204	Rare	5	Mediterranean	Coastal Sediment
156	Otu455	Intermediate	5	Mediterranean	Coastal Sediment
157	Otu3382	Rare	5	Mediterranean	Coastal Sediment
158	Otu5085	Rare	5	Mediterranean	Coastal Sediment
159	Otu7407	Rare	5	Mediterranean	Coastal Sediment
160	Otu4558	Rare	5	Mediterranean	Coastal Sediment
161	Otu6023	Rare	5	Mediterranean	Coastal Sediment
162	Otu4141	Rare	5	Mediterranean	Coastal Sediment
163	Otu676	Rare	5	Mediterranean	Coastal Sediment
164	Otu2459	Rare	5	Mediterranean	Coastal Sediment
165	Otu2662	Rare	5	Mediterranean	Coastal Sediment
166	Otu3119	Rare	5	Mediterranean	Coastal Sediment
167	Otu3295	Rare	5	Mediterranean	Coastal Sediment
168	Otu102	Intermediate	5	Mediterranean	Coastal Sediment
169	Otu782	Rare	5	Mediterranean	Coastal Sediment
170	Otu4125	Rare	5	Mediterranean	Coastal Sediment
171	Otu893	Intermediate	5	Mediterranean	Coastal Sediment
172	Otu963	Rare	5	Mediterranean	Coastal Sediment
173	Otu6453	Rare	5	Mediterranean	Coastal Sediment
174	Otu645	Intermediate	5	Mediterranean	Coastal Sediment
175	Otu744	Rare	5	Mediterranean	Coastal Sediment
176	Otu3809	Rare	5	Mediterranean	Coastal Sediment
177	Otu975	Intermediate	5	Mediterranean	Coastal Sediment
178	Otu2313	Rare	5	Mediterranean	Coastal Sediment
179	Otu4499	Rare	5	Mediterranean	Coastal Sediment
180	Otu5128	Rare	5	Mediterranean	Coastal Sediment
181	Otu7497	Rare	5	Mediterranean	Coastal Sediment
182	Otu7507	Rare	5	Mediterranean	Coastal Sediment
183	Otu3373	Rare	5	Mediterranean	Coastal Sediment
184	Otu5651	Rare	5	Mediterranean	Coastal Sediment
185	Otu6290	Rare	5	Mediterranean	Coastal Sediment
186	Otu5355	Rare	5	Mediterranean	Coastal Sediment
187	Otu4387	Rare	5	Mediterranean	Coastal Sediment
188	Otu287	Intermediate	5	Mediterranean	Coastal Sediment
189	Otu4721	Rare	5	Mediterranean	Coastal Sediment
190	Otu569	Intermediate	5	Mediterranean	Coastal Sediment
191	Otu1153	Intermediate	5	Mediterranean	Coastal Sediment
192	Otu572	Rare	5	Mediterranean	Coastal Sediment
193	Otu2312	Rare	5	Mediterranean	Coastal Sediment
194	Otu1915	Rare	5	Mediterranean	Coastal Sediment
195	Otu5379	Rare	5	Mediterranean	Coastal Sediment
196	Otu1957	Rare	5	Mediterranean	Coastal Sediment
197	Otu7169	Rare	5	Mediterranean	Coastal Sediment
198	Otu233	Intermediate	5	Mediterranean	Coastal Sediment
199	Otu332	Intermediate	5	Mediterranean	Coastal Sediment
200	Otu1130	Rare	5	Mediterranean	Coastal Sediment
201	Otu1152	Rare	5	Mediterranean	Coastal Sediment
202	Otu2351	Rare	5	Mediterranean	Coastal Sediment
203	Otu4762	Rare	5	Mediterranean	Coastal Sediment
204	Otu7317	Rare	5	Mediterranean	Coastal Sediment
205	Otu7399	Rare	5	Mediterranean	Coastal Sediment
206	Otu2165	Rare	5	Mediterranean	Coastal Sediment
207	Otu260	Intermediate	5	Mediterranean	Coastal Sediment
208	Otu2725	Rare	5	Mediterranean	Coastal Sediment
209	Otu5672	Rare	5	Mediterranean	Coastal Sediment
210	Otu7170	Rare	5	Mediterranean	Coastal Sediment
211	Otu4331	Rare	5	Mediterranean	Coastal Sediment
212	Otu2061	Rare	5	Mediterranean	Coastal Sediment
213	Otu2919	Rare	5	Mediterranean	Coastal Sediment
214	Otu4776	Rare	5	Mediterranean	Coastal Sediment
215	Otu5125	Rare	5	Mediterranean	Coastal Sediment
216	Otu3703	Rare	5	Mediterranean	Coastal Sediment
217	Otu7525	Rare	5	Mediterranean	Coastal Sediment
218	Otu1375	Rare	5	Mediterranean	Coastal Sediment
219	Otu466	Rare	5	Mediterranean	Coastal Sediment
220	Otu1703	Rare	5	Mediterranean	Coastal Sediment
221	Otu4338	Rare	5	Mediterranean	Coastal Sediment
222	Otu6668	Rare	5	Mediterranean	Coastal Sediment
223	Otu7206	Rare	5	Mediterranean	Coastal Sediment
224	Otu4856	Rare	5	Mediterranean	Coastal Sediment
225	Otu297	Rare	5	Mediterranean	Coastal Sediment
226	Otu493	Rare	5	Mediterranean	Coastal Sediment
227	Otu502	Intermediate	5	Mediterranean	Coastal Sediment
228	Otu711	Rare	5	Mediterranean	Coastal Sediment
229	Otu1479	Rare	5	Mediterranean	Coastal Sediment
230	Otu1656	Rare	5	Mediterranean	Coastal Sediment
231	Otu1743	Rare	5	Mediterranean	Coastal Sediment
232	Otu2032	Rare	5	Mediterranean	Coastal Sediment
233	Otu2321	Rare	5	Mediterranean	Coastal Sediment
234	Otu2476	Rare	5	Mediterranean	Coastal Sediment
235	Otu2916	Rare	5	Mediterranean	Coastal Sediment
236	Otu3724	Rare	5	Mediterranean	Coastal Sediment
237	Otu3733	Rare	5	Mediterranean	Coastal Sediment
238	Otu4133	Rare	5	Mediterranean	Coastal Sediment
239	Otu4492	Rare	5	Mediterranean	Coastal Sediment
240	Otu4496	Rare	5	Mediterranean	Coastal Sediment
241	Otu4579	Rare	5	Mediterranean	Coastal Sediment
242	Otu4708	Rare	5	Mediterranean	Coastal Sediment
243	Otu5328	Rare	5	Mediterranean	Coastal Sediment
244	Otu5407	Rare	5	Mediterranean	Coastal Sediment
245	Otu5995	Rare	5	Mediterranean	Coastal Sediment
246	Otu6355	Rare	5	Mediterranean	Coastal Sediment
247	Otu6470	Rare	5	Mediterranean	Coastal Sediment
248	Otu6869	Rare	5	Mediterranean	Coastal Sediment
249	Otu7159	Rare	5	Mediterranean	Coastal Sediment
250	Otu7162	Rare	5	Mediterranean	Coastal Sediment
251	Otu7406	Rare	5	Mediterranean	Coastal Sediment
252	Otu7452	Rare	5	Mediterranean	Coastal Sediment
253	Otu2826	Rare	5	Mediterranean	Coastal Sediment
254	Otu5596	Rare	5	Mediterranean	Coastal Sediment
255	Otu2410	Rare	5	Mediterranean	Coastal Sediment
256	Otu2820	Rare	5	Mediterranean	Coastal Sediment
257	Otu4515	Rare	5	Mediterranean	Coastal Sediment
258	Otu4738	Rare	5	Mediterranean	Coastal Sediment
259	Otu2782	Rare	5	Mediterranean	Coastal Sediment
260	Otu5954	Rare	5	Mediterranean	Coastal Sediment
261	Otu7054	Rare	5	Mediterranean	Coastal Sediment
262	Otu834	Rare	5	Mediterranean	Coastal Sediment
263	Otu1420	Rare	5	Mediterranean	Coastal Sediment
264	Otu3399	Rare	5	Mediterranean	Coastal Sediment
265	Otu5372	Rare	5	Mediterranean	Coastal Sediment
266	Otu706	Rare	5	Mediterranean	Coastal Sediment
267	Otu2920	Rare	5	Mediterranean	Coastal Sediment
268	Otu3344	Rare	5	Mediterranean	Coastal Sediment
269	Otu1954	Rare	5	Mediterranean	Coastal Sediment
270	Otu2465	Rare	5	Mediterranean	Coastal Sediment
271	Otu2546	Rare	5	Mediterranean	Coastal Sediment
272	Otu2590	Rare	5	Mediterranean	Coastal Sediment
273	Otu2723	Rare	5	Mediterranean	Coastal Sediment
274	Otu3062	Rare	5	Mediterranean	Coastal Sediment
275	Otu4011	Rare	5	Mediterranean	Coastal Sediment
276	Otu6195	Rare	5	Mediterranean	Coastal Sediment
277	Otu7024	Rare	5	Mediterranean	Coastal Sediment
278	Otu1220	Rare	5	Mediterranean	Coastal Sediment
279	Otu1806	Rare	5	Mediterranean	Coastal Sediment
280	Otu6263	Rare	5	Mediterranean	Coastal Sediment
281	Otu1940	Rare	5	Mediterranean	Coastal Sediment
282	Otu5061	Rare	5	Mediterranean	Coastal Sediment
283	Otu2490	Rare	5	Mediterranean	Coastal Sediment
284	Otu1380	Rare	5	Mediterranean	Coastal Sediment
285	Otu4879	Rare	5	Mediterranean	Coastal Sediment
286	Otu1030	Intermediate	5	Mediterranean	Coastal Sediment
287	Otu1221	Intermediate	5	Mediterranean	Coastal Sediment
288	Otu3813	Rare	5	Mediterranean	Coastal Sediment
289	Otu1441	Rare	5	Mediterranean	Coastal Sediment
290	Otu1192	Rare	5	Mediterranean	Coastal Sediment
291	Otu6372	Rare	5	Mediterranean	Coastal Sediment
292	Otu1979	Rare	5	Mediterranean	Coastal Sediment
293	Otu2665	Rare	5	Mediterranean	Coastal Sediment
294	Otu6175	Rare	5	Mediterranean	Coastal Sediment
295	Otu2201	Rare	5	Mediterranean	Coastal Sediment
296	Otu5516	Rare	5	Mediterranean	Coastal Sediment
297	Otu2104	Rare	5	Mediterranean	Coastal Sediment
298	Otu3978	Rare	5	Mediterranean	Coastal Sediment
299	Otu5166	Rare	5	Mediterranean	Coastal Sediment
300	Otu5212	Rare	5	Mediterranean	Coastal Sediment
301	Otu5252	Rare	5	Mediterranean	Coastal Sediment
302	Otu6359	Rare	5	Mediterranean	Coastal Sediment
303	Otu7514	Rare	5	Mediterranean	Coastal Sediment
304	Otu1334	Rare	5	Mediterranean	Coastal Sediment
305	Otu2033	Rare	5	Mediterranean	Coastal Sediment
306	Otu4752	Rare	5	Mediterranean	Coastal Sediment
307	Otu1636	Rare	5	Mediterranean	Coastal Sediment
308	Otu252	Intermediate	5	Mediterranean	Coastal Sediment
309	Otu904	Rare	5	Mediterranean	Coastal Sediment
310	Otu2236	Rare	5	Mediterranean	Coastal Sediment
311	Otu4845	Rare	5	Mediterranean	Coastal Sediment
312	Otu1201	Rare	5	Mediterranean	Coastal Sediment
313	Otu5771	Rare	5	Mediterranean	Coastal Sediment
314	Otu5832	Rare	5	Mediterranean	Coastal Sediment
315	Otu1100	Rare	5	Mediterranean	Coastal Sediment
316	Otu6509	Rare	5	Mediterranean	Coastal Sediment
317	Otu1756	Rare	5	Mediterranean	Coastal Sediment
318	Otu2691	Rare	5	Mediterranean	Coastal Sediment
319	Otu2715	Rare	5	Mediterranean	Coastal Sediment
320	Otu3112	Rare	5	Mediterranean	Coastal Sediment
321	Otu5505	Rare	5	Mediterranean	Coastal Sediment
322	Otu6634	Rare	5	Mediterranean	Coastal Sediment
323	Otu4444	Rare	5	Mediterranean	Coastal Sediment
324	Otu779	Rare	5	Mediterranean	Coastal Sediment
325	Otu957	Rare	5	Mediterranean	Coastal Sediment
326	Otu1063	Rare	5	Mediterranean	Coastal Sediment
327	Otu2464	Rare	5	Mediterranean	Coastal Sediment
328	Otu3667	Rare	5	Mediterranean	Coastal Sediment
329	Otu4063	Rare	5	Mediterranean	Coastal Sediment
330	Otu5334	Rare	5	Mediterranean	Coastal Sediment
331	Otu6041	Rare	5	Mediterranean	Coastal Sediment
332	Otu1150	Rare	5	Mediterranean	Coastal Sediment
333	Otu5605	Rare	5	Mediterranean	Coastal Sediment
334	Otu1011	Rare	5	Mediterranean	Coastal Sediment
335	Otu3965	Rare	5	Mediterranean	Coastal Sediment
336	Otu1606	Rare	5	Mediterranean	Coastal Sediment
337	Otu5161	Rare	5	Mediterranean	Coastal Sediment
338	Otu887	Intermediate	5	Mediterranean	Coastal Sediment
339	Otu2017	Rare	5	Mediterranean	Coastal Sediment
340	Otu2612	Rare	5	Mediterranean	Coastal Sediment
341	Otu6666	Rare	5	Mediterranean	Coastal Sediment
342	Otu6835	Rare	5	Mediterranean	Coastal Sediment
343	Otu1237	Rare	5	Mediterranean	Coastal Sediment
344	Otu1770	Rare	5	Mediterranean	Coastal Sediment
345	Otu7219	Rare	5	Mediterranean	Coastal Sediment
346	Otu33	Intermediate	5	Mediterranean	Coastal Sediment
347	Otu512	Rare	5	Mediterranean	Coastal Sediment
348	Otu6962	Rare	5	Mediterranean	Coastal Sediment
349	Otu3585	Rare	5	Mediterranean	Coastal Sediment
350	Otu4200	Rare	5	Mediterranean	Coastal Sediment
351	Otu7291	Rare	5	Mediterranean	Coastal Sediment
352	Otu549	Rare	5	Mediterranean	Coastal Sediment
353	Otu6036	Rare	5	Mediterranean	Coastal Sediment
354	Otu2770	Rare	5	Mediterranean	Coastal Sediment
355	Otu5930	Rare	5	Mediterranean	Coastal Sediment
356	Otu1534	Rare	5	Mediterranean	Coastal Sediment
357	Otu2461	Rare	5	Mediterranean	Coastal Sediment
358	Otu2560	Rare	5	Mediterranean	Coastal Sediment
359	Otu2744	Rare	5	Mediterranean	Coastal Sediment
360	Otu4207	Rare	5	Mediterranean	Coastal Sediment
361	Otu5565	Rare	5	Mediterranean	Coastal Sediment
362	Otu5986	Rare	5	Mediterranean	Coastal Sediment
363	Otu6496	Rare	5	Mediterranean	Coastal Sediment
364	Otu1423	Rare	5	Mediterranean	Coastal Sediment
365	Otu669	Rare	5	Mediterranean	Coastal Sediment
366	Otu2206	Rare	5	Mediterranean	Coastal Sediment
367	Otu4110	Rare	5	Mediterranean	Coastal Sediment
368	Otu4279	Rare	5	Mediterranean	Coastal Sediment
369	Otu4350	Rare	5	Mediterranean	Coastal Sediment
370	Otu4659	Rare	5	Mediterranean	Coastal Sediment
371	Otu4809	Rare	5	Mediterranean	Coastal Sediment
372	Otu1160	Rare	5	Mediterranean	Coastal Sediment
373	Otu1748	Rare	5	Mediterranean	Coastal Sediment
374	Otu1900	Rare	5	Mediterranean	Coastal Sediment
375	Otu2880	Rare	5	Mediterranean	Coastal Sediment
376	Otu3215	Rare	5	Mediterranean	Coastal Sediment
377	Otu3453	Rare	5	Mediterranean	Coastal Sediment
378	Otu3904	Rare	5	Mediterranean	Coastal Sediment
379	Otu5705	Rare	5	Mediterranean	Coastal Sediment
380	Otu7092	Rare	5	Mediterranean	Coastal Sediment
381	Otu2599	Rare	5	Mediterranean	Coastal Sediment
382	Otu1359	Rare	5	Mediterranean	Coastal Sediment
383	Otu7502	Rare	5	Mediterranean	Coastal Sediment
384	Otu3163	Rare	5	Mediterranean	Coastal Sediment
385	Otu5490	Rare	5	Mediterranean	Coastal Sediment
386	Otu6557	Rare	5	Mediterranean	Coastal Sediment
387	Otu763	Rare	5	Mediterranean	Coastal Sediment
388	Otu991	Intermediate	5	Mediterranean	Coastal Sediment
389	Otu1501	Rare	5	Mediterranean	Coastal Sediment
390	Otu4106	Rare	5	Mediterranean	Coastal Sediment
391	Otu2832	Rare	5	Mediterranean	Coastal Sediment
392	Otu6342	Rare	5	Mediterranean	Coastal Sediment
393	Otu1899	Rare	5	Mediterranean	Coastal Sediment
394	Otu1958	Rare	5	Mediterranean	Coastal Sediment
395	Otu4851	Rare	5	Mediterranean	Coastal Sediment
396	Otu5139	Rare	5	Mediterranean	Coastal Sediment
397	Otu7549	Rare	5	Mediterranean	Coastal Sediment
398	Otu724	Rare	5	Mediterranean	Coastal Sediment
399	Otu970	Rare	5	Mediterranean	Coastal Sediment
400	Otu1382	Rare	5	Mediterranean	Coastal Sediment
401	Otu1408	Rare	5	Mediterranean	Coastal Sediment
402	Otu1709	Rare	5	Mediterranean	Coastal Sediment
403	Otu1831	Rare	5	Mediterranean	Coastal Sediment
404	Otu2489	Rare	5	Mediterranean	Coastal Sediment
405	Otu2552	Rare	5	Mediterranean	Coastal Sediment
406	Otu2968	Rare	5	Mediterranean	Coastal Sediment
407	Otu3046	Rare	5	Mediterranean	Coastal Sediment
408	Otu3210	Rare	5	Mediterranean	Coastal Sediment
409	Otu3523	Rare	5	Mediterranean	Coastal Sediment
410	Otu4257	Rare	5	Mediterranean	Coastal Sediment
411	Otu4559	Rare	5	Mediterranean	Coastal Sediment
412	Otu4796	Rare	5	Mediterranean	Coastal Sediment
413	Otu5404	Rare	5	Mediterranean	Coastal Sediment
414	Otu5893	Rare	5	Mediterranean	Coastal Sediment
415	Otu6368	Rare	5	Mediterranean	Coastal Sediment
416	Otu6822	Rare	5	Mediterranean	Coastal Sediment
417	Otu6929	Rare	5	Mediterranean	Coastal Sediment
418	Otu7436	Rare	5	Mediterranean	Coastal Sediment
419	Otu7444	Rare	5	Mediterranean	Coastal Sediment
420	Otu1498	Rare	5	Mediterranean	Coastal Sediment
421	Otu1918	Rare	5	Mediterranean	Coastal Sediment
422	Otu6525	Rare	5	Mediterranean	Coastal Sediment
423	Otu5041	Rare	5	Mediterranean	Coastal Sediment
424	Otu803	Rare	5	Mediterranean	Coastal Sediment
425	Otu1459	Rare	5	Mediterranean	Coastal Sediment
426	Otu2418	Rare	5	Mediterranean	Coastal Sediment
427	Otu2901	Rare	5	Mediterranean	Coastal Sediment
428	Otu3056	Rare	5	Mediterranean	Coastal Sediment
429	Otu3491	Rare	5	Mediterranean	Coastal Sediment
430	Otu3612	Rare	5	Mediterranean	Coastal Sediment
431	Otu3826	Rare	5	Mediterranean	Coastal Sediment
432	Otu7124	Rare	5	Mediterranean	Coastal Sediment
433	Otu1962	Rare	5	Mediterranean	Coastal Sediment
434	Otu2805	Rare	5	Mediterranean	Coastal Sediment
435	Otu2964	Rare	5	Mediterranean	Coastal Sediment
436	Otu6291	Rare	5	Mediterranean	Coastal Sediment
437	Otu230	Intermediate	5	Mediterranean	Coastal Sediment
438	Otu633	Rare	5	Mediterranean	Coastal Sediment
439	Otu1610	Rare	5	Mediterranean	Coastal Sediment
440	Otu3225	Rare	5	Mediterranean	Coastal Sediment
441	Otu5021	Rare	5	Mediterranean	Coastal Sediment
442	Otu5711	Rare	5	Mediterranean	Coastal Sediment
443	Otu576	Rare	5	Mediterranean	Coastal Sediment
444	Otu1431	Rare	5	Mediterranean	Coastal Sediment
445	Otu4409	Rare	5	Mediterranean	Coastal Sediment
446	Otu5005	Rare	5	Mediterranean	Coastal Sediment
447	Otu1494	Rare	5	Mediterranean	Coastal Sediment
448	Otu1540	Rare	5	Mediterranean	Coastal Sediment
449	Otu591	Rare	5	Mediterranean	Coastal Sediment
450	Otu4455	Rare	5	Mediterranean	Coastal Sediment
451	Otu1795	Rare	5	Mediterranean	Coastal Sediment
452	Otu2760	Rare	5	Mediterranean	Coastal Sediment
453	Otu3870	Rare	5	Mediterranean	Coastal Sediment
454	Otu7047	Rare	5	Mediterranean	Coastal Sediment
455	Otu1619	Rare	5	Mediterranean	Coastal Sediment
456	Otu1920	Rare	5	Mediterranean	Coastal Sediment
457	Otu2912	Rare	5	Mediterranean	Coastal Sediment
458	Otu3470	Rare	5	Mediterranean	Coastal Sediment
459	Otu5804	Rare	5	Mediterranean	Coastal Sediment
460	Otu141	Intermediate	5	Mediterranean	Coastal Sediment
461	Otu450	Intermediate	5	Mediterranean	Coastal Sediment
462	Otu1834	Rare	5	Mediterranean	Coastal Sediment
463	Otu2086	Rare	5	Mediterranean	Coastal Sediment
464	Otu2215	Rare	5	Mediterranean	Coastal Sediment
465	Otu2235	Rare	5	Mediterranean	Coastal Sediment
466	Otu2385	Rare	5	Mediterranean	Coastal Sediment
467	Otu2512	Rare	5	Mediterranean	Coastal Sediment
468	Otu3150	Rare	5	Mediterranean	Coastal Sediment
469	Otu3485	Rare	5	Mediterranean	Coastal Sediment
470	Otu4018	Rare	5	Mediterranean	Coastal Sediment
471	Otu4070	Rare	5	Mediterranean	Coastal Sediment
472	Otu4227	Rare	5	Mediterranean	Coastal Sediment
473	Otu4282	Rare	5	Mediterranean	Coastal Sediment
474	Otu4343	Rare	5	Mediterranean	Coastal Sediment
475	Otu5923	Rare	5	Mediterranean	Coastal Sediment
476	Otu6149	Rare	5	Mediterranean	Coastal Sediment
477	Otu6447	Rare	5	Mediterranean	Coastal Sediment
478	Otu6575	Rare	5	Mediterranean	Coastal Sediment
479	Otu6327	Rare	5	Mediterranean	Coastal Sediment
480	Otu7090	Rare	5	Mediterranean	Coastal Sediment
481	Otu3581	Rare	5	Mediterranean	Coastal Sediment
482	Otu5097	Rare	5	Mediterranean	Coastal Sediment
483	Otu2634	Rare	5	Mediterranean	Coastal Sediment
484	Otu683	Rare	5	Mediterranean	Coastal Sediment
485	Otu1292	Rare	5	Mediterranean	Coastal Sediment
486	Otu3293	Rare	5	Mediterranean	Coastal Sediment
487	Otu4640	Rare	5	Mediterranean	Coastal Sediment
488	Otu1689	Rare	5	Mediterranean	Coastal Sediment
489	Otu2600	Rare	5	Mediterranean	Coastal Sediment
490	Otu1012	Rare	5	Mediterranean	Coastal Sediment
491	Otu4352	Rare	5	Mediterranean	Coastal Sediment
492	Otu5524	Rare	5	Mediterranean	Coastal Sediment
493	Otu5854	Rare	5	Mediterranean	Coastal Sediment
494	Otu7510	Rare	5	Mediterranean	Coastal Sediment
495	Otu1190	Intermediate	5	Mediterranean	Coastal Sediment
496	Otu108	Intermediate	5	Mediterranean	Coastal Sediment
497	Otu1165	Rare	5	Mediterranean	Coastal Sediment
498	Otu1585	Rare	5	Mediterranean	Coastal Sediment
499	Otu4394	Rare	5	Mediterranean	Coastal Sediment
500	Otu4794	Rare	5	Mediterranean	Coastal Sediment
501	Otu2322	Rare	5	Mediterranean	Coastal Sediment
502	Otu2150	Rare	5	Mediterranean	Coastal Sediment
503	Otu3498	Rare	5	Mediterranean	Coastal Sediment
504	Otu142	Intermediate	5	Mediterranean	Coastal Sediment
505	Otu436	Intermediate	5	Mediterranean	Coastal Sediment
506	Otu1490	Intermediate	5	Mediterranean	Coastal Sediment
507	Otu1923	Rare	5	Mediterranean	Coastal Sediment
508	Otu2668	Rare	5	Mediterranean	Coastal Sediment
509	Otu3169	Rare	5	Mediterranean	Coastal Sediment
510	Otu3879	Rare	5	Mediterranean	Coastal Sediment
511	Otu4643	Rare	5	Mediterranean	Coastal Sediment
512	Otu4922	Rare	5	Mediterranean	Coastal Sediment
513	Otu6475	Rare	5	Mediterranean	Coastal Sediment
514	Otu6879	Rare	5	Mediterranean	Coastal Sediment
515	Otu6996	Rare	5	Mediterranean	Coastal Sediment
516	Otu3314	Rare	5	Mediterranean	Coastal Sediment
517	Otu5816	Rare	5	Mediterranean	Coastal Sediment
518	Otu7439	Rare	5	Mediterranean	Coastal Sediment
519	Otu869	Intermediate	5	Mediterranean	Coastal Sediment
520	Otu2093	Rare	5	Mediterranean	Coastal Sediment
521	Otu2147	Rare	5	Mediterranean	Coastal Sediment
522	Otu5955	Rare	5	Mediterranean	Coastal Sediment
523	Otu3338	Rare	5	Mediterranean	Coastal Sediment
524	Otu3246	Rare	5	Mediterranean	Coastal Sediment
525	Otu2951	Rare	5	Mediterranean	Coastal Sediment
526	Otu7218	Rare	5	Mediterranean	Coastal Sediment
527	Otu4840	Rare	5	Mediterranean	Coastal Sediment
528	Otu2230	Rare	5	Mediterranean	Coastal Sediment
529	Otu1041	Intermediate	5	Mediterranean	Coastal Sediment
530	Otu7151	Rare	5	Mediterranean	Coastal Sediment
531	Otu3304	Rare	5	Mediterranean	Coastal Sediment
532	Otu2829	Rare	4	Mediterranean	Coastal Sediment
533	Otu7037	Rare	4	Mediterranean	Coastal Sediment
534	Otu6154	Rare	4	Mediterranean	Coastal Sediment
535	Otu3993	Rare	4	Mediterranean	Coastal Sediment
536	Otu7021	Rare	4	Mediterranean	Coastal Sediment
537	Otu182	Intermediate	4	Mediterranean	Coastal Sediment
538	Otu2152	Intermediate	4	Mediterranean	Coastal Sediment
539	Otu844	Rare	4	Mediterranean	Coastal Sediment
540	Otu2018	Rare	4	Mediterranean	Coastal Sediment
541	Otu5637	Rare	4	Mediterranean	Coastal Sediment
542	Otu1978	Rare	4	Mediterranean	Coastal Sediment
543	Otu4368	Rare	4	Mediterranean	Coastal Sediment
544	Otu3529	Rare	4	Mediterranean	Coastal Sediment
545	Otu169	Intermediate	4	Mediterranean	Coastal Sediment
546	Otu6314	Rare	4	Mediterranean	Coastal Sediment
547	Otu7058	Rare	4	Mediterranean	Coastal Sediment
548	Otu6656	Rare	4	Mediterranean	Coastal Sediment
549	Otu2168	Rare	4	Mediterranean	Coastal Sediment
550	Otu3234	Rare	4	Mediterranean	Coastal Sediment
551	Otu5562	Rare	4	Mediterranean	Coastal Sediment
552	Otu7041	Rare	4	Mediterranean	Coastal Sediment
553	Otu2523	Rare	4	Mediterranean	Coastal Sediment
554	Otu3315	Rare	4	Mediterranean	Coastal Sediment
555	Otu3634	Rare	4	Mediterranean	Coastal Sediment
556	Otu5822	Rare	4	Mediterranean	Coastal Sediment
557	Otu1586	Rare	4	Mediterranean	Coastal Sediment
558	Otu3734	Rare	4	Mediterranean	Coastal Sediment
559	Otu5614	Rare	4	Mediterranean	Coastal Sediment
560	Otu7508	Rare	4	Mediterranean	Coastal Sediment
561	Otu26	Abund.	4	Mediterranean	Coastal Sediment
562	Otu1453	Rare	4	Mediterranean	Coastal Sediment
563	Otu5739	Rare	4	Mediterranean	Coastal Sediment
564	Otu25	Abund.	4	Mediterranean	Coastal Sediment
565	Otu2034	Rare	4	Mediterranean	Coastal Sediment
566	Otu3493	Rare	4	Mediterranean	Coastal Sediment
567	Otu5134	Rare	4	Mediterranean	Coastal Sediment
568	Otu506	Rare	4	Mediterranean	Coastal Sediment
569	Otu3877	Rare	4	Mediterranean	Coastal Sediment
570	Otu4758	Rare	4	Mediterranean	Coastal Sediment
571	Otu755	Rare	4	Mediterranean	Coastal Sediment
572	Otu1578	Rare	4	Mediterranean	Coastal Sediment
573	Otu1588	Intermediate	4	Mediterranean	Coastal Sediment
574	Otu2521	Rare	4	Mediterranean	Coastal Sediment
575	Otu162	Abund.	4	Mediterranean	Coastal Sediment
576	Otu631	Rare	4	Mediterranean	Coastal Sediment
577	Otu4622	Rare	4	Mediterranean	Coastal Sediment
578	Otu6065	Rare	4	Mediterranean	Coastal Sediment
579	Otu6797	Rare	4	Mediterranean	Coastal Sediment
580	Otu7023	Rare	4	Mediterranean	Coastal Sediment
581	Otu7078	Rare	4	Mediterranean	Coastal Sediment
582	Otu435	Rare	4	Mediterranean	Coastal Sediment
583	Otu1707	Rare	4	Mediterranean	Coastal Sediment
584	Otu5314	Rare	4	Mediterranean	Coastal Sediment
585	Otu5785	Rare	4	Mediterranean	Coastal Sediment
586	Otu973	Intermediate	4	Mediterranean	Coastal Sediment
587	Otu1133	Rare	4	Mediterranean	Coastal Sediment
588	Otu7500	Rare	4	Mediterranean	Coastal Sediment
589	Otu5549	Rare	4	Mediterranean	Coastal Sediment
590	Otu627	Rare	4	Mediterranean	Coastal Sediment
591	Otu1817	Rare	4	Mediterranean	Coastal Sediment
592	Otu2220	Rare	4	Mediterranean	Coastal Sediment
593	Otu2417	Rare	4	Mediterranean	Coastal Sediment
594	Otu2555	Rare	4	Mediterranean	Coastal Sediment
595	Otu3011	Rare	4	Mediterranean	Coastal Sediment
596	Otu5856	Rare	4	Mediterranean	Coastal Sediment
597	Otu6413	Rare	4	Mediterranean	Coastal Sediment
598	Otu7077	Rare	4	Mediterranean	Coastal Sediment
599	Otu7257	Rare	4	Mediterranean	Coastal Sediment
600	Otu1175	Rare	4	Mediterranean	Coastal Sediment
601	Otu3051	Rare	4	Mediterranean	Coastal Sediment
602	Otu4173	Rare	4	Mediterranean	Coastal Sediment
603	Otu4894	Rare	4	Mediterranean	Coastal Sediment
604	Otu4974	Rare	4	Mediterranean	Coastal Sediment
605	Otu7153	Rare	4	Mediterranean	Coastal Sediment
606	Otu1392	Rare	4	Mediterranean	Coastal Sediment
607	Otu1625	Rare	4	Mediterranean	Coastal Sediment
608	Otu62	Abund.	4	Mediterranean	Coastal Sediment
609	Otu2713	Rare	4	Mediterranean	Coastal Sediment
610	Otu3507	Rare	4	Mediterranean	Coastal Sediment
611	Otu1544	Rare	4	Mediterranean	Coastal Sediment
612	Otu209	Intermediate	4	Mediterranean	Coastal Sediment
613	Otu1812	Rare	4	Mediterranean	Coastal Sediment
614	Otu3956	Rare	4	Mediterranean	Coastal Sediment
615	Otu7272	Rare	4	Mediterranean	Coastal Sediment
616	Otu3521	Rare	4	Mediterranean	Coastal Sediment
617	Otu4997	Rare	4	Mediterranean	Coastal Sediment
618	Otu24	Abund.	4	Mediterranean	Coastal Sediment
619	Otu794	Rare	4	Mediterranean	Coastal Sediment
620	Otu1648	Rare	4	Mediterranean	Coastal Sediment
621	Otu1741	Rare	4	Mediterranean	Coastal Sediment
622	Otu996	Rare	4	Mediterranean	Coastal Sediment
623	Otu1851	Rare	4	Mediterranean	Coastal Sediment
624	Otu6569	Rare	4	Mediterranean	Coastal Sediment
625	Otu4586	Rare	4	Mediterranean	Coastal Sediment
626	Otu6584	Rare	4	Mediterranean	Coastal Sediment
627	Otu432	Intermediate	4	Mediterranean	Coastal Sediment
628	Otu451	Rare	4	Mediterranean	Coastal Sediment
629	Otu664	Rare	4	Mediterranean	Coastal Sediment
630	Otu1262	Rare	4	Mediterranean	Coastal Sediment
631	Otu4054	Rare	4	Mediterranean	Coastal Sediment
632	Otu4563	Rare	4	Mediterranean	Coastal Sediment
633	Otu157	Intermediate	4	Mediterranean	Coastal Sediment
634	Otu5433	Rare	4	Mediterranean	Coastal Sediment
635	Otu5974	Rare	4	Mediterranean	Coastal Sediment
636	Otu7531	Rare	4	Mediterranean	Coastal Sediment
637	Otu2531	Rare	4	Mediterranean	Coastal Sediment
638	Otu6473	Rare	4	Mediterranean	Coastal Sediment
639	Otu3126	Rare	4	Mediterranean	Coastal Sediment
640	Otu2993	Rare	4	Mediterranean	Coastal Sediment
641	Otu3743	Rare	4	Mediterranean	Coastal Sediment
642	Otu4624	Rare	4	Mediterranean	Coastal Sediment
643	Otu534	Rare	4	Mediterranean	Coastal Sediment
644	Otu916	Rare	4	Mediterranean	Coastal Sediment
645	Otu1944	Rare	4	Mediterranean	Coastal Sediment
646	Otu3907	Rare	4	Mediterranean	Coastal Sediment
647	Otu5475	Rare	4	Mediterranean	Coastal Sediment
648	Otu6714	Rare	4	Mediterranean	Coastal Sediment
649	Otu1247	Rare	4	Mediterranean	Coastal Sediment
650	Otu5523	Rare	4	Mediterranean	Coastal Sediment
651	Otu5674	Rare	4	Mediterranean	Coastal Sediment
652	Otu6950	Rare	4	Mediterranean	Coastal Sediment
653	Otu7391	Rare	4	Mediterranean	Coastal Sediment
654	Otu2780	Rare	4	Mediterranean	Coastal Sediment
655	Otu4386	Rare	4	Mediterranean	Coastal Sediment
656	Otu4950	Rare	4	Mediterranean	Coastal Sediment
657	Otu854	Rare	4	Mediterranean	Coastal Sediment
658	Otu1058	Rare	4	Mediterranean	Coastal Sediment
659	Otu1078	Rare	4	Mediterranean	Coastal Sediment
660	Otu1724	Rare	4	Mediterranean	Coastal Sediment
661	Otu1995	Rare	4	Mediterranean	Coastal Sediment
662	Otu2288	Rare	4	Mediterranean	Coastal Sediment
663	Otu3222	Rare	4	Mediterranean	Coastal Sediment
664	Otu3289	Rare	4	Mediterranean	Coastal Sediment
665	Otu3803	Rare	4	Mediterranean	Coastal Sediment
666	Otu3906	Rare	4	Mediterranean	Coastal Sediment
667	Otu4109	Rare	4	Mediterranean	Coastal Sediment
668	Otu4245	Rare	4	Mediterranean	Coastal Sediment
669	Otu4611	Rare	4	Mediterranean	Coastal Sediment
670	Otu4615	Rare	4	Mediterranean	Coastal Sediment
671	Otu4652	Rare	4	Mediterranean	Coastal Sediment
672	Otu4723	Rare	4	Mediterranean	Coastal Sediment
673	Otu5100	Rare	4	Mediterranean	Coastal Sediment
674	Otu5440	Rare	4	Mediterranean	Coastal Sediment
675	Otu5660	Rare	4	Mediterranean	Coastal Sediment
676	Otu5931	Rare	4	Mediterranean	Coastal Sediment
677	Otu5958	Rare	4	Mediterranean	Coastal Sediment
678	Otu6647	Rare	4	Mediterranean	Coastal Sediment
679	Otu6727	Rare	4	Mediterranean	Coastal Sediment
680	Otu7030	Rare	4	Mediterranean	Coastal Sediment
681	Otu7108	Rare	4	Mediterranean	Coastal Sediment
682	Otu7187	Rare	4	Mediterranean	Coastal Sediment
683	Otu7251	Rare	4	Mediterranean	Coastal Sediment
684	Otu7417	Rare	4	Mediterranean	Coastal Sediment
685	Otu7451	Rare	4	Mediterranean	Coastal Sediment
686	Otu7501	Rare	4	Mediterranean	Coastal Sediment
687	Otu2197	Rare	4	Mediterranean	Coastal Sediment
688	Otu4965	Rare	4	Mediterranean	Coastal Sediment
689	Otu6264	Rare	4	Mediterranean	Coastal Sediment
690	Otu7172	Rare	4	Mediterranean	Coastal Sediment
691	Otu880	Rare	4	Mediterranean	Coastal Sediment
692	Otu1310	Rare	4	Mediterranean	Coastal Sediment
693	Otu4964	Rare	4	Mediterranean	Coastal Sediment
694	Otu5341	Rare	4	Mediterranean	Coastal Sediment
695	Otu6672	Rare	4	Mediterranean	Coastal Sediment
696	Otu2642	Rare	4	Mediterranean	Coastal Sediment
697	Otu6495	Rare	4	Mediterranean	Coastal Sediment
698	Otu7156	Rare	4	Mediterranean	Coastal Sediment
699	Otu4435	Rare	4	Mediterranean	Coastal Sediment
700	Otu7591	Rare	4	Mediterranean	Coastal Sediment
701	Otu949	Rare	4	Mediterranean	Coastal Sediment
702	Otu2712	Rare	4	Mediterranean	Coastal Sediment
703	Otu3984	Rare	4	Mediterranean	Coastal Sediment
704	Otu6734	Rare	4	Mediterranean	Coastal Sediment
705	Otu7394	Rare	4	Mediterranean	Coastal Sediment
706	Otu3404	Rare	4	Mediterranean	Coastal Sediment
707	Otu409	Rare	4	Mediterranean	Coastal Sediment
708	Otu1396	Rare	4	Mediterranean	Coastal Sediment
709	Otu5248	Rare	4	Mediterranean	Coastal Sediment
710	Otu5991	Rare	4	Mediterranean	Coastal Sediment
711	Otu6955	Rare	4	Mediterranean	Coastal Sediment
712	Otu1737	Rare	4	Mediterranean	Coastal Sediment
713	Otu3916	Rare	4	Mediterranean	Coastal Sediment
714	Otu158	Abund.	4	Mediterranean	Coastal Sediment
715	Otu2027	Rare	4	Mediterranean	Coastal Sediment
716	Otu6156	Rare	4	Mediterranean	Coastal Sediment
717	Otu6200	Rare	4	Mediterranean	Coastal Sediment
718	Otu214	Intermediate	4	Mediterranean	Coastal Sediment
719	Otu4668	Rare	4	Mediterranean	Coastal Sediment
720	Otu6736	Rare	4	Mediterranean	Coastal Sediment
721	Otu7119	Rare	4	Mediterranean	Coastal Sediment
722	Otu5359	Rare	4	Mediterranean	Coastal Sediment
723	Otu2840	Rare	4	Mediterranean	Coastal Sediment
724	Otu7419	Rare	4	Mediterranean	Coastal Sediment
725	Otu2978	Rare	4	Mediterranean	Coastal Sediment
726	Otu3488	Rare	4	Mediterranean	Coastal Sediment
727	Otu562	Rare	4	Mediterranean	Coastal Sediment
728	Otu1299	Rare	4	Mediterranean	Coastal Sediment
729	Otu3436	Rare	4	Mediterranean	Coastal Sediment
730	Otu6572	Rare	4	Mediterranean	Coastal Sediment
731	Otu4120	Rare	4	Mediterranean	Coastal Sediment
732	Otu4434	Rare	4	Mediterranean	Coastal Sediment
733	Otu5773	Rare	4	Mediterranean	Coastal Sediment
734	Otu5829	Rare	4	Mediterranean	Coastal Sediment
735	Otu1353	Rare	4	Mediterranean	Coastal Sediment
736	Otu2449	Rare	4	Mediterranean	Coastal Sediment
737	Otu3419	Rare	4	Mediterranean	Coastal Sediment
738	Otu3501	Rare	4	Mediterranean	Coastal Sediment
739	Otu3567	Rare	4	Mediterranean	Coastal Sediment
740	Otu4426	Rare	4	Mediterranean	Coastal Sediment
741	Otu5096	Rare	4	Mediterranean	Coastal Sediment
742	Otu6339	Rare	4	Mediterranean	Coastal Sediment
743	Otu7040	Rare	4	Mediterranean	Coastal Sediment
744	Otu7422	Rare	4	Mediterranean	Coastal Sediment
745	Otu5875	Rare	4	Mediterranean	Coastal Sediment
746	Otu3761	Rare	4	Mediterranean	Coastal Sediment
747	Otu4075	Rare	4	Mediterranean	Coastal Sediment
748	Otu6333	Rare	4	Mediterranean	Coastal Sediment
749	Otu6501	Rare	4	Mediterranean	Coastal Sediment
750	Otu999	Intermediate	4	Mediterranean	Coastal Sediment
751	Otu4000	Rare	4	Mediterranean	Coastal Sediment
752	Otu6761	Rare	4	Mediterranean	Coastal Sediment
753	Otu3128	Rare	4	Mediterranean	Coastal Sediment
754	Otu280	Rare	4	Mediterranean	Coastal Sediment
755	Otu824	Rare	4	Mediterranean	Coastal Sediment
756	Otu1836	Rare	4	Mediterranean	Coastal Sediment
757	Otu2500	Rare	4	Mediterranean	Coastal Sediment
758	Otu3032	Rare	4	Mediterranean	Coastal Sediment
759	Otu5067	Rare	4	Mediterranean	Coastal Sediment
760	Otu7099	Rare	4	Mediterranean	Coastal Sediment
761	Otu7489	Rare	4	Mediterranean	Coastal Sediment
762	Otu603	Intermediate	4	Mediterranean	Coastal Sediment
763	Otu1045	Rare	4	Mediterranean	Coastal Sediment
764	Otu1679	Rare	4	Mediterranean	Coastal Sediment
765	Otu2567	Rare	4	Mediterranean	Coastal Sediment
766	Otu67	Intermediate	4	Mediterranean	Coastal Sediment
767	Otu3766	Rare	4	Mediterranean	Coastal Sediment
768	Otu4066	Rare	4	Mediterranean	Coastal Sediment
769	Otu5538	Rare	4	Mediterranean	Coastal Sediment
770	Otu5953	Rare	4	Mediterranean	Coastal Sediment
771	Otu6348	Rare	4	Mediterranean	Coastal Sediment
772	Otu2676	Rare	4	Mediterranean	Coastal Sediment
773	Otu2937	Rare	4	Mediterranean	Coastal Sediment
774	Otu3410	Rare	4	Mediterranean	Coastal Sediment
775	Otu4104	Rare	4	Mediterranean	Coastal Sediment
776	Otu5310	Rare	4	Mediterranean	Coastal Sediment
777	Otu5327	Rare	4	Mediterranean	Coastal Sediment
778	Otu1631	Rare	4	Mediterranean	Coastal Sediment
779	Otu4292	Rare	4	Mediterranean	Coastal Sediment
780	Otu4364	Rare	4	Mediterranean	Coastal Sediment
781	Otu4441	Rare	4	Mediterranean	Coastal Sediment
782	Otu5707	Rare	4	Mediterranean	Coastal Sediment
783	Otu6775	Rare	4	Mediterranean	Coastal Sediment
784	Otu6837	Rare	4	Mediterranean	Coastal Sediment
785	Otu2856	Rare	4	Mediterranean	Coastal Sediment
786	Otu5040	Rare	4	Mediterranean	Coastal Sediment
787	Otu4221	Rare	4	Mediterranean	Coastal Sediment
788	Otu2368	Rare	4	Mediterranean	Coastal Sediment
789	Otu2370	Rare	4	Mediterranean	Coastal Sediment
790	Otu2443	Rare	4	Mediterranean	Coastal Sediment
791	Otu2692	Rare	4	Mediterranean	Coastal Sediment
792	Otu3144	Rare	4	Mediterranean	Coastal Sediment
793	Otu3175	Rare	4	Mediterranean	Coastal Sediment
794	Otu3895	Intermediate	4	Mediterranean	Coastal Sediment
795	Otu4737	Rare	4	Mediterranean	Coastal Sediment
796	Otu5226	Rare	4	Mediterranean	Coastal Sediment
797	Otu5465	Rare	4	Mediterranean	Coastal Sediment
798	Otu5617	Rare	4	Mediterranean	Coastal Sediment
799	Otu5665	Rare	4	Mediterranean	Coastal Sediment
800	Otu6782	Rare	4	Mediterranean	Coastal Sediment
801	Otu6208	Rare	4	Mediterranean	Coastal Sediment
802	Otu6106	Rare	4	Mediterranean	Coastal Sediment
803	Otu3113	Rare	4	Mediterranean	Coastal Sediment
804	Otu3921	Rare	4	Mediterranean	Coastal Sediment
805	Otu6789	Rare	4	Mediterranean	Coastal Sediment
806	Otu6772	Rare	4	Mediterranean	Coastal Sediment
807	Otu3648	Rare	4	Mediterranean	Coastal Sediment
808	Otu5275	Rare	4	Mediterranean	Coastal Sediment
809	Otu3578	Rare	4	Mediterranean	Coastal Sediment
810	Otu1678	Rare	4	Mediterranean	Coastal Sediment
811	Otu6225	Rare	4	Mediterranean	Coastal Sediment
812	Otu7491	Rare	4	Mediterranean	Coastal Sediment
813	Otu2515	Rare	4	Mediterranean	Coastal Sediment
814	Otu4773	Rare	4	Mediterranean	Coastal Sediment
815	Otu7522	Rare	4	Mediterranean	Coastal Sediment
816	Otu7379	Rare	4	Mediterranean	Coastal Sediment
817	Otu3716	Rare	4	Mediterranean	Coastal Sediment
818	Otu5479	Rare	4	Mediterranean	Coastal Sediment
819	Otu4316	Rare	4	Mediterranean	Coastal Sediment
820	Otu1800	Rare	4	Mediterranean	Coastal Sediment
821	Otu2372	Rare	4	Mediterranean	Coastal Sediment
822	Otu6622	Rare	4	Mediterranean	Coastal Sediment
823	Otu1980	Rare	4	Mediterranean	Coastal Sediment
824	Otu1476	Rare	4	Mediterranean	Coastal Sediment
825	Otu2282	Rare	4	Mediterranean	Coastal Sediment
826	Otu3669	Rare	4	Mediterranean	Coastal Sediment
827	Otu4489	Rare	4	Mediterranean	Coastal Sediment
828	Otu5825	Rare	4	Mediterranean	Coastal Sediment
829	Otu4627	Rare	4	Mediterranean	Coastal Sediment
830	Otu4957	Rare	4	Mediterranean	Coastal Sediment
831	Otu6677	Rare	4	Mediterranean	Coastal Sediment
832	Otu3961	Rare	4	Mediterranean	Coastal Sediment
833	Otu2386	Rare	4	Mediterranean	Coastal Sediment
834	Otu2959	Rare	4	Mediterranean	Coastal Sediment
835	Otu2120	Rare	4	Mediterranean	Coastal Sediment
836	Otu4164	Rare	4	Mediterranean	Coastal Sediment
837	Otu4342	Rare	4	Mediterranean	Coastal Sediment
838	Otu5240	Rare	4	Mediterranean	Coastal Sediment
839	Otu5951	Rare	4	Mediterranean	Coastal Sediment
840	Otu1953	Rare	4	Mediterranean	Coastal Sediment
841	Otu114	Abund.	4	Mediterranean	Coastal Sediment
842	Otu529	Intermediate	4	Mediterranean	Coastal Sediment
843	Otu892	Intermediate	4	Mediterranean	Coastal Sediment
844	Otu944	Rare	4	Mediterranean	Coastal Sediment
845	Otu1367	Rare	4	Mediterranean	Coastal Sediment
846	Otu2214	Rare	4	Mediterranean	Coastal Sediment
847	Otu2776	Rare	4	Mediterranean	Coastal Sediment
848	Otu2847	Rare	4	Mediterranean	Coastal Sediment
849	Otu2401	Rare	4	Mediterranean	Coastal Sediment
850	Otu902	Rare	4	Mediterranean	Coastal Sediment
851	Otu733	Rare	4	Mediterranean	Coastal Sediment
852	Otu1044	Rare	4	Mediterranean	Coastal Sediment
853	Otu1205	Rare	4	Mediterranean	Coastal Sediment
854	Otu1275	Rare	4	Mediterranean	Coastal Sediment
855	Otu2543	Rare	4	Mediterranean	Coastal Sediment
856	Otu5209	Rare	4	Mediterranean	Coastal Sediment
857	Otu10	Abund.	4	Mediterranean	Coastal Sediment
858	Otu16	Abund.	4	Mediterranean	Coastal Sediment
859	Otu41	Abund.	4	Mediterranean	Coastal Sediment
860	Otu72	Abund.	4	Mediterranean	Coastal Sediment
861	Otu109	Abund.	4	Mediterranean	Coastal Sediment
862	Otu223	Intermediate	4	Mediterranean	Coastal Sediment
863	Otu269	Intermediate	4	Mediterranean	Coastal Sediment
864	Otu465	Rare	4	Mediterranean	Coastal Sediment
865	Otu607	Rare	4	Mediterranean	Coastal Sediment
866	Otu658	Rare	4	Mediterranean	Coastal Sediment
867	Otu662	Rare	4	Mediterranean	Coastal Sediment
868	Otu840	Rare	4	Mediterranean	Coastal Sediment
869	Otu855	Intermediate	4	Mediterranean	Coastal Sediment
870	Otu995	Intermediate	4	Mediterranean	Coastal Sediment
871	Otu1031	Intermediate	4	Mediterranean	Coastal Sediment
872	Otu1193	Rare	4	Mediterranean	Coastal Sediment
873	Otu1397	Rare	4	Mediterranean	Coastal Sediment
874	Otu1473	Rare	4	Mediterranean	Coastal Sediment
875	Otu1541	Intermediate	4	Mediterranean	Coastal Sediment
876	Otu1916	Intermediate	4	Mediterranean	Coastal Sediment
877	Otu2291	Rare	4	Mediterranean	Coastal Sediment
878	Otu2379	Rare	4	Mediterranean	Coastal Sediment
879	Otu2450	Rare	4	Mediterranean	Coastal Sediment
880	Otu2620	Rare	4	Mediterranean	Coastal Sediment
881	Otu2631	Rare	4	Mediterranean	Coastal Sediment
882	Otu2734	Intermediate	4	Mediterranean	Coastal Sediment
883	Otu2844	Rare	4	Mediterranean	Coastal Sediment
884	Otu3117	Rare	4	Mediterranean	Coastal Sediment
885	Otu4122	Rare	4	Mediterranean	Coastal Sediment
886	Otu4208	Rare	4	Mediterranean	Coastal Sediment
887	Otu4446	Rare	4	Mediterranean	Coastal Sediment
888	Otu4656	Rare	4	Mediterranean	Coastal Sediment
889	Otu4803	Rare	4	Mediterranean	Coastal Sediment
890	Otu4988	Rare	4	Mediterranean	Coastal Sediment
891	Otu5258	Rare	4	Mediterranean	Coastal Sediment
892	Otu5775	Rare	4	Mediterranean	Coastal Sediment
893	Otu5819	Rare	4	Mediterranean	Coastal Sediment
894	Otu5998	Rare	4	Mediterranean	Coastal Sediment
895	Otu6247	Rare	4	Mediterranean	Coastal Sediment
896	Otu6390	Rare	4	Mediterranean	Coastal Sediment
897	Otu6403	Rare	4	Mediterranean	Coastal Sediment
898	Otu6437	Rare	4	Mediterranean	Coastal Sediment
899	Otu6540	Rare	4	Mediterranean	Coastal Sediment
900	Otu6614	Intermediate	4	Mediterranean	Coastal Sediment
901	Otu6855	Rare	4	Mediterranean	Coastal Sediment
902	Otu6989	Rare	4	Mediterranean	Coastal Sediment
903	Otu7017	Rare	4	Mediterranean	Coastal Sediment
904	Otu7056	Rare	4	Mediterranean	Coastal Sediment
905	Otu7314	Rare	4	Mediterranean	Coastal Sediment
906	Otu600	Rare	4	Mediterranean	Coastal Sediment
907	Otu646	Rare	4	Mediterranean	Coastal Sediment
908	Otu1123	Rare	4	Mediterranean	Coastal Sediment
909	Otu1322	Rare	4	Mediterranean	Coastal Sediment
910	Otu2375	Rare	4	Mediterranean	Coastal Sediment
911	Otu3933	Rare	4	Mediterranean	Coastal Sediment
912	Otu4533	Rare	4	Mediterranean	Coastal Sediment
913	Otu5098	Rare	4	Mediterranean	Coastal Sediment
914	Otu5196	Rare	4	Mediterranean	Coastal Sediment
915	Otu5216	Rare	4	Mediterranean	Coastal Sediment
916	Otu13	Abund.	4	Mediterranean	Coastal Sediment
917	Otu73	Abund.	4	Mediterranean	Coastal Sediment
918	Otu155	Intermediate	4	Mediterranean	Coastal Sediment
919	Otu211	Intermediate	4	Mediterranean	Coastal Sediment
920	Otu216	Abund.	4	Mediterranean	Coastal Sediment
921	Otu267	Intermediate	4	Mediterranean	Coastal Sediment
922	Otu345	Intermediate	4	Mediterranean	Coastal Sediment
923	Otu437	Intermediate	4	Mediterranean	Coastal Sediment
924	Otu495	Intermediate	4	Mediterranean	Coastal Sediment
925	Otu532	Intermediate	4	Mediterranean	Coastal Sediment
926	Otu898	Rare	4	Mediterranean	Coastal Sediment
927	Otu1298	Intermediate	4	Mediterranean	Coastal Sediment
928	Otu1365	Rare	4	Mediterranean	Coastal Sediment
929	Otu1405	Rare	4	Mediterranean	Coastal Sediment
930	Otu1522	Intermediate	4	Mediterranean	Coastal Sediment
931	Otu1536	Intermediate	4	Mediterranean	Coastal Sediment
932	Otu1895	Rare	4	Mediterranean	Coastal Sediment
933	Otu1938	Rare	4	Mediterranean	Coastal Sediment
934	Otu1977	Intermediate	4	Mediterranean	Coastal Sediment
935	Otu2103	Rare	4	Mediterranean	Coastal Sediment
936	Otu2284	Rare	4	Mediterranean	Coastal Sediment
937	Otu2730	Intermediate	4	Mediterranean	Coastal Sediment
938	Otu2802	Intermediate	4	Mediterranean	Coastal Sediment
939	Otu2908	Rare	4	Mediterranean	Coastal Sediment
940	Otu3099	Abund.	4	Mediterranean	Coastal Sediment
941	Otu3233	Intermediate	4	Mediterranean	Coastal Sediment
942	Otu3415	Rare	4	Mediterranean	Coastal Sediment
943	Otu3446	Rare	4	Mediterranean	Coastal Sediment
944	Otu3700	Rare	4	Mediterranean	Coastal Sediment
945	Otu3842	Rare	4	Mediterranean	Coastal Sediment
946	Otu3898	Rare	4	Mediterranean	Coastal Sediment
947	Otu5621	Rare	4	Mediterranean	Coastal Sediment
948	Otu6221	Rare	4	Mediterranean	Coastal Sediment
949	Otu7175	Rare	4	Mediterranean	Coastal Sediment
950	Otu7285	Rare	4	Mediterranean	Coastal Sediment
951	Otu2019	Rare	4	Mediterranean	Coastal Sediment
952	Otu3143	Rare	4	Mediterranean	Coastal Sediment
953	Otu6803	Rare	4	Mediterranean	Coastal Sediment
954	Otu95	Abund.	4	Mediterranean	Coastal Sediment
955	Otu219	Abund.	4	Mediterranean	Coastal Sediment
956	Otu236	Intermediate	4	Mediterranean	Coastal Sediment
957	Otu330	Intermediate	4	Mediterranean	Coastal Sediment
958	Otu434	Rare	4	Mediterranean	Coastal Sediment
959	Otu540	Abund.	4	Mediterranean	Coastal Sediment
960	Otu1395	Rare	4	Mediterranean	Coastal Sediment
961	Otu1400	Rare	4	Mediterranean	Coastal Sediment
962	Otu1747	Rare	4	Mediterranean	Coastal Sediment
963	Otu1772	Rare	4	Mediterranean	Coastal Sediment
964	Otu2054	Rare	4	Mediterranean	Coastal Sediment
965	Otu2119	Rare	4	Mediterranean	Coastal Sediment
966	Otu2672	Rare	4	Mediterranean	Coastal Sediment
967	Otu2854	Intermediate	4	Mediterranean	Coastal Sediment
968	Otu3504	Rare	4	Mediterranean	Coastal Sediment
969	Otu3649	Rare	4	Mediterranean	Coastal Sediment
970	Otu4123	Rare	4	Mediterranean	Coastal Sediment
971	Otu4276	Rare	4	Mediterranean	Coastal Sediment
972	Otu5466	Rare	4	Mediterranean	Coastal Sediment
973	Otu7461	Rare	4	Mediterranean	Coastal Sediment
974	Otu654	Intermediate	4	Mediterranean	Coastal Sediment
975	Otu4375	Rare	4	Mediterranean	Coastal Sediment
976	Otu2848	Rare	4	Mediterranean	Coastal Sediment
977	Otu6699	Rare	4	Mediterranean	Coastal Sediment
978	Otu4909	Intermediate	4	Mediterranean	Coastal Sediment
979	Otu305	Intermediate	4	Mediterranean	Coastal Sediment
980	Otu2835	Rare	4	Mediterranean	Coastal Sediment
981	Otu2710	Intermediate	4	Mediterranean	Coastal Sediment
982	Otu586	Intermediate	4	Mediterranean	Coastal Sediment
983	Otu1874	Rare	4	Mediterranean	Coastal Sediment
984	Otu3334	Rare	4	Mediterranean	Coastal Sediment
985	Otu4504	Rare	4	Mediterranean	Coastal Sediment
986	Otu6838	Rare	4	Mediterranean	Coastal Sediment
987	Otu753	Rare	4	Mediterranean	Coastal Sediment
988	Otu5905	Rare	4	Mediterranean	Coastal Sediment
989	Otu6749	Rare	4	Mediterranean	Coastal Sediment
990	Otu312	Intermediate	4	Mediterranean	Coastal Sediment
991	Otu1260	Rare	4	Mediterranean	Coastal Sediment
992	Otu4347	Rare	4	Mediterranean	Coastal Sediment
993	Otu5122	Rare	4	Mediterranean	Coastal Sediment
994	Otu7190	Rare	4	Mediterranean	Coastal Sediment
995	Otu1591	Rare	4	Mediterranean	Coastal Sediment
996	Otu3944	Rare	4	Mediterranean	Coastal Sediment
997	Otu153	Abund.	4	Mediterranean	Coastal Sediment
998	Otu213	Intermediate	4	Mediterranean	Coastal Sediment
999	Otu485	Intermediate	4	Mediterranean	Coastal Sediment
1000	Otu565	Rare	4	Mediterranean	Coastal Sediment
1001	Otu566	Rare	4	Mediterranean	Coastal Sediment
1002	Otu580	Rare	4	Mediterranean	Coastal Sediment
1003	Otu826	Rare	4	Mediterranean	Coastal Sediment
1004	Otu976	Rare	4	Mediterranean	Coastal Sediment
1005	Otu1269	Intermediate	4	Mediterranean	Coastal Sediment
1006	Otu1277	Intermediate	4	Mediterranean	Coastal Sediment
1007	Otu1911	Rare	4	Mediterranean	Coastal Sediment
1008	Otu2065	Rare	4	Mediterranean	Coastal Sediment
1009	Otu2578	Rare	4	Mediterranean	Coastal Sediment
1010	Otu2842	Rare	4	Mediterranean	Coastal Sediment
1011	Otu3131	Rare	4	Mediterranean	Coastal Sediment
1012	Otu3768	Rare	4	Mediterranean	Coastal Sediment
1013	Otu4255	Rare	4	Mediterranean	Coastal Sediment
1014	Otu4566	Rare	4	Mediterranean	Coastal Sediment
1015	Otu5464	Rare	4	Mediterranean	Coastal Sediment
1016	Otu6051	Rare	4	Mediterranean	Coastal Sediment
1017	Otu6323	Rare	4	Mediterranean	Coastal Sediment
1018	Otu6618	Rare	4	Mediterranean	Coastal Sediment
1019	Otu6796	Rare	4	Mediterranean	Coastal Sediment
1020	Otu6846	Rare	4	Mediterranean	Coastal Sediment
1021	Otu7456	Rare	4	Mediterranean	Coastal Sediment
1022	Otu7499	Intermediate	4	Mediterranean	Coastal Sediment
1023	Otu66	Abund.	4	Mediterranean	Coastal Sediment
1024	Otu126	Intermediate	4	Mediterranean	Coastal Sediment
1025	Otu183	Abund.	4	Mediterranean	Coastal Sediment
1026	Otu467	Intermediate	4	Mediterranean	Coastal Sediment
1027	Otu721	Rare	4	Mediterranean	Coastal Sediment
1028	Otu1053	Rare	4	Mediterranean	Coastal Sediment
1029	Otu1166	Rare	4	Mediterranean	Coastal Sediment
1030	Otu1226	Rare	4	Mediterranean	Coastal Sediment
1031	Otu1685	Abund.	4	Mediterranean	Coastal Sediment
1032	Otu1990	Rare	4	Mediterranean	Coastal Sediment
1033	Otu2121	Rare	4	Mediterranean	Coastal Sediment
1034	Otu2174	Intermediate	4	Mediterranean	Coastal Sediment
1035	Otu2252	Rare	4	Mediterranean	Coastal Sediment
1036	Otu3019	Rare	4	Mediterranean	Coastal Sediment
1037	Otu3708	Rare	4	Mediterranean	Coastal Sediment
1038	Otu4005	Rare	4	Mediterranean	Coastal Sediment
1039	Otu4485	Rare	4	Mediterranean	Coastal Sediment
1040	Otu4992	Rare	4	Mediterranean	Coastal Sediment
1041	Otu5492	Rare	4	Mediterranean	Coastal Sediment
1042	Otu5831	Rare	4	Mediterranean	Coastal Sediment
1043	Otu7032	Rare	4	Mediterranean	Coastal Sediment
1044	Otu7110	Rare	4	Mediterranean	Coastal Sediment
1045	Otu7478	Rare	4	Mediterranean	Coastal Sediment
1046	Otu7529	Rare	4	Mediterranean	Coastal Sediment
1047	Otu1135	Intermediate	4	Mediterranean	Coastal Sediment
1048	Otu1316	Rare	4	Mediterranean	Coastal Sediment
1049	Otu1468	Rare	4	Mediterranean	Coastal Sediment
1050	Otu5748	Rare	4	Mediterranean	Coastal Sediment
1051	Otu6561	Rare	4	Mediterranean	Coastal Sediment
1052	Otu3365	Rare	4	Mediterranean	Coastal Sediment
1053	Otu1157	Rare	4	Mediterranean	Coastal Sediment
1054	Otu3714	Rare	4	Mediterranean	Coastal Sediment
1055	Otu7145	Rare	4	Mediterranean	Coastal Sediment
1056	Otu601	Rare	4	Mediterranean	Coastal Sediment
1057	Otu2551	Rare	4	Mediterranean	Coastal Sediment
1058	Otu2595	Rare	4	Mediterranean	Coastal Sediment
1059	Otu4222	Rare	4	Mediterranean	Coastal Sediment
1060	Otu6497	Rare	4	Mediterranean	Coastal Sediment
1061	Otu285	Intermediate	4	Mediterranean	Coastal Sediment
1062	Otu338	Intermediate	4	Mediterranean	Coastal Sediment
1063	Otu677	Intermediate	4	Mediterranean	Coastal Sediment
1064	Otu888	Rare	4	Mediterranean	Coastal Sediment
1065	Otu1180	Rare	4	Mediterranean	Coastal Sediment
1066	Otu1965	Rare	4	Mediterranean	Coastal Sediment
1067	Otu2884	Rare	4	Mediterranean	Coastal Sediment
1068	Otu3055	Rare	4	Mediterranean	Coastal Sediment
1069	Otu3441	Rare	4	Mediterranean	Coastal Sediment
1070	Otu3464	Rare	4	Mediterranean	Coastal Sediment
1071	Otu3778	Rare	4	Mediterranean	Coastal Sediment
1072	Otu4846	Rare	4	Mediterranean	Coastal Sediment
1073	Otu5088	Rare	4	Mediterranean	Coastal Sediment
1074	Otu3467	Rare	4	Mediterranean	Coastal Sediment
1075	Otu3889	Rare	4	Mediterranean	Coastal Sediment
1076	Otu2565	Rare	4	Mediterranean	Coastal Sediment
1077	Otu5809	Rare	4	Mediterranean	Coastal Sediment
1078	Otu1726	Rare	4	Mediterranean	Coastal Sediment
1079	Otu6814	Rare	4	Mediterranean	Coastal Sediment
1080	Otu1583	Rare	4	Mediterranean	Coastal Sediment
1081	Otu3970	Rare	4	Mediterranean	Coastal Sediment
1082	Otu5789	Rare	4	Mediterranean	Coastal Sediment
1083	Otu7167	Rare	4	Mediterranean	Coastal Sediment
1084	Otu4521	Rare	4	Mediterranean	Coastal Sediment
1085	Otu5742	Rare	4	Mediterranean	Coastal Sediment
1086	Otu6578	Rare	4	Mediterranean	Coastal Sediment
1087	Otu1370	Rare	4	Mediterranean	Coastal Sediment
1088	Otu42	Abund.	4	Mediterranean	Coastal Sediment
1089	Otu1568	Rare	4	Mediterranean	Coastal Sediment
1090	Otu7341	Rare	4	Mediterranean	Coastal Sediment
1091	Otu7582	Rare	4	Mediterranean	Coastal Sediment
1092	Otu556	Intermediate	4	Mediterranean	Coastal Sediment
1093	Otu1251	Rare	4	Mediterranean	Coastal Sediment
1094	Otu3307	Rare	4	Mediterranean	Coastal Sediment
1095	Otu5102	Rare	4	Mediterranean	Coastal Sediment
1096	Otu6505	Rare	4	Mediterranean	Coastal Sediment
1097	Otu7401	Rare	4	Mediterranean	Coastal Sediment
1098	Otu173	Abund.	4	Mediterranean	Coastal Sediment
1099	Otu4417	Intermediate	4	Mediterranean	Coastal Sediment
1100	Otu5288	Rare	4	Mediterranean	Coastal Sediment
1101	Otu113	Intermediate	4	Mediterranean	Coastal Sediment
1102	Otu3637	Rare	4	Mediterranean	Coastal Sediment
1103	Otu4985	Rare	4	Mediterranean	Coastal Sediment
1104	Otu5643	Rare	4	Mediterranean	Coastal Sediment
1105	Otu2682	Rare	4	Mediterranean	Coastal Sediment
1106	Otu263	Intermediate	4	Mediterranean	Coastal Sediment
1107	Otu523	Rare	4	Mediterranean	Coastal Sediment
1108	Otu3466	Rare	4	Mediterranean	Coastal Sediment
1109	Otu5867	Rare	4	Mediterranean	Coastal Sediment
1110	Otu6214	Rare	4	Mediterranean	Coastal Sediment
1111	Otu7365	Rare	4	Mediterranean	Coastal Sediment
1112	Otu7590	Rare	4	Mediterranean	Coastal Sediment
1113	Otu5631	Rare	4	Mediterranean	Coastal Sediment
1114	Otu3625	Rare	4	Mediterranean	Coastal Sediment
1115	Otu300	Intermediate	4	Mediterranean	Coastal Sediment
1116	Otu313	Intermediate	4	Mediterranean	Coastal Sediment
1117	Otu376	Intermediate	4	Mediterranean	Coastal Sediment
1118	Otu420	Intermediate	4	Mediterranean	Coastal Sediment
1119	Otu446	Rare	4	Mediterranean	Coastal Sediment
1120	Otu1009	Rare	4	Mediterranean	Coastal Sediment
1121	Otu1467	Rare	4	Mediterranean	Coastal Sediment
1122	Otu1670	Rare	4	Mediterranean	Coastal Sediment
1123	Otu2067	Rare	4	Mediterranean	Coastal Sediment
1124	Otu2258	Rare	4	Mediterranean	Coastal Sediment
1125	Otu2492	Rare	4	Mediterranean	Coastal Sediment
1126	Otu2607	Rare	4	Mediterranean	Coastal Sediment
1127	Otu5180	Rare	4	Mediterranean	Coastal Sediment
1128	Otu5602	Intermediate	4	Mediterranean	Coastal Sediment
1129	Otu6241	Rare	4	Mediterranean	Coastal Sediment
1130	Otu6741	Rare	4	Mediterranean	Coastal Sediment
1131	Otu6827	Rare	4	Mediterranean	Coastal Sediment
1132	Otu1484	Rare	4	Mediterranean	Coastal Sediment
1133	Otu4431	Rare	4	Mediterranean	Coastal Sediment
1134	Otu5377	Rare	4	Mediterranean	Coastal Sediment
1135	Otu593	Rare	4	Mediterranean	Coastal Sediment
1136	Otu5977	Rare	4	Mediterranean	Coastal Sediment
1137	Otu680	Intermediate	4	Mediterranean	Coastal Sediment
1138	Otu1339	Intermediate	4	Mediterranean	Coastal Sediment
1139	Otu2378	Rare	4	Mediterranean	Coastal Sediment
1140	Otu6203	Rare	4	Mediterranean	Coastal Sediment
1141	Otu1886	Rare	4	Mediterranean	Coastal Sediment
1142	Otu1428	Rare	4	Mediterranean	Coastal Sediment
1143	Otu3844	Rare	4	Mediterranean	Coastal Sediment
1144	Otu5411	Rare	4	Mediterranean	Coastal Sediment
1145	Otu1507	Rare	4	Mediterranean	Coastal Sediment
1146	Otu6630	Rare	4	Mediterranean	Coastal Sediment
1147	Otu7503	Rare	4	Mediterranean	Coastal Sediment
1148	Otu3331	Rare	4	Mediterranean	Coastal Sediment
1149	Otu7283	Rare	4	Mediterranean	Coastal Sediment
1150	Otu2798	Rare	4	Mediterranean	Coastal Sediment
1151	Otu3353	Rare	4	Mediterranean	Coastal Sediment
1152	Otu5454	Rare	4	Mediterranean	Coastal Sediment
1153	Otu1475	Rare	4	Mediterranean	Coastal Sediment
1154	Otu4955	Rare	4	Mediterranean	Coastal Sediment
1155	Otu4969	Rare	4	Mediterranean	Coastal Sediment
1156	Otu4811	Rare	4	Mediterranean	Coastal Sediment
1157	Otu406	Intermediate	4	Mediterranean	Coastal Sediment
1158	Otu4288	Rare	4	Mediterranean	Coastal Sediment
1159	Otu5141	Rare	4	Mediterranean	Coastal Sediment
1160	Otu353	Intermediate	4	Mediterranean	Coastal Sediment
1161	Otu1559	Rare	4	Mediterranean	Coastal Sediment
1162	Otu2816	Rare	4	Mediterranean	Coastal Sediment
1163	Otu2841	Rare	4	Mediterranean	Coastal Sediment
1164	Otu1883	Rare	4	Mediterranean	Coastal Sediment
1165	Otu3063	Rare	4	Mediterranean	Coastal Sediment
1166	Otu6278	Rare	4	Mediterranean	Coastal Sediment
1167	Otu1051	Rare	4	Mediterranean	Coastal Sediment
1168	Otu1095	Rare	4	Mediterranean	Coastal Sediment
1169	Otu1171	Rare	4	Mediterranean	Coastal Sediment
1170	Otu6611	Rare	4	Mediterranean	Coastal Sediment
1171	Otu594	Rare	4	Mediterranean	Coastal Sediment
1172	Otu2242	Rare	4	Mediterranean	Coastal Sediment
1173	Otu2570	Rare	4	Mediterranean	Coastal Sediment
1174	Otu3329	Rare	4	Mediterranean	Coastal Sediment
1175	Otu1127	Rare	4	Mediterranean	Coastal Sediment
1176	Otu1822	Rare	4	Mediterranean	Coastal Sediment
1177	Otu1823	Rare	4	Mediterranean	Coastal Sediment
1178	Otu2624	Rare	4	Mediterranean	Coastal Sediment
1179	Otu4128	Rare	4	Mediterranean	Coastal Sediment
1180	Otu4373	Rare	4	Mediterranean	Coastal Sediment
1181	Otu177	Intermediate	4	Mediterranean	Coastal Sediment
1182	Otu757	Rare	4	Mediterranean	Coastal Sediment
1183	Otu776	Rare	4	Mediterranean	Coastal Sediment
1184	Otu1519	Rare	4	Mediterranean	Coastal Sediment
1185	Otu1790	Rare	4	Mediterranean	Coastal Sediment
1186	Otu1876	Rare	4	Mediterranean	Coastal Sediment
1187	Otu2157	Rare	4	Mediterranean	Coastal Sediment
1188	Otu2187	Rare	4	Mediterranean	Coastal Sediment
1189	Otu3211	Rare	4	Mediterranean	Coastal Sediment
1190	Otu4411	Rare	4	Mediterranean	Coastal Sediment
1191	Otu7112	Intermediate	4	Mediterranean	Coastal Sediment
1192	Otu1060	Rare	4	Mediterranean	Coastal Sediment
1193	Otu105	Intermediate	4	Mediterranean	Coastal Sediment
1194	Otu394	Rare	4	Mediterranean	Coastal Sediment
1195	Otu494	Intermediate	4	Mediterranean	Coastal Sediment
1196	Otu4044	Rare	4	Mediterranean	Coastal Sediment
1197	Otu6960	Rare	4	Mediterranean	Coastal Sediment
1198	Otu163	Intermediate	4	Mediterranean	Coastal Sediment
1199	Otu6273	Rare	4	Mediterranean	Coastal Sediment
1200	Otu2869	Rare	4	Mediterranean	Coastal Sediment
1201	Otu3536	Rare	4	Mediterranean	Coastal Sediment
1202	Otu4494	Rare	4	Mediterranean	Coastal Sediment
1203	Otu5159	Rare	4	Mediterranean	Coastal Sediment
1204	Otu50	Intermediate	4	Mediterranean	Coastal Sediment
1205	Otu60	Intermediate	4	Mediterranean	Coastal Sediment
1206	Otu1348	Rare	4	Mediterranean	Coastal Sediment
1207	Otu2817	Rare	4	Mediterranean	Coastal Sediment
1208	Otu6272	Rare	4	Mediterranean	Coastal Sediment
1209	Otu3883	Rare	4	Mediterranean	Coastal Sediment
1210	Otu4767	Rare	4	Mediterranean	Coastal Sediment
1211	Otu1010	Rare	4	Mediterranean	Coastal Sediment
1212	Otu2596	Intermediate	4	Mediterranean	Coastal Sediment
1213	Otu2666	Rare	4	Mediterranean	Coastal Sediment
1214	Otu7264	Rare	4	Mediterranean	Coastal Sediment
1215	Otu7521	Rare	4	Mediterranean	Coastal Sediment
1216	Otu5956	Rare	4	Mediterranean	Coastal Sediment
1217	Otu5884	Rare	4	Mediterranean	Coastal Sediment
1218	Otu2974	Rare	4	Mediterranean	Coastal Sediment
1219	Otu5988	Rare	4	Mediterranean	Coastal Sediment
1220	Otu552	Intermediate	4	Mediterranean	Coastal Sediment
1221	Otu2191	Rare	4	Mediterranean	Coastal Sediment
1222	Otu6873	Rare	4	Mediterranean	Coastal Sediment
1223	Otu3789	Rare	4	Mediterranean	Coastal Sediment
1224	Otu1043	Rare	4	Mediterranean	Coastal Sediment
1225	Otu1590	Rare	4	Mediterranean	Coastal Sediment
1226	Otu3228	Rare	4	Mediterranean	Coastal Sediment
1227	Otu7178	Rare	4	Mediterranean	Coastal Sediment
1228	Otu4205	Rare	4	Mediterranean	Coastal Sediment
1229	Otu4862	Rare	4	Mediterranean	Coastal Sediment
1230	Otu2026	Rare	4	Mediterranean	Coastal Sediment
1231	Otu5391	Rare	4	Mediterranean	Coastal Sediment
1232	Otu5302	Rare	4	Mediterranean	Coastal Sediment
1233	Otu1301	Rare	4	Mediterranean	Coastal Sediment
1234	Otu2789	Rare	4	Mediterranean	Coastal Sediment
1235	Otu3860	Rare	4	Mediterranean	Coastal Sediment
1236	Otu4697	Rare	4	Mediterranean	Coastal Sediment
1237	Otu5810	Rare	4	Mediterranean	Coastal Sediment
1238	Otu242	Intermediate	4	Mediterranean	Coastal Sediment
1239	Otu1666	Rare	4	Mediterranean	Coastal Sediment
1240	Otu6603	Rare	4	Mediterranean	Coastal Sediment
1241	Otu7471	Rare	4	Mediterranean	Coastal Sediment
1242	Otu2295	Rare	4	Mediterranean	Coastal Sediment
1243	Otu5756	Rare	4	Mediterranean	Coastal Sediment
1244	Otu971	Intermediate	4	Mediterranean	Coastal Sediment
1245	Otu1912	Rare	4	Mediterranean	Coastal Sediment
1246	Otu221	Intermediate	4	Mediterranean	Coastal Sediment
1247	Otu696	Intermediate	4	Mediterranean	Coastal Sediment
1248	Otu3001	Rare	4	Mediterranean	Coastal Sediment
1249	Otu5050	Rare	4	Mediterranean	Coastal Sediment
1250	Otu3540	Rare	4	Mediterranean	Coastal Sediment
1251	Otu29	Abund.	4	Mediterranean	Coastal Sediment
1252	Otu754	Rare	4	Mediterranean	Coastal Sediment
1253	Otu3626	Rare	4	Mediterranean	Coastal Sediment
1254	Otu6140	Rare	4	Mediterranean	Coastal Sediment
1255	Otu635	Intermediate	4	Mediterranean	Coastal Sediment
1256	Otu816	Intermediate	4	Mediterranean	Coastal Sediment
1257	Otu3659	Rare	4	Mediterranean	Coastal Sediment
1258	Otu4086	Rare	4	Mediterranean	Coastal Sediment
1259	Otu6414	Rare	4	Mediterranean	Coastal Sediment
1260	Otu557	Intermediate	4	Mediterranean	Coastal Sediment
1261	Otu2644	Rare	4	Mediterranean	Coastal Sediment
1262	Otu87	Intermediate	4	Mediterranean	Coastal Sediment
1263	Otu2205	Rare	4	Mediterranean	Coastal Sediment
1264	Otu389	Intermediate	4	Mediterranean	Coastal Sediment
1265	Otu2603	Rare	4	Mediterranean	Coastal Sediment
1266	Otu6105	Rare	4	Mediterranean	Coastal Sediment
1267	Otu990	Rare	4	Mediterranean	Coastal Sediment
1268	Otu3449	Rare	4	Mediterranean	Coastal Sediment
1269	Otu596	Intermediate	4	Mediterranean	Coastal Sediment
1270	Otu1777	Rare	4	Mediterranean	Coastal Sediment
1271	Otu3553	Rare	4	Mediterranean	Coastal Sediment
1272	Otu4942	Rare	4	Mediterranean	Coastal Sediment
1273	Otu5593	Rare	4	Mediterranean	Coastal Sediment
1274	Otu6391	Rare	4	Mediterranean	Coastal Sediment
1275	Otu5811	Rare	4	Mediterranean	Coastal Sediment
1276	Otu1887	Rare	4	Mediterranean	Coastal Sediment
1277	Otu5444	Rare	4	Mediterranean	Coastal Sediment
1278	Otu5522	Rare	4	Mediterranean	Coastal Sediment
1279	Otu1750	Rare	4	Mediterranean	Coastal Sediment
1280	Otu2795	Rare	4	Mediterranean	Coastal Sediment
1281	Otu5416	Rare	4	Mediterranean	Coastal Sediment
1282	Otu3953	Rare	4	Mediterranean	Coastal Sediment
1283	Otu226	Intermediate	4	Mediterranean	Coastal Sediment
1284	Otu1622	Rare	4	Mediterranean	Coastal Sediment
1285	Otu7011	Rare	4	Mediterranean	Coastal Sediment
1286	Otu7055	Rare	4	Mediterranean	Coastal Sediment
1287	Otu27	Abund.	4	Mediterranean	Coastal Sediment
1288	Otu4769	Rare	4	Mediterranean	Coastal Sediment
1289	Otu7	Abund.	4	Mediterranean	Coastal Sediment
1290	Otu720	Rare	4	Mediterranean	Coastal Sediment
1291	Otu910	Rare	4	Mediterranean	Coastal Sediment
1292	Otu2660	Intermediate	4	Mediterranean	Coastal Sediment
1293	Otu2790	Rare	4	Mediterranean	Coastal Sediment
1294	Otu3460	Rare	4	Mediterranean	Coastal Sediment
1295	Otu6977	Rare	4	Mediterranean	Coastal Sediment
1296	Otu6255	Rare	4	Mediterranean	Coastal Sediment
1297	Otu4861	Rare	4	Mediterranean	Coastal Sediment
1298	Otu117	Abund.	4	Mediterranean	Coastal Sediment
1299	Otu208	Abund.	4	Mediterranean	Coastal Sediment
1300	Otu299	Abund.	4	Mediterranean	Coastal Sediment
1301	Otu544	Intermediate	4	Mediterranean	Coastal Sediment
1302	Otu2822	Rare	4	Mediterranean	Coastal Sediment
1303	Otu3254	Rare	4	Mediterranean	Coastal Sediment
1304	Otu5911	Rare	4	Mediterranean	Coastal Sediment
1305	Otu7201	Rare	4	Mediterranean	Coastal Sediment
1306	Otu4341	Rare	4	Mediterranean	Coastal Sediment
1307	Otu542	Rare	4	Mediterranean	Coastal Sediment
1308	Otu1657	Rare	4	Mediterranean	Coastal Sediment
1309	Otu4194	Rare	4	Mediterranean	Coastal Sediment
1310	Otu1340	Rare	4	Mediterranean	Coastal Sediment
1311	Otu4095	Rare	4	Mediterranean	Coastal Sediment
1312	Otu3197	Rare	4	Mediterranean	Coastal Sediment
1313	Otu3786	Rare	4	Mediterranean	Coastal Sediment
1314	Otu736	Intermediate	4	Mediterranean	Coastal Sediment
1315	Otu1001	Rare	4	Mediterranean	Coastal Sediment
1316	Otu3052	Rare	4	Mediterranean	Coastal Sediment
1317	Otu3936	Rare	4	Mediterranean	Coastal Sediment
1318	Otu1634	Rare	4	Mediterranean	Coastal Sediment
1319	Otu1358	Rare	4	Mediterranean	Coastal Sediment
1320	Otu474	Intermediate	4	Mediterranean	Coastal Sediment
1321	Otu3391	Rare	4	Mediterranean	Coastal Sediment
1322	Otu1368	Intermediate	4	Mediterranean	Coastal Sediment
1323	Otu4590	Rare	4	Mediterranean	Coastal Sediment
1324	Otu5066	Rare	4	Mediterranean	Coastal Sediment
1325	Otu4892	Rare	4	Mediterranean	Coastal Sediment
1326	Otu6784	Rare	4	Mediterranean	Coastal Sediment
1327	Otu526	Intermediate	4	Mediterranean	Coastal Sediment
1328	Otu1198	Rare	4	Mediterranean	Coastal Sediment
1329	Otu3635	Intermediate	4	Mediterranean	Coastal Sediment
1330	Otu2361	Rare	4	Mediterranean	Coastal Sediment
1331	Otu2271	Rare	4	Mediterranean	Coastal Sediment
1332	Otu5606	Rare	4	Mediterranean	Coastal Sediment
1333	Otu5036	Intermediate	4	Mediterranean	Coastal Sediment
1334	Otu6481	Rare	4	Mediterranean	Coastal Sediment
1335	Otu772	Intermediate	4	Mediterranean	Coastal Sediment
1336	Otu1187	Rare	4	Mediterranean	Coastal Sediment
1337	Otu2226	Rare	4	Mediterranean	Coastal Sediment
1338	Otu6298	Rare	4	Mediterranean	Coastal Sediment
1339	Otu2431	Intermediate	4	Mediterranean	Coastal Sediment
1340	Otu3650	Rare	4	Mediterranean	Coastal Sediment
1341	Otu513	Intermediate	4	Mediterranean	Coastal Sediment
1342	Otu536	Intermediate	4	Mediterranean	Coastal Sediment
1343	Otu2747	Rare	4	Mediterranean	Coastal Sediment
1344	Otu2621	Rare	4	Mediterranean	Coastal Sediment
1345	Otu6212	Rare	4	Mediterranean	Coastal Sediment
1346	Otu5687	Rare	4	Mediterranean	Coastal Sediment
1347	Otu5874	Rare	4	Mediterranean	Coastal Sediment
1348	Otu2125	Rare	4	Mediterranean	Coastal Sediment
1349	Otu7248	Rare	4	Mediterranean	Coastal Sediment
1350	Otu1909	Rare	4	Mediterranean	Coastal Sediment
1351	Otu4203	Rare	4	Mediterranean	Coastal Sediment
1352	Otu4818	Rare	4	Mediterranean	Coastal Sediment
1353	Otu6440	Rare	4	Mediterranean	Coastal Sediment
1354	Otu4759	Rare	4	Mediterranean	Coastal Sediment
1355	Otu3689	Rare	4	Mediterranean	Coastal Sediment
1356	Otu6825	Rare	4	Mediterranean	Coastal Sediment
1357	Otu44	Abund.	4	Mediterranean	Coastal Sediment
1358	Otu1037	Intermediate	4	Mediterranean	Coastal Sediment
1359	Otu2544	Rare	4	Mediterranean	Coastal Sediment
1360	Otu3717	Rare	4	Mediterranean	Coastal Sediment
1361	Otu6253	Rare	4	Mediterranean	Coastal Sediment
1362	Otu6562	Rare	4	Mediterranean	Coastal Sediment
1363	Otu2680	Rare	4	Mediterranean	Coastal Sediment
1364	Otu2057	Rare	4	Mediterranean	Coastal Sediment
1365	Otu2020	Rare	4	Mediterranean	Coastal Sediment
1366	Otu3474	Rare	4	Mediterranean	Coastal Sediment
1367	Otu5233	Rare	4	Mediterranean	Coastal Sediment
1368	Otu6045	Rare	4	Mediterranean	Coastal Sediment
1369	Otu6162	Rare	4	Mediterranean	Coastal Sediment
1370	Otu40	Intermediate	4	Mediterranean	Coastal Sediment
1371	Otu54	Abund.	4	Mediterranean	Coastal Sediment
1372	Otu146	Intermediate	4	Mediterranean	Coastal Sediment
1373	Otu364	Intermediate	4	Mediterranean	Coastal Sediment
1374	Otu632	Rare	4	Mediterranean	Coastal Sediment
1375	Otu1104	Rare	4	Mediterranean	Coastal Sediment
1376	Otu1649	Rare	4	Mediterranean	Coastal Sediment
1377	Otu2911	Rare	4	Mediterranean	Coastal Sediment
1378	Otu5119	Rare	4	Mediterranean	Coastal Sediment
1379	Otu2750	Rare	4	Mediterranean	Coastal Sediment
1380	Otu3272	Rare	4	Mediterranean	Coastal Sediment
1381	Otu1442	Rare	4	Mediterranean	Coastal Sediment
1382	Otu2507	Rare	4	Mediterranean	Coastal Sediment
1383	Otu4663	Rare	4	Mediterranean	Coastal Sediment
1384	Otu4713	Rare	4	Mediterranean	Coastal Sediment
1385	Otu189	Intermediate	4	Mediterranean	Coastal Sediment
1386	Otu723	Rare	4	Mediterranean	Coastal Sediment
1387	Otu846	Intermediate	4	Mediterranean	Coastal Sediment
1388	Otu1036	Rare	4	Mediterranean	Coastal Sediment
1389	Otu2068	Rare	4	Mediterranean	Coastal Sediment
1390	Otu2096	Rare	4	Mediterranean	Coastal Sediment
1391	Otu3779	Rare	4	Mediterranean	Coastal Sediment
1392	Otu5453	Rare	4	Mediterranean	Coastal Sediment
1393	Otu6723	Rare	4	Mediterranean	Coastal Sediment
1394	Otu314	Abund.	4	Mediterranean	Coastal Sediment
1395	Otu448	Intermediate	4	Mediterranean	Coastal Sediment
1396	Otu692	Rare	4	Mediterranean	Coastal Sediment
1397	Otu1973	Rare	4	Mediterranean	Coastal Sediment
1398	Otu2342	Rare	4	Mediterranean	Coastal Sediment
1399	Otu2786	Rare	4	Mediterranean	Coastal Sediment
1400	Otu3627	Rare	4	Mediterranean	Coastal Sediment
1401	Otu4015	Rare	4	Mediterranean	Coastal Sediment
1402	Otu4309	Rare	4	Mediterranean	Coastal Sediment
1403	Otu4660	Rare	4	Mediterranean	Coastal Sediment
1404	Otu7016	Rare	4	Mediterranean	Coastal Sediment
1405	Otu7123	Rare	4	Mediterranean	Coastal Sediment
1406	Otu7366	Rare	4	Mediterranean	Coastal Sediment
1407	Otu7509	Intermediate	4	Mediterranean	Coastal Sediment
1408	Otu7566	Rare	4	Mediterranean	Coastal Sediment
1409	Otu2511	Rare	4	Mediterranean	Coastal Sediment
1410	Otu6740	Rare	4	Mediterranean	Coastal Sediment
1411	Otu131	Intermediate	4	Mediterranean	Coastal Sediment
1412	Otu393	Intermediate	4	Mediterranean	Coastal Sediment
1413	Otu5133	Rare	4	Mediterranean	Coastal Sediment
1414	Otu5983	Rare	4	Mediterranean	Coastal Sediment
1415	Otu5570	Rare	4	Mediterranean	Coastal Sediment
1416	Otu7205	Rare	4	Mediterranean	Coastal Sediment
1417	Otu2988	Rare	4	Mediterranean	Coastal Sediment
1418	Otu3414	Rare	4	Mediterranean	Coastal Sediment
1419	Otu3754	Rare	4	Mediterranean	Coastal Sediment
1420	Otu4587	Rare	4	Mediterranean	Coastal Sediment
1421	Otu6702	Rare	4	Mediterranean	Coastal Sediment
1422	Otu22	Abund.	3	Mediterranean	Coastal Sediment
1423	Otu1140	Rare	3	Mediterranean	Coastal Sediment
1424	Otu1169	Rare	3	Mediterranean	Coastal Sediment
1425	Otu1356	Rare	3	Mediterranean	Coastal Sediment
1426	Otu2116	Rare	3	Mediterranean	Coastal Sediment
1427	Otu6378	Rare	3	Mediterranean	Coastal Sediment
1428	Otu6918	Rare	3	Mediterranean	Coastal Sediment
1429	Otu7382	Intermediate	3	Mediterranean	Coastal Sediment
1430	Otu2950	Rare	3	Mediterranean	Coastal Sediment
1431	Otu2977	Rare	3	Mediterranean	Coastal Sediment
1432	Otu3025	Rare	3	Mediterranean	Coastal Sediment
1433	Otu3972	Rare	3	Mediterranean	Coastal Sediment
1434	Otu7152	Rare	3	Mediterranean	Coastal Sediment
1435	Otu3073	Rare	3	Mediterranean	Coastal Sediment
1436	Otu5065	Rare	3	Mediterranean	Coastal Sediment
1437	Otu2172	Rare	3	Mediterranean	Coastal Sediment
1438	Otu315	Intermediate	3	Mediterranean	Coastal Sediment
1439	Otu1551	Rare	3	Mediterranean	Coastal Sediment
1440	Otu2149	Rare	3	Mediterranean	Coastal Sediment
1441	Otu206	Intermediate	3	Mediterranean	Coastal Sediment
1442	Otu852	Intermediate	3	Mediterranean	Coastal Sediment
1443	Otu3582	Rare	3	Mediterranean	Coastal Sediment
1444	Otu306	Intermediate	3	Mediterranean	Coastal Sediment
1445	Otu1650	Rare	3	Mediterranean	Coastal Sediment
1446	Otu2309	Rare	3	Mediterranean	Coastal Sediment
1447	Otu6085	Rare	3	Mediterranean	Coastal Sediment
1448	Otu6968	Rare	3	Mediterranean	Coastal Sediment
1449	Otu616	Rare	3	Mediterranean	Coastal Sediment
1450	Otu795	Rare	3	Mediterranean	Coastal Sediment
1451	Otu1336	Rare	3	Mediterranean	Coastal Sediment
1452	Otu3791	Rare	3	Mediterranean	Coastal Sediment
1453	Otu7221	Rare	3	Mediterranean	Coastal Sediment
1454	Otu4362	Rare	3	Mediterranean	Coastal Sediment
1455	Otu179	Abund.	3	Mediterranean	Coastal Sediment
1456	Otu5623	Rare	3	Mediterranean	Coastal Sediment
1457	Otu930	Rare	3	Mediterranean	Coastal Sediment
1458	Otu2048	Intermediate	3	Mediterranean	Coastal Sediment
1459	Otu1901	Rare	3	Mediterranean	Coastal Sediment
1460	Otu2371	Rare	3	Mediterranean	Coastal Sediment
1461	Otu4022	Rare	3	Mediterranean	Coastal Sediment
1462	Otu7336	Rare	3	Mediterranean	Coastal Sediment
1463	Otu5598	Rare	3	Mediterranean	Coastal Sediment
1464	Otu707	Rare	3	Mediterranean	Coastal Sediment
1465	Otu847	Rare	3	Mediterranean	Coastal Sediment
1466	Otu6315	Rare	3	Mediterranean	Coastal Sediment
1467	Otu6377	Rare	3	Mediterranean	Coastal Sediment
1468	Otu2021	Rare	3	Mediterranean	Coastal Sediment
1469	Otu4747	Rare	3	Mediterranean	Coastal Sediment
1470	Otu2485	Rare	3	Mediterranean	Coastal Sediment
1471	Otu5944	Rare	3	Mediterranean	Coastal Sediment
1472	Otu762	Rare	3	Mediterranean	Coastal Sediment
1473	Otu6096	Intermediate	3	Mediterranean	Coastal Sediment
1474	Otu3949	Rare	3	Mediterranean	Coastal Sediment
1475	Otu1415	Intermediate	3	Mediterranean	Coastal Sediment
1476	Otu5557	Rare	3	Mediterranean	Coastal Sediment
1477	Otu48	Abund.	3	Mediterranean	Coastal Sediment
1478	Otu3495	Rare	3	Mediterranean	Coastal Sediment
1479	Otu6746	Rare	3	Mediterranean	Coastal Sediment
1480	Otu886	Rare	3	Mediterranean	Coastal Sediment
1481	Otu3745	Rare	3	Mediterranean	Coastal Sediment
1482	Otu5332	Rare	3	Mediterranean	Coastal Sediment
1483	Otu1132	Rare	3	Mediterranean	Coastal Sediment
1484	Otu7274	Rare	3	Mediterranean	Coastal Sediment
1485	Otu1046	Rare	3	Mediterranean	Coastal Sediment
1486	Otu4529	Rare	3	Mediterranean	Coastal Sediment
1487	Otu4623	Rare	3	Mediterranean	Coastal Sediment
1488	Otu3066	Rare	3	Mediterranean	Coastal Sediment
1489	Otu6880	Rare	3	Mediterranean	Coastal Sediment
1490	Otu1736	Intermediate	3	Mediterranean	Coastal Sediment
1491	Otu5941	Rare	3	Mediterranean	Coastal Sediment
1492	Otu6863	Rare	3	Mediterranean	Coastal Sediment
1493	Otu7523	Rare	3	Mediterranean	Coastal Sediment
1494	Otu319	Intermediate	3	Mediterranean	Coastal Sediment
1495	Otu1870	Rare	3	Mediterranean	Coastal Sediment
1496	Otu5306	Rare	3	Mediterranean	Coastal Sediment
1497	Otu7517	Rare	3	Mediterranean	Coastal Sediment
1498	Otu3479	Rare	3	Mediterranean	Coastal Sediment
1499	Otu6238	Rare	3	Mediterranean	Coastal Sediment
1500	Otu6628	Rare	3	Mediterranean	Coastal Sediment
1501	Otu3894	Rare	3	Mediterranean	Coastal Sediment
1502	Otu1241	Rare	3	Mediterranean	Coastal Sediment
1503	Otu1472	Rare	3	Mediterranean	Coastal Sediment
1504	Otu6821	Rare	3	Mediterranean	Coastal Sediment
1505	Otu2985	Rare	3	Mediterranean	Coastal Sediment
1506	Otu7066	Rare	3	Mediterranean	Coastal Sediment
1507	Otu6345	Rare	3	Mediterranean	Coastal Sediment
1508	Otu4088	Rare	3	Mediterranean	Coastal Sediment
1509	Otu515	Rare	3	Mediterranean	Coastal Sediment
1510	Otu913	Rare	3	Mediterranean	Coastal Sediment
1511	Otu1884	Rare	3	Mediterranean	Coastal Sediment
1512	Otu1894	Rare	3	Mediterranean	Coastal Sediment
1513	Otu2463	Rare	3	Mediterranean	Coastal Sediment
1514	Otu3562	Rare	3	Mediterranean	Coastal Sediment
1515	Otu4518	Rare	3	Mediterranean	Coastal Sediment
1516	Otu4995	Rare	3	Mediterranean	Coastal Sediment
1517	Otu3181	Rare	3	Mediterranean	Coastal Sediment
1518	Otu3892	Rare	3	Mediterranean	Coastal Sediment
1519	Otu1170	Rare	3	Mediterranean	Coastal Sediment
1520	Otu2148	Rare	3	Mediterranean	Coastal Sediment
1521	Otu5768	Rare	3	Mediterranean	Coastal Sediment
1522	Otu5964	Rare	3	Mediterranean	Coastal Sediment
1523	Otu5844	Rare	3	Mediterranean	Coastal Sediment
1524	Otu7324	Rare	3	Mediterranean	Coastal Sediment
1525	Otu1019	Rare	3	Mediterranean	Coastal Sediment
1526	Otu2016	Rare	3	Mediterranean	Coastal Sediment
1527	Otu4438	Rare	3	Mediterranean	Coastal Sediment
1528	Otu6721	Rare	3	Mediterranean	Coastal Sediment
1529	Otu7405	Rare	3	Mediterranean	Coastal Sediment
1530	Otu2514	Rare	3	Mediterranean	Coastal Sediment
1531	Otu6765	Rare	3	Mediterranean	Coastal Sediment
1532	Otu3680	Rare	3	Mediterranean	Coastal Sediment
1533	Otu3957	Rare	3	Mediterranean	Coastal Sediment
1534	Otu547	Intermediate	3	Mediterranean	Coastal Sediment
1535	Otu6771	Rare	3	Mediterranean	Coastal Sediment
1536	Otu5600	Rare	3	Mediterranean	Coastal Sediment
1537	Otu425	Intermediate	3	Mediterranean	Coastal Sediment
1538	Otu3793	Rare	3	Mediterranean	Coastal Sediment
1539	Otu4870	Rare	3	Mediterranean	Coastal Sediment
1540	Otu6900	Rare	3	Mediterranean	Coastal Sediment
1541	Otu6004	Rare	3	Mediterranean	Coastal Sediment
1542	Otu5346	Rare	3	Mediterranean	Coastal Sediment
1543	Otu5480	Rare	3	Mediterranean	Coastal Sediment
1544	Otu6920	Rare	3	Mediterranean	Coastal Sediment
1545	Otu891	Rare	3	Mediterranean	Coastal Sediment
1546	Otu1595	Rare	3	Mediterranean	Coastal Sediment
1547	Otu1762	Rare	3	Mediterranean	Coastal Sediment
1548	Otu7031	Rare	3	Mediterranean	Coastal Sediment
1549	Otu3047	Rare	3	Mediterranean	Coastal Sediment
1550	Otu5200	Rare	3	Mediterranean	Coastal Sediment
1551	Otu5352	Rare	3	Mediterranean	Coastal Sediment
1552	Otu7577	Rare	3	Mediterranean	Coastal Sediment
1553	Otu1971	Rare	3	Mediterranean	Coastal Sediment
1554	Otu2083	Rare	3	Mediterranean	Coastal Sediment
1555	Otu4539	Rare	3	Mediterranean	Coastal Sediment
1556	Otu316	Rare	3	Mediterranean	Coastal Sediment
1557	Otu876	Rare	3	Mediterranean	Coastal Sediment
1558	Otu1351	Intermediate	3	Mediterranean	Coastal Sediment
1559	Otu1987	Rare	3	Mediterranean	Coastal Sediment
1560	Otu2003	Rare	3	Mediterranean	Coastal Sediment
1561	Otu2902	Rare	3	Mediterranean	Coastal Sediment
1562	Otu3267	Rare	3	Mediterranean	Coastal Sediment
1563	Otu5814	Rare	3	Mediterranean	Coastal Sediment
1564	Otu5892	Rare	3	Mediterranean	Coastal Sediment
1565	Otu2448	Rare	3	Mediterranean	Coastal Sediment
1566	Otu1218	Rare	3	Mediterranean	Coastal Sediment
1567	Otu1759	Rare	3	Mediterranean	Coastal Sediment
1568	Otu2268	Rare	3	Mediterranean	Coastal Sediment
1569	Otu2297	Rare	3	Mediterranean	Coastal Sediment
1570	Otu2444	Rare	3	Mediterranean	Coastal Sediment
1571	Otu4465	Rare	3	Mediterranean	Coastal Sediment
1572	Otu4705	Rare	3	Mediterranean	Coastal Sediment
1573	Otu5751	Rare	3	Mediterranean	Coastal Sediment
1574	Otu6451	Rare	3	Mediterranean	Coastal Sediment
1575	Otu7300	Rare	3	Mediterranean	Coastal Sediment
1576	Otu858	Intermediate	3	Mediterranean	Coastal Sediment
1577	Otu5290	Rare	3	Mediterranean	Coastal Sediment
1578	Otu5339	Rare	3	Mediterranean	Coastal Sediment
1579	Otu3190	Rare	3	Mediterranean	Coastal Sediment
1580	Otu2262	Rare	3	Mediterranean	Coastal Sediment
1581	Otu2176	Rare	3	Mediterranean	Coastal Sediment
1582	Otu2330	Rare	3	Mediterranean	Coastal Sediment
1583	Otu4540	Rare	3	Mediterranean	Coastal Sediment
1584	Otu5574	Rare	3	Mediterranean	Coastal Sediment
1585	Otu5732	Rare	3	Mediterranean	Coastal Sediment
1586	Otu6643	Rare	3	Mediterranean	Coastal Sediment
1587	Otu6987	Rare	3	Mediterranean	Coastal Sediment
1588	Otu7188	Rare	3	Mediterranean	Coastal Sediment
1589	Otu2228	Rare	3	Mediterranean	Coastal Sediment
1590	Otu3004	Rare	3	Mediterranean	Coastal Sediment
1591	Otu3445	Rare	3	Mediterranean	Coastal Sediment
1592	Otu5103	Rare	3	Mediterranean	Coastal Sediment
1593	Otu5259	Rare	3	Mediterranean	Coastal Sediment
1594	Otu5315	Rare	3	Mediterranean	Coastal Sediment
1595	Otu6046	Rare	3	Mediterranean	Coastal Sediment
1596	Otu7210	Rare	3	Mediterranean	Coastal Sediment
1597	Otu2319	Rare	3	Mediterranean	Coastal Sediment
1598	Otu2409	Rare	3	Mediterranean	Coastal Sediment
1599	Otu2872	Rare	3	Mediterranean	Coastal Sediment
1600	Otu3040	Rare	3	Mediterranean	Coastal Sediment
1601	Otu3691	Rare	3	Mediterranean	Coastal Sediment
1602	Otu4977	Rare	3	Mediterranean	Coastal Sediment
1603	Otu5168	Rare	3	Mediterranean	Coastal Sediment
1604	Otu5261	Rare	3	Mediterranean	Coastal Sediment
1605	Otu5734	Rare	3	Mediterranean	Coastal Sediment
1606	Otu5757	Rare	3	Mediterranean	Coastal Sediment
1607	Otu6043	Rare	3	Mediterranean	Coastal Sediment
1608	Otu6948	Rare	3	Mediterranean	Coastal Sediment
1609	Otu6986	Rare	3	Mediterranean	Coastal Sediment
1610	Otu7202	Rare	3	Mediterranean	Coastal Sediment
1611	Otu7435	Rare	3	Mediterranean	Coastal Sediment
1612	Otu2827	Rare	3	Mediterranean	Coastal Sediment
1613	Otu7051	Rare	3	Mediterranean	Coastal Sediment
1614	Otu3546	Rare	3	Mediterranean	Coastal Sediment
1615	Otu551	Rare	3	Mediterranean	Coastal Sediment
1616	Otu1281	Rare	3	Mediterranean	Coastal Sediment
1617	Otu3749	Rare	3	Mediterranean	Coastal Sediment
1618	Otu1842	Rare	3	Mediterranean	Coastal Sediment
1619	Otu2000	Rare	3	Mediterranean	Coastal Sediment
1620	Otu3752	Rare	3	Mediterranean	Coastal Sediment
1621	Otu5045	Rare	3	Mediterranean	Coastal Sediment
1622	Otu6642	Rare	3	Mediterranean	Coastal Sediment
1623	Otu6678	Rare	3	Mediterranean	Coastal Sediment
1624	Otu7418	Rare	3	Mediterranean	Coastal Sediment
1625	Otu1028	Rare	3	Mediterranean	Coastal Sediment
1626	Otu2415	Rare	3	Mediterranean	Coastal Sediment
1627	Otu3461	Rare	3	Mediterranean	Coastal Sediment
1628	Otu3821	Rare	3	Mediterranean	Coastal Sediment
1629	Otu4468	Rare	3	Mediterranean	Coastal Sediment
1630	Otu4583	Rare	3	Mediterranean	Coastal Sediment
1631	Otu4953	Rare	3	Mediterranean	Coastal Sediment
1632	Otu5062	Rare	3	Mediterranean	Coastal Sediment
1633	Otu5221	Rare	3	Mediterranean	Coastal Sediment
1634	Otu5369	Rare	3	Mediterranean	Coastal Sediment
1635	Otu5441	Rare	3	Mediterranean	Coastal Sediment
1636	Otu5584	Rare	3	Mediterranean	Coastal Sediment
1637	Otu5791	Rare	3	Mediterranean	Coastal Sediment
1638	Otu6001	Rare	3	Mediterranean	Coastal Sediment
1639	Otu6090	Rare	3	Mediterranean	Coastal Sediment
1640	Otu6143	Rare	3	Mediterranean	Coastal Sediment
1641	Otu6260	Rare	3	Mediterranean	Coastal Sediment
1642	Otu6738	Rare	3	Mediterranean	Coastal Sediment
1643	Otu6940	Rare	3	Mediterranean	Coastal Sediment
1644	Otu7244	Rare	3	Mediterranean	Coastal Sediment
1645	Otu2088	Rare	3	Mediterranean	Coastal Sediment
1646	Otu4816	Rare	3	Mediterranean	Coastal Sediment
1647	Otu5550	Rare	3	Mediterranean	Coastal Sediment
1648	Otu3281	Rare	3	Mediterranean	Coastal Sediment
1649	Otu5506	Rare	3	Mediterranean	Coastal Sediment
1650	Otu7107	Rare	3	Mediterranean	Coastal Sediment
1651	Otu7161	Rare	3	Mediterranean	Coastal Sediment
1652	Otu1188	Rare	3	Mediterranean	Coastal Sediment
1653	Otu1139	Rare	3	Mediterranean	Coastal Sediment
1654	Otu1969	Rare	3	Mediterranean	Coastal Sediment
1655	Otu4078	Rare	3	Mediterranean	Coastal Sediment
1656	Otu4857	Rare	3	Mediterranean	Coastal Sediment
1657	Otu5554	Rare	3	Mediterranean	Coastal Sediment
1658	Otu91	Abund.	3	Mediterranean	Coastal Sediment
1659	Otu501	Rare	3	Mediterranean	Coastal Sediment
1660	Otu741	Rare	3	Mediterranean	Coastal Sediment
1661	Otu1381	Rare	3	Mediterranean	Coastal Sediment
1662	Otu2428	Rare	3	Mediterranean	Coastal Sediment
1663	Otu2895	Rare	3	Mediterranean	Coastal Sediment
1664	Otu2938	Rare	3	Mediterranean	Coastal Sediment
1665	Otu4115	Rare	3	Mediterranean	Coastal Sediment
1666	Otu4136	Rare	3	Mediterranean	Coastal Sediment
1667	Otu4307	Rare	3	Mediterranean	Coastal Sediment
1668	Otu5079	Rare	3	Mediterranean	Coastal Sediment
1669	Otu5204	Rare	3	Mediterranean	Coastal Sediment
1670	Otu7448	Rare	3	Mediterranean	Coastal Sediment
1671	Otu259	Intermediate	3	Mediterranean	Coastal Sediment
1672	Otu737	Rare	3	Mediterranean	Coastal Sediment
1673	Otu2506	Rare	3	Mediterranean	Coastal Sediment
1674	Otu2559	Rare	3	Mediterranean	Coastal Sediment
1675	Otu4906	Rare	3	Mediterranean	Coastal Sediment
1676	Otu3227	Rare	3	Mediterranean	Coastal Sediment
1677	Otu2184	Rare	3	Mediterranean	Coastal Sediment
1678	Otu1440	Rare	3	Mediterranean	Coastal Sediment
1679	Otu3673	Rare	3	Mediterranean	Coastal Sediment
1680	Otu1288	Rare	3	Mediterranean	Coastal Sediment
1681	Otu1108	Rare	3	Mediterranean	Coastal Sediment
1682	Otu6102	Rare	3	Mediterranean	Coastal Sediment
1683	Otu6460	Rare	3	Mediterranean	Coastal Sediment
1684	Otu2203	Rare	3	Mediterranean	Coastal Sediment
1685	Otu2111	Rare	3	Mediterranean	Coastal Sediment
1686	Otu3172	Rare	3	Mediterranean	Coastal Sediment
1687	Otu3787	Rare	3	Mediterranean	Coastal Sediment
1688	Otu4003	Rare	3	Mediterranean	Coastal Sediment
1689	Otu4420	Rare	3	Mediterranean	Coastal Sediment
1690	Otu4475	Rare	3	Mediterranean	Coastal Sediment
1691	Otu5321	Rare	3	Mediterranean	Coastal Sediment
1692	Otu5483	Rare	3	Mediterranean	Coastal Sediment
1693	Otu5556	Rare	3	Mediterranean	Coastal Sediment
1694	Otu5615	Rare	3	Mediterranean	Coastal Sediment
1695	Otu6048	Rare	3	Mediterranean	Coastal Sediment
1696	Otu6528	Rare	3	Mediterranean	Coastal Sediment
1697	Otu6676	Rare	3	Mediterranean	Coastal Sediment
1698	Otu7136	Rare	3	Mediterranean	Coastal Sediment
1699	Otu7192	Rare	3	Mediterranean	Coastal Sediment
1700	Otu7323	Rare	3	Mediterranean	Coastal Sediment
1701	Otu7373	Rare	3	Mediterranean	Coastal Sediment
1702	Otu7426	Rare	3	Mediterranean	Coastal Sediment
1703	Otu7528	Rare	3	Mediterranean	Coastal Sediment
1704	Otu5551	Rare	3	Mediterranean	Coastal Sediment
1705	Otu7318	Rare	3	Mediterranean	Coastal Sediment
1706	Otu2652	Rare	3	Mediterranean	Coastal Sediment
1707	Otu3068	Rare	3	Mediterranean	Coastal Sediment
1708	Otu3191	Rare	3	Mediterranean	Coastal Sediment
1709	Otu3762	Rare	3	Mediterranean	Coastal Sediment
1710	Otu3849	Rare	3	Mediterranean	Coastal Sediment
1711	Otu3937	Rare	3	Mediterranean	Coastal Sediment
1712	Otu4145	Rare	3	Mediterranean	Coastal Sediment
1713	Otu4250	Rare	3	Mediterranean	Coastal Sediment
1714	Otu4946	Rare	3	Mediterranean	Coastal Sediment
1715	Otu5146	Rare	3	Mediterranean	Coastal Sediment
1716	Otu5171	Rare	3	Mediterranean	Coastal Sediment
1717	Otu5283	Rare	3	Mediterranean	Coastal Sediment
1718	Otu5474	Rare	3	Mediterranean	Coastal Sediment
1719	Otu5547	Rare	3	Mediterranean	Coastal Sediment
1720	Otu5589	Rare	3	Mediterranean	Coastal Sediment
1721	Otu5682	Rare	3	Mediterranean	Coastal Sediment
1722	Otu5704	Rare	3	Mediterranean	Coastal Sediment
1723	Otu6024	Rare	3	Mediterranean	Coastal Sediment
1724	Otu6136	Rare	3	Mediterranean	Coastal Sediment
1725	Otu6361	Rare	3	Mediterranean	Coastal Sediment
1726	Otu6424	Rare	3	Mediterranean	Coastal Sediment
1727	Otu6499	Rare	3	Mediterranean	Coastal Sediment
1728	Otu6888	Rare	3	Mediterranean	Coastal Sediment
1729	Otu6966	Rare	3	Mediterranean	Coastal Sediment
1730	Otu7177	Rare	3	Mediterranean	Coastal Sediment
1731	Otu7249	Rare	3	Mediterranean	Coastal Sediment
1732	Otu7533	Rare	3	Mediterranean	Coastal Sediment
1733	Otu2293	Rare	3	Mediterranean	Coastal Sediment
1734	Otu657	Rare	3	Mediterranean	Coastal Sediment
1735	Otu3788	Rare	3	Mediterranean	Coastal Sediment
1736	Otu5374	Rare	3	Mediterranean	Coastal Sediment
1737	Otu1065	Rare	3	Mediterranean	Coastal Sediment
1738	Otu1243	Rare	3	Mediterranean	Coastal Sediment
1739	Otu1543	Rare	3	Mediterranean	Coastal Sediment
1740	Otu1799	Rare	3	Mediterranean	Coastal Sediment
1741	Otu2758	Rare	3	Mediterranean	Coastal Sediment
1742	Otu2839	Rare	3	Mediterranean	Coastal Sediment
1743	Otu3730	Rare	3	Mediterranean	Coastal Sediment
1744	Otu3828	Rare	3	Mediterranean	Coastal Sediment
1745	Otu5457	Rare	3	Mediterranean	Coastal Sediment
1746	Otu6027	Rare	3	Mediterranean	Coastal Sediment
1747	Otu6159	Rare	3	Mediterranean	Coastal Sediment
1748	Otu6407	Rare	3	Mediterranean	Coastal Sediment
1749	Otu6466	Rare	3	Mediterranean	Coastal Sediment
1750	Otu6563	Rare	3	Mediterranean	Coastal Sediment
1751	Otu6644	Rare	3	Mediterranean	Coastal Sediment
1752	Otu6731	Rare	3	Mediterranean	Coastal Sediment
1753	Otu7097	Rare	3	Mediterranean	Coastal Sediment
1754	Otu3303	Rare	3	Mediterranean	Coastal Sediment
1755	Otu770	Rare	3	Mediterranean	Coastal Sediment
1756	Otu2345	Rare	3	Mediterranean	Coastal Sediment
1757	Otu2545	Rare	3	Mediterranean	Coastal Sediment
1758	Otu2425	Rare	3	Mediterranean	Coastal Sediment
1759	Otu5971	Rare	3	Mediterranean	Coastal Sediment
1760	Otu7299	Rare	3	Mediterranean	Coastal Sediment
1761	Otu684	Rare	3	Mediterranean	Coastal Sediment
1762	Otu1317	Rare	3	Mediterranean	Coastal Sediment
1763	Otu2256	Rare	3	Mediterranean	Coastal Sediment
1764	Otu3005	Rare	3	Mediterranean	Coastal Sediment
1765	Otu7414	Rare	3	Mediterranean	Coastal Sediment
1766	Otu6112	Rare	3	Mediterranean	Coastal Sediment
1767	Otu1163	Rare	3	Mediterranean	Coastal Sediment
1768	Otu6109	Rare	3	Mediterranean	Coastal Sediment
1769	Otu1029	Rare	3	Mediterranean	Coastal Sediment
1770	Otu1721	Rare	3	Mediterranean	Coastal Sediment
1771	Otu2468	Rare	3	Mediterranean	Coastal Sediment
1772	Otu3321	Rare	3	Mediterranean	Coastal Sediment
1773	Otu5106	Rare	3	Mediterranean	Coastal Sediment
1774	Otu5220	Rare	3	Mediterranean	Coastal Sediment
1775	Otu6237	Rare	3	Mediterranean	Coastal Sediment
1776	Otu985	Rare	3	Mediterranean	Coastal Sediment
1777	Otu1579	Rare	3	Mediterranean	Coastal Sediment
1778	Otu2158	Rare	3	Mediterranean	Coastal Sediment
1779	Otu2394	Rare	3	Mediterranean	Coastal Sediment
1780	Otu2483	Rare	3	Mediterranean	Coastal Sediment
1781	Otu3481	Rare	3	Mediterranean	Coastal Sediment
1782	Otu4470	Rare	3	Mediterranean	Coastal Sediment
1783	Otu4493	Rare	3	Mediterranean	Coastal Sediment
1784	Otu1318	Rare	3	Mediterranean	Coastal Sediment
1785	Otu165	Intermediate	3	Mediterranean	Coastal Sediment
1786	Otu7253	Rare	3	Mediterranean	Coastal Sediment
1787	Otu7278	Rare	3	Mediterranean	Coastal Sediment
1788	Otu2446	Rare	3	Mediterranean	Coastal Sediment
1789	Otu2619	Rare	3	Mediterranean	Coastal Sediment
1790	Otu2739	Rare	3	Mediterranean	Coastal Sediment
1791	Otu5070	Rare	3	Mediterranean	Coastal Sediment
1792	Otu5491	Rare	3	Mediterranean	Coastal Sediment
1793	Otu5963	Rare	3	Mediterranean	Coastal Sediment
1794	Otu1052	Rare	3	Mediterranean	Coastal Sediment
1795	Otu3859	Rare	3	Mediterranean	Coastal Sediment
1796	Otu39	Abund.	3	Mediterranean	Coastal Sediment
1797	Otu7581	Rare	3	Mediterranean	Coastal Sediment
1798	Otu4815	Rare	3	Mediterranean	Coastal Sediment
1799	Otu5023	Rare	3	Mediterranean	Coastal Sediment
1800	Otu3986	Rare	3	Mediterranean	Coastal Sediment
1801	Otu5997	Rare	3	Mediterranean	Coastal Sediment
1802	Otu2477	Rare	3	Mediterranean	Coastal Sediment
1803	Otu7263	Rare	3	Mediterranean	Coastal Sediment
1804	Otu2982	Rare	3	Mediterranean	Coastal Sediment
1805	Otu2218	Rare	3	Mediterranean	Coastal Sediment
1806	Otu6582	Rare	3	Mediterranean	Coastal Sediment
1807	Otu3840	Rare	3	Mediterranean	Coastal Sediment
1808	Otu4508	Rare	3	Mediterranean	Coastal Sediment
1809	Otu758	Rare	3	Mediterranean	Coastal Sediment
1810	Otu861	Rare	3	Mediterranean	Coastal Sediment
1811	Otu1384	Rare	3	Mediterranean	Coastal Sediment
1812	Otu1994	Rare	3	Mediterranean	Coastal Sediment
1813	Otu2533	Rare	3	Mediterranean	Coastal Sediment
1814	Otu5087	Rare	3	Mediterranean	Coastal Sediment
1815	Otu5890	Rare	3	Mediterranean	Coastal Sediment
1816	Otu6729	Rare	3	Mediterranean	Coastal Sediment
1817	Otu3049	Rare	3	Mediterranean	Coastal Sediment
1818	Otu4683	Rare	3	Mediterranean	Coastal Sediment
1819	Otu123	Abund.	3	Mediterranean	Coastal Sediment
1820	Otu3966	Rare	3	Mediterranean	Coastal Sediment
1821	Otu1271	Rare	3	Mediterranean	Coastal Sediment
1822	Otu2638	Rare	3	Mediterranean	Coastal Sediment
1823	Otu7412	Rare	3	Mediterranean	Coastal Sediment
1824	Otu4395	Rare	3	Mediterranean	Coastal Sediment
1825	Otu4934	Rare	3	Mediterranean	Coastal Sediment
1826	Otu3251	Rare	3	Mediterranean	Coastal Sediment
1827	Otu4790	Rare	3	Mediterranean	Coastal Sediment
1828	Otu6691	Rare	3	Mediterranean	Coastal Sediment
1829	Otu1435	Rare	3	Mediterranean	Coastal Sediment
1830	Otu3661	Rare	3	Mediterranean	Coastal Sediment
1831	Otu3029	Rare	3	Mediterranean	Coastal Sediment
1832	Otu3109	Rare	3	Mediterranean	Coastal Sediment
1833	Otu885	Rare	3	Mediterranean	Coastal Sediment
1834	Otu310	Intermediate	3	Mediterranean	Coastal Sediment
1835	Otu147	Intermediate	3	Mediterranean	Coastal Sediment
1836	Otu415	Intermediate	3	Mediterranean	Coastal Sediment
1837	Otu7046	Rare	3	Mediterranean	Coastal Sediment
1838	Otu2059	Rare	3	Mediterranean	Coastal Sediment
1839	Otu4199	Rare	3	Mediterranean	Coastal Sediment
1840	Otu5940	Rare	3	Mediterranean	Coastal Sediment
1841	Otu6084	Rare	3	Mediterranean	Coastal Sediment
1842	Otu7567	Rare	3	Mediterranean	Coastal Sediment
1843	Otu4296	Rare	3	Mediterranean	Coastal Sediment
1844	Otu4483	Rare	3	Mediterranean	Coastal Sediment
1845	Otu5267	Rare	3	Mediterranean	Coastal Sediment
1846	Otu6952	Rare	3	Mediterranean	Coastal Sediment
1847	Otu2041	Rare	3	Mediterranean	Coastal Sediment
1848	Otu4692	Rare	3	Mediterranean	Coastal Sediment
1849	Otu7069	Rare	3	Mediterranean	Coastal Sediment
1850	Otu5508	Rare	3	Mediterranean	Coastal Sediment
1851	Otu3324	Rare	3	Mediterranean	Coastal Sediment
1852	Otu5579	Rare	3	Mediterranean	Coastal Sediment
1853	Otu94	Intermediate	3	Mediterranean	Coastal Sediment
1854	Otu6360	Rare	3	Mediterranean	Coastal Sediment
1855	Otu3727	Rare	3	Mediterranean	Coastal Sediment
1856	Otu7425	Rare	3	Mediterranean	Coastal Sediment
1857	Otu4743	Rare	3	Mediterranean	Coastal Sediment
1858	Otu6567	Rare	3	Mediterranean	Coastal Sediment
1859	Otu4778	Rare	3	Mediterranean	Coastal Sediment
1860	Otu6912	Rare	3	Mediterranean	Coastal Sediment
1861	Otu7132	Rare	3	Mediterranean	Coastal Sediment
1862	Otu4017	Rare	3	Mediterranean	Coastal Sediment
1863	Otu578	Rare	3	Mediterranean	Coastal Sediment
1864	Otu3247	Rare	3	Mediterranean	Coastal Sediment
1865	Otu5496	Rare	3	Mediterranean	Coastal Sediment
1866	Otu6932	Rare	3	Mediterranean	Coastal Sediment
1867	Otu7059	Rare	3	Mediterranean	Coastal Sediment
1868	Otu7183	Rare	3	Mediterranean	Coastal Sediment
1869	Otu1319	Rare	3	Mediterranean	Coastal Sediment
1870	Otu7007	Rare	3	Mediterranean	Coastal Sediment
1871	Otu7185	Rare	3	Mediterranean	Coastal Sediment
1872	Otu12	Abund.	3	Mediterranean	Coastal Sediment
1873	Otu246	Intermediate	3	Mediterranean	Coastal Sediment
1874	Otu2069	Rare	3	Mediterranean	Coastal Sediment
1875	Otu1280	Intermediate	3	Mediterranean	Coastal Sediment
1876	Otu1306	Rare	3	Mediterranean	Coastal Sediment
1877	Otu3127	Rare	3	Mediterranean	Coastal Sediment
1878	Otu3381	Rare	3	Mediterranean	Coastal Sediment
1879	Otu3644	Rare	3	Mediterranean	Coastal Sediment
1880	Otu3866	Rare	3	Mediterranean	Coastal Sediment
1881	Otu5610	Rare	3	Mediterranean	Coastal Sediment
1882	Otu518	Rare	3	Mediterranean	Coastal Sediment
1883	Otu629	Rare	3	Mediterranean	Coastal Sediment
1884	Otu1182	Rare	3	Mediterranean	Coastal Sediment
1885	Otu1457	Rare	3	Mediterranean	Coastal Sediment
1886	Otu3833	Rare	3	Mediterranean	Coastal Sediment
1887	Otu3980	Rare	3	Mediterranean	Coastal Sediment
1888	Otu4400	Rare	3	Mediterranean	Coastal Sediment
1889	Otu6371	Rare	3	Mediterranean	Coastal Sediment
1890	Otu6805	Rare	3	Mediterranean	Coastal Sediment
1891	Otu7061	Rare	3	Mediterranean	Coastal Sediment
1892	Otu530	Rare	3	Mediterranean	Coastal Sediment
1893	Otu1137	Rare	3	Mediterranean	Coastal Sediment
1894	Otu1230	Rare	3	Mediterranean	Coastal Sediment
1895	Otu1764	Rare	3	Mediterranean	Coastal Sediment
1896	Otu2232	Rare	3	Mediterranean	Coastal Sediment
1897	Otu2502	Rare	3	Mediterranean	Coastal Sediment
1898	Otu3236	Rare	3	Mediterranean	Coastal Sediment
1899	Otu3245	Rare	3	Mediterranean	Coastal Sediment
1900	Otu3850	Rare	3	Mediterranean	Coastal Sediment
1901	Otu4885	Rare	3	Mediterranean	Coastal Sediment
1902	Otu5092	Rare	3	Mediterranean	Coastal Sediment
1903	Otu6232	Rare	3	Mediterranean	Coastal Sediment
1904	Otu6478	Rare	3	Mediterranean	Coastal Sediment
1905	Otu6956	Rare	3	Mediterranean	Coastal Sediment
1906	Otu7039	Rare	3	Mediterranean	Coastal Sediment
1907	Otu7128	Rare	3	Mediterranean	Coastal Sediment
1908	Otu7230	Rare	3	Mediterranean	Coastal Sediment
1909	Otu3432	Rare	3	Mediterranean	Coastal Sediment
1910	Otu3688	Rare	3	Mediterranean	Coastal Sediment
1911	Otu4081	Rare	3	Mediterranean	Coastal Sediment
1912	Otu5282	Rare	3	Mediterranean	Coastal Sediment
1913	Otu431	Intermediate	3	Mediterranean	Coastal Sediment
1914	Otu1378	Intermediate	3	Mediterranean	Coastal Sediment
1915	Otu3867	Rare	3	Mediterranean	Coastal Sediment
1916	Otu6177	Rare	3	Mediterranean	Coastal Sediment
1917	Otu170	Intermediate	3	Mediterranean	Coastal Sediment
1918	Otu571	Rare	3	Mediterranean	Coastal Sediment
1919	Otu1208	Rare	3	Mediterranean	Coastal Sediment
1920	Otu1698	Rare	3	Mediterranean	Coastal Sediment
1921	Otu3679	Rare	3	Mediterranean	Coastal Sediment
1922	Otu4118	Rare	3	Mediterranean	Coastal Sediment
1923	Otu4261	Rare	3	Mediterranean	Coastal Sediment
1924	Otu4377	Rare	3	Mediterranean	Coastal Sediment
1925	Otu4676	Rare	3	Mediterranean	Coastal Sediment
1926	Otu4804	Rare	3	Mediterranean	Coastal Sediment
1927	Otu5175	Rare	3	Mediterranean	Coastal Sediment
1928	Otu5183	Rare	3	Mediterranean	Coastal Sediment
1929	Otu5381	Rare	3	Mediterranean	Coastal Sediment
1930	Otu5403	Rare	3	Mediterranean	Coastal Sediment
1931	Otu6169	Rare	3	Mediterranean	Coastal Sediment
1932	Otu6788	Rare	3	Mediterranean	Coastal Sediment
1933	Otu7433	Rare	3	Mediterranean	Coastal Sediment
1934	Otu3206	Rare	3	Mediterranean	Coastal Sediment
1935	Otu3819	Rare	3	Mediterranean	Coastal Sediment
1936	Otu6709	Rare	3	Mediterranean	Coastal Sediment
1937	Otu6757	Rare	3	Mediterranean	Coastal Sediment
1938	Otu6938	Rare	3	Mediterranean	Coastal Sediment
1939	Otu1573	Rare	3	Mediterranean	Coastal Sediment
1940	Otu3490	Rare	3	Mediterranean	Coastal Sediment
1941	Otu5412	Rare	3	Mediterranean	Coastal Sediment
1942	Otu4219	Rare	3	Mediterranean	Coastal Sediment
1943	Otu979	Rare	3	Mediterranean	Coastal Sediment
1944	Otu3208	Rare	3	Mediterranean	Coastal Sediment
1945	Otu2290	Rare	3	Mediterranean	Coastal Sediment
1946	Otu3118	Rare	3	Mediterranean	Coastal Sediment
1947	Otu5305	Rare	3	Mediterranean	Coastal Sediment
1948	Otu2614	Rare	3	Mediterranean	Coastal Sediment
1949	Otu5851	Rare	3	Mediterranean	Coastal Sediment
1950	Otu4178	Rare	3	Mediterranean	Coastal Sediment
1951	Otu750	Rare	3	Mediterranean	Coastal Sediment
1952	Otu1151	Rare	3	Mediterranean	Coastal Sediment
1953	Otu3009	Rare	3	Mediterranean	Coastal Sediment
1954	Otu3525	Rare	3	Mediterranean	Coastal Sediment
1955	Otu3837	Rare	3	Mediterranean	Coastal Sediment
1956	Otu5296	Rare	3	Mediterranean	Coastal Sediment
1957	Otu5494	Rare	3	Mediterranean	Coastal Sediment
1958	Otu5937	Rare	3	Mediterranean	Coastal Sediment
1959	Otu6171	Rare	3	Mediterranean	Coastal Sediment
1960	Otu6799	Rare	3	Mediterranean	Coastal Sediment
1961	Otu7245	Rare	3	Mediterranean	Coastal Sediment
1962	Otu1330	Rare	3	Mediterranean	Coastal Sediment
1963	Otu2522	Rare	3	Mediterranean	Coastal Sediment
1964	Otu4269	Rare	3	Mediterranean	Coastal Sediment
1965	Otu5495	Rare	3	Mediterranean	Coastal Sediment
1966	Otu6871	Rare	3	Mediterranean	Coastal Sediment
1967	Otu1642	Rare	3	Mediterranean	Coastal Sediment
1968	Otu2101	Rare	3	Mediterranean	Coastal Sediment
1969	Otu2363	Rare	3	Mediterranean	Coastal Sediment
1970	Otu2527	Rare	3	Mediterranean	Coastal Sediment
1971	Otu1377	Rare	3	Mediterranean	Coastal Sediment
1972	Otu2703	Rare	3	Mediterranean	Coastal Sediment
1973	Otu3193	Rare	3	Mediterranean	Coastal Sediment
1974	Otu6223	Rare	3	Mediterranean	Coastal Sediment
1975	Otu1557	Rare	3	Mediterranean	Coastal Sediment
1976	Otu3285	Rare	3	Mediterranean	Coastal Sediment
1977	Otu3336	Rare	3	Mediterranean	Coastal Sediment
1978	Otu4650	Rare	3	Mediterranean	Coastal Sediment
1979	Otu4835	Rare	3	Mediterranean	Coastal Sediment
1980	Otu4863	Rare	3	Mediterranean	Coastal Sediment
1981	Otu5230	Rare	3	Mediterranean	Coastal Sediment
1982	Otu5708	Rare	3	Mediterranean	Coastal Sediment
1983	Otu5965	Rare	3	Mediterranean	Coastal Sediment
1984	Otu6059	Rare	3	Mediterranean	Coastal Sediment
1985	Otu6093	Rare	3	Mediterranean	Coastal Sediment
1986	Otu6343	Rare	3	Mediterranean	Coastal Sediment
1987	Otu5737	Rare	3	Mediterranean	Coastal Sediment
1988	Otu2341	Rare	3	Mediterranean	Coastal Sediment
1989	Otu2354	Rare	3	Mediterranean	Coastal Sediment
1990	Otu2453	Rare	3	Mediterranean	Coastal Sediment
1991	Otu2768	Rare	3	Mediterranean	Coastal Sediment
1992	Otu3231	Rare	3	Mediterranean	Coastal Sediment
1993	Otu3931	Rare	3	Mediterranean	Coastal Sediment
1994	Otu4021	Rare	3	Mediterranean	Coastal Sediment
1995	Otu4578	Rare	3	Mediterranean	Coastal Sediment
1996	Otu4917	Rare	3	Mediterranean	Coastal Sediment
1997	Otu5155	Rare	3	Mediterranean	Coastal Sediment
1998	Otu6748	Rare	3	Mediterranean	Coastal Sediment
1999	Otu7364	Rare	3	Mediterranean	Coastal Sediment
[truncated: 171,461 more rows]

## Sheet: Fig. 1c and d
dataset	sample ID	community level rrn copy number	MPD	sample type
Hangzhou Bay	HB10_1	2.42028	0.33717	sediment
Hangzhou Bay	HB10_2	2.43707	0.354459	sediment
Hangzhou Bay	HB10_3	2.40038	0.371895	sediment
Hangzhou Bay	HB2_1	2.29512	0.360716	sediment
Hangzhou Bay	HB2_2	2.29305	0.344611	sediment
Hangzhou Bay	HB2_3	2.285	0.353951	sediment
Hangzhou Bay	HB3_1	2.42325	0.383404	sediment
Hangzhou Bay	HB3_2	2.71749	0.350881	sediment
Hangzhou Bay	HB3_3	2.73364	0.344488	sediment
Hangzhou Bay	HB4_1	2.93388	0.312078	sediment
Hangzhou Bay	HB4_2	2.29267	0.387999	sediment
Hangzhou Bay	HB4_3	2.33074	0.391533	sediment
Hangzhou Bay	HB5_1	2.4774	0.345296	sediment
Hangzhou Bay	HB5_2	2.37294	0.351125	sediment
Hangzhou Bay	HB5_3	2.42094	0.362564	sediment
Hangzhou Bay	HB6_1	2.42429	0.408189	sediment
Hangzhou Bay	HB6_2	2.85991	0.325786	sediment
Hangzhou Bay	HB6_3	2.58726	0.377862	sediment
Hangzhou Bay	HB7_1	2.5724	0.364948	sediment
Hangzhou Bay	HB7_2	2.27895	0.39476	sediment
Hangzhou Bay	HB7_3	2.2732	0.397743	sediment
Hangzhou Bay	HB8_1	2.50773	0.376138	sediment
Hangzhou Bay	HB8_2	2.50366	0.351732	sediment
Hangzhou Bay	HB8_3	2.51951	0.364137	sediment
Hangzhou Bay	HB9_1	2.31792	0.38412	sediment
Hangzhou Bay	HB9_2	2.33788	0.412976	sediment
Hangzhou Bay	HB9_3	2.35575	0.413205	sediment
Hangzhou Bay	JX1_1	2.25566	0.335907	sediment
Hangzhou Bay	JX1_2	2.32346	0.342069	sediment
Hangzhou Bay	JX1_3	2.21266	0.324013	sediment
Hangzhou Bay	JX2_1	2.30458	0.348649	sediment
Hangzhou Bay	JX2_2	2.32124	0.344749	sediment
Hangzhou Bay	JX2_3	2.24613	0.363638	sediment
Hangzhou Bay	JX3_1	2.34928	0.371387	sediment
Hangzhou Bay	JX3_2	2.21474	0.354285	sediment
Hangzhou Bay	JX3_3	2.50567	0.344552	sediment
Hangzhou Bay	JX4_1	5.65263	0.163594	sediment
Hangzhou Bay	JX4_2	2.23976	0.396802	sediment
Hangzhou Bay	JX4_3	3.91831	0.244251	sediment
Hangzhou Bay	JX5_1	2.39201	0.374337	sediment
Hangzhou Bay	JX5_2	2.21528	0.383138	sediment
Hangzhou Bay	JX5_3	2.31725	0.374994	sediment
Hangzhou Bay	JX6_1	2.34625	0.354708	sediment
Hangzhou Bay	JX6_2	2.54867	0.337503	sediment
Hangzhou Bay	JX6_3	2.45592	0.34792	sediment
Hangzhou Bay	JX7_1	2.32676	0.35659	sediment
Hangzhou Bay	JX7_2	2.42121	0.347126	sediment
Hangzhou Bay	JX7_3	2.29368	0.35984	sediment
Hangzhou Bay	JX8_1	2.33933	0.345807	sediment
Hangzhou Bay	JX8_2	2.37162	0.353781	sediment
Hangzhou Bay	JX8_3	2.18104	0.359746	sediment
Hangzhou Bay	JX9_1	5.12438	0.192489	sediment
Hangzhou Bay	JX9_2	4.60282	0.200154	sediment
Hangzhou Bay	JX9_3	3.44861	0.28643	sediment
Hangzhou Bay	SY1_1	5.28048	0.191581	sediment
Hangzhou Bay	SY1_2	7.45545	0.0930677	sediment
Hangzhou Bay	SY1_3	7.61149	0.0880402	sediment
Hangzhou Bay	SY2_1	2.34984	0.438162	sediment
Hangzhou Bay	SY2_2	2.3643	0.416358	sediment
Hangzhou Bay	SY2_3	2.29221	0.42136	sediment
Hangzhou Bay	SY3_1	3.48008	0.268703	sediment
Hangzhou Bay	SY3_2	6.38837	0.116953	sediment
Hangzhou Bay	SY3_3	6.94035	0.116791	sediment
Hangzhou Bay	SY4_1	5.13917	0.182898	sediment
Hangzhou Bay	SY4_2	4.342	0.208853	sediment
Hangzhou Bay	SY4_3	7.18092	0.109293	sediment
Hangzhou Bay	SY5_1	6.2297	0.140573	sediment
Hangzhou Bay	SY5_2	5.47589	0.169382	sediment
Hangzhou Bay	SY5_3	5.35882	0.152189	sediment
Hangzhou Bay	SY6_1	3.1667	0.312717	sediment
Hangzhou Bay	SY6_2	3.24178	0.34833	sediment
Hangzhou Bay	SY6_3	4.65228	0.214846	sediment
Coastal Sydney	SRR8480488	2.22018	1.08381	sediment
Coastal Sydney	SRR8480489	2.20051	1.19337	sediment
Coastal Sydney	SRR8480486	2.13965	1.17297	sediment
Coastal Sydney	SRR8480487	2.1829	1.11937	sediment
Coastal Sydney	SRR8480492	2.19879	1.13362	sediment
Coastal Sydney	SRR8480493	2.18908	1.13331	sediment
Coastal Sydney	SRR8480490	2.33306	1.18807	sediment
Coastal Sydney	SRR8480491	2.44877	1.20728	sediment
Coastal Sydney	SRR8480495	2.3864	1.16275	sediment
Coastal Sydney	SRR8480496	2.35331	1.21171	sediment
Coastal Sydney	SRR8480499	2.36731	1.19384	sediment
Coastal Sydney	SRR8480500	2.34172	1.07534	sediment
Coastal Sydney	SRR8480497	2.09652	1.14416	sediment
Coastal Sydney	SRR8480498	2.07213	1.24103	sediment
Coastal Sydney	SRR8480503	2.14704	1.23024	sediment
Coastal Sydney	SRR8480504	2.16242	1.12578	sediment
Coastal Sydney	SRR8480501	2.14851	1.13122	sediment
Coastal Sydney	SRR8480502	2.18772	1.14711	sediment
Coastal Sydney	SRR8480507	2.10123	1.11825	sediment
Coastal Sydney	SRR8480508	2.11802	1.13163	sediment
Coastal Sydney	SRR8480472	2.06625	1.09711	sediment
Coastal Sydney	SRR8480471	2.18145	1.17014	sediment
Coastal Sydney	SRR8480470	2.1655	1.17213	sediment
Coastal Sydney	SRR8480469	2.10793	1.13132	sediment
Coastal Sydney	SRR8480476	2.3722	1.15242	sediment
Coastal Sydney	SRR8480475	2.37646	1.16606	sediment
Coastal Sydney	SRR8480474	2.38291	1.1772	sediment
Coastal Sydney	SRR8480473	2.24717	1.16294	sediment
Coastal Sydney	SRR8480466	2.2135	1.14283	sediment
Coastal Sydney	SRR8480465	2.15943	1.14519	sediment
Coastal Sydney	SRR8480520	2.04651	1.17761	sediment
Coastal Sydney	SRR8480461	2.1482	1.1757	sediment
Coastal Sydney	SRR8480462	2.1256	1.18427	sediment
Coastal Sydney	SRR8480464	2.30847	1.24255	sediment
Coastal Sydney	SRR8480513	2.28139	1.23655	sediment
Coastal Sydney	SRR8480514	2.25388	1.23317	sediment
Coastal Sydney	SRR8480516	2.33223	1.24588	sediment
Coastal Sydney	SRR8480517	2.33783	1.24152	sediment
Coastal Sydney	SRR8480509	2.28448	1.24972	sediment
Coastal Sydney	SRR8480510	2.39806	1.25425	sediment
Coastal Sydney	SRR8480483	2.35714	1.30051	sediment
Coastal Sydney	SRR8480482	2.39617	1.28277	sediment
Coastal Sydney	SRR8480485	2.40196	1.2769	sediment
Coastal Sydney	SRR8480484	2.4136	1.24071	sediment
Coastal Sydney	SRR8480519	2.48547	1.22472	sediment
Coastal Sydney	SRR8480467	2.21645	1.18389	sediment
Coastal Sydney	SRR8480479	2.35888	1.16622	sediment
Coastal Sydney	SRR8480477	2.08628	1.15051	sediment
Coastal Sydney	SRR8480468	2.26076	1.16491	sediment
Coastal Sydney	SRR8480480	2.20293	1.16305	sediment
Coastal Sydney	SRR8480511	2.22406	1.16513	sediment
Coastal Sydney	SRR8480512	2.22017	1.16806	sediment
Coastal Sydney	SRR8480481	2.21057	1.18797	sediment
Coastal Sydney	SRR8480494	2.2116	1.1706	sediment
Coastal Sydney	SRR8480515	2.17891	1.17525	sediment
Coastal Sydney	SRR8480463	2.17295	1.16852	sediment
Coastal Sydney	SRR8480505	2.16831	1.16276	sediment
Coastal Sydney	SRR8480506	2.2133	1.16828	sediment
Coastal Sydney	SRR8480478	2.19858	1.15828	sediment
Coastal Sydney	SRR8480518	2.17017	1.16118	sediment
Miditerranean	ERR3858087	2.37836	1.12869	sediment
Miditerranean	ERR3858088	2.40243	1.14163	sediment
Miditerranean	ERR3858089	2.38798	1.13447	sediment
Miditerranean	ERR3858090	2.36667	1.15986	sediment
Miditerranean	ERR3858091	2.31714	1.12389	sediment
Miditerranean	ERR3858092	2.39594	1.17384	sediment
Miditerranean	ERR3858093	2.38656	1.15854	sediment
Miditerranean	ERR3858094	2.40309	1.15621	sediment
Miditerranean	ERR3858095	2.33695	1.14269	sediment
Miditerranean	ERR3858096	2.33861	1.13075	sediment
Miditerranean	ERR3858097	2.46653	1.11943	sediment
the Gulf of Mexico	ERR1545575	2.73756	0.835374	sediment
the Gulf of Mexico	ERR1545577	2.87527	0.74395	sediment
the Gulf of Mexico	ERR1545580	3.05321	0.709241	sediment
the Gulf of Mexico	ERR1545639	2.75776	0.767986	sediment
the Gulf of Mexico	ERR1545640	2.65566	0.772589	sediment
the Gulf of Mexico	ERR1545677	2.67389	0.778355	sediment
Dois Rios Estuary	ERR1557978	1.61231	0.683975	sediment
Dois Rios Estuary	ERR1557980	2.5041	0.908801	sediment
Dois Rios Estuary	ERR1557983	1.58885	0.71133	sediment
Dois Rios Estuary	ERR1557985	2.71515	0.833617	sediment
Dois Rios Estuary	ERR1557986	1.70399	0.76063	sediment
Dois Rios Estuary	ERR1557989	1.76117	0.773195	sediment
Dois Rios Estuary	ERR1557994	2.53197	0.775836	sediment
Dois Rios Estuary	ERR1557996	2.5657	0.701275	sediment
Dois Rios Estuary	ERR1557999	2.47658	0.741248	sediment
Mission Bay	ERR1593078	3.85145	0.78	sediment
Mission Bay	ERR1593079	2.74588	0.470688	sediment
Mission Bay	ERR1593080	3.41133	0.626336	sediment
Mission Bay	ERR1593083	2.82263	1.02094	sediment
Mission Bay	ERR1593084	7.46087	0.188376	sediment
Mission Bay	ERR1593085	3.18796	0.798711	sediment
Mission Bay	ERR1593086	2.4299	1.00707	sediment
Mission Bay	ERR1593087	2.34053	0.899912	sediment
Mission Bay	ERR1593088	2.94069	0.792758	sediment
Mission Bay	ERR1593089	3.30756	1.00326	sediment
Mission Bay	ERR1593090	4.41938	0.475586	sediment
Mission Bay	ERR1593093	4.21513	0.715078	sediment
Mission Bay	ERR1593094	4.24373	0.0626782	sediment
Mission Bay	ERR1593095	3.54963	0.695431	sediment
Mission Bay	ERR1593096	2.84236	1.02479	sediment
Mission Bay	ERR1593097	2.85901	0.879951	sediment
Mission Bay	ERR1593098	3.51004	0.628137	sediment
Mission Bay	ERR1593099	3.80938	0.467354	sediment
Mission Bay	ERR1593100	2.99426	0.900205	sediment
Mission Bay	ERR1593103	3.42435	0.468341	sediment
Plymouth Harbor	ERR1653594	2.74201	0.716284	sediment
Plymouth Harbor	ERR1653596	2.42317	0.722131	sediment
Plymouth Harbor	ERR1653597	2.51517	0.712505	sediment
Plymouth Harbor	ERR1653599	2.73141	0.610576	sediment
Plymouth Harbor	ERR1653600	2.75786	0.663019	sediment
Plymouth Harbor	ERR1653603	2.66589	0.678037	sediment
Plymouth Harbor	ERR1653604	2.81203	0.552097	sediment
Plymouth Harbor	ERR1653606	2.81229	0.637746	sediment
Plymouth Harbor	ERR1653607	2.44024	0.773605	sediment
Plymouth Harbor	ERR1653608	2.48698	0.748702	sediment
Plymouth Harbor	ERR1653610	2.32188	0.819737	sediment
Plymouth Harbor	ERR1653615	2.76335	0.632849	sediment
Plymouth Harbor	ERR1653616	2.65881	0.639567	sediment
Plymouth Harbor	ERR1653617	2.47338	0.73941	sediment
Plymouth Harbor	ERR1653618	2.37179	0.822781	sediment
Plymouth Harbor	ERR1653619	2.29821	0.804373	sediment
Plymouth Harbor	ERR1653620	2.3518	0.780703	sediment
Plymouth Harbor	ERR1653623	2.78892	0.660365	sediment
Plymouth Harbor	ERR1653624	2.659	0.656014	sediment
Plymouth Harbor	ERR1653625	2.83631	0.601645	sediment
Plymouth Harbor	ERR1653626	2.65165	0.773214	sediment
Plymouth Harbor	ERR1653627	2.79414	0.675698	sediment
Plymouth Harbor	ERR1653628	2.78566	0.692665	sediment
Plymouth Harbor	ERR1653629	2.59448	0.721543	sediment
Plymouth Harbor	ERR1653630	2.53418	0.732673	sediment
Plymouth Harbor	ERR1653633	2.40816	0.760514	sediment
Plymouth Harbor	ERR1653634	2.7829	0.657316	sediment
Plymouth Harbor	ERR1653635	2.71415	0.65969	sediment
Plymouth Harbor	ERR1653636	2.65725	0.639287	sediment
Plymouth Harbor	ERR1653637	2.59706	0.740729	sediment
Plymouth Harbor	ERR1653638	2.6375	0.678698	sediment
Plymouth Harbor	ERR1653639	2.55555	0.680894	sediment
Plymouth Harbor	ERR1653640	2.63039	0.703625	sediment
Plymouth Harbor	ERR1653643	2.68224	0.699262	sediment
Plymouth Harbor	ERR1653644	2.67522	0.715198	sediment
Plymouth Harbor	ERR1653645	2.63373	0.651617	sediment
Plymouth Harbor	ERR1653646	2.70989	0.59518	sediment
Plymouth Harbor	ERR1653647	2.694	0.688583	sediment
Plymouth Harbor	ERR1653648	2.7397	0.646506	sediment
Plymouth Harbor	ERR1653649	2.69561	0.699806	sediment
Plymouth Harbor	ERR1653650	2.75077	0.611398	sediment
Plymouth Harbor	ERR1653653	2.48774	0.778477	sediment
Plymouth Harbor	ERR1653654	2.43473	0.704475	sediment
Plymouth Harbor	ERR1653655	2.40119	0.789172	sediment
Plymouth Harbor	ERR1653656	2.58133	0.712266	sediment
Plymouth Harbor	ERR1653657	2.72676	0.65654	sediment
Plymouth Harbor	ERR1653658	2.69582	0.612272	sediment
Plymouth Harbor	ERR1653659	2.30259	0.835084	sediment
Plymouth Harbor	ERR1653660	2.3773	0.798217	sediment
Plymouth Harbor	ERR1653663	2.38717	0.780974	sediment
Plymouth Harbor	ERR1653664	2.64739	0.644435	sediment
Plymouth Harbor	ERR1653665	2.65932	0.68242	sediment
Plymouth Harbor	ERR1653666	2.65234	0.624717	sediment
Plymouth Harbor	ERR1653667	2.63332	0.634042	sediment
Plymouth Harbor	ERR1653668	2.72677	0.643719	sediment
Plymouth Harbor	ERR1653669	2.80352	0.618625	sediment
Plymouth Harbor	ERR1653670	2.81858	0.570914	sediment
Plymouth Harbor	ERR1653673	2.33743	0.771611	sediment
Plymouth Harbor	ERR1653674	2.42111	0.769129	sediment
Plymouth Harbor	ERR1653675	2.5302	0.69631	sediment
Plymouth Harbor	ERR1653676	2.39103	0.781063	sediment
Plymouth Harbor	ERR1653677	2.68531	0.614516	sediment
Plymouth Harbor	ERR1653678	2.39921	0.782007	sediment
Plymouth Harbor	ERR1653679	2.32052	0.792723	sediment
Plymouth Harbor	ERR1653680	2.2873	0.792741	sediment
the Tara Oceans	TARA_018_DCM_0.22.1.6	1.49178	0.633874	water
the Tara Oceans	TARA_018_SRF_0.22.1.6	1.43757	0.634121	water
the Tara Oceans	TARA_023_DCM_0.22.1.6	1.56546	0.634618	water
the Tara Oceans	TARA_023_SRF_0.22.1.6	1.43981	0.629816	water
the Tara Oceans	TARA_025_DCM_0.22.1.6	1.4804	0.618729	water
the Tara Oceans	TARA_025_SRF_0.22.1.6	1.50084	0.620137	water
the Tara Oceans	TARA_030_DCM_0.22.1.6	1.44427	0.632473	water
the Tara Oceans	TARA_030_SRF_0.22.1.6	1.49362	0.64285	water
the Tara Oceans	TARA_031_SRF_0.22.1.6	1.43715	0.59794	water
the Tara Oceans	TARA_032_DCM_0.22.1.6	1.49686	0.643495	water
the Tara Oceans	TARA_032_SRF_0.22.1.6	1.46119	0.610516	water
the Tara Oceans	TARA_033_SRF_0.22.1.6	1.45194	0.624049	water
the Tara Oceans	TARA_034_DCM_0.22.1.6	1.4082	0.637383	water
the Tara Oceans	TARA_034_SRF_0.22.1.6	1.4341	0.636828	water
the Tara Oceans	TARA_036_DCM_0.22.1.6	1.42799	0.633676	water
the Tara Oceans	TARA_036_SRF_0.22.1.6	1.46946	0.625405	water
the Tara Oceans	TARA_037_MES_0.22.1.6	1.81649	0.589032	water
the Tara Oceans	TARA_038_DCM_0.22.1.6	1.44471	0.623994	water
the Tara Oceans	TARA_038_MES_0.22.1.6	1.53265	0.603605	water
the Tara Oceans	TARA_038_SRF_0.22.1.6	1.43663	0.621853	water
the Tara Oceans	TARA_039_DCM_0.22.1.6	1.49652	0.620126	water
the Tara Oceans	TARA_039_MES_0.22.1.6	1.64054	0.600785	water
the Tara Oceans	TARA_041_DCM_0.22.1.6	1.43223	0.638728	water
the Tara Oceans	TARA_041_SRF_0.22.1.6	1.43953	0.615692	water
the Tara Oceans	TARA_042_DCM_0.22.1.6	1.42054	0.636694	water
the Tara Oceans	TARA_042_SRF_0.22.1.6	1.4304	0.62125	water
the Tara Oceans	TARA_045_SRF_0.22.1.6	1.44374	0.606064	water
the Tara Oceans	TARA_048_SRF_0.22.1.6	1.45165	0.610673	water
the Tara Oceans	TARA_004_DCM_0.22.1.6	1.52691	0.647557	water
the Tara Oceans	TARA_004_SRF_0.22.1.6	1.4766	0.619969	water
the Tara Oceans	TARA_052_DCM_0.22.1.6	1.4284	0.627559	water
the Tara Oceans	TARA_052_SRF_0.22.1.6	1.50505	0.602549	water
the Tara Oceans	TARA_007_DCM_0.22.1.6	1.60109	0.632808	water
the Tara Oceans	TARA_007_SRF_0.22.1.6	1.5247	0.641476	water
the Tara Oceans	TARA_009_DCM_0.22.1.6	1.47172	0.645	water
the Tara Oceans	TARA_009_SRF_0.22.1.6	1.61429	0.640331	water
the Tara Oceans	TARA_100_DCM_0.22.3	1.56022	0.631586	water
the Tara Oceans	TARA_100_MES_0.22.3	1.59284	0.61266	water
the Tara Oceans	TARA_100_SRF_0.22.3	1.64354	0.644027	water
the Tara Oceans	TARA_102_DCM_0.22.3	1.51936	0.646329	water
the Tara Oceans	TARA_102_MES_0.22.3	1.51185	0.61449	water
the Tara Oceans	TARA_102_SRF_0.22.3	1.54997	0.644084	water
the Tara Oceans	TARA_109_DCM_0.22.3	1.58736	0.641344	water
the Tara Oceans	TARA_109_MES_0.22.3	1.75083	0.608129	water
the Tara Oceans	TARA_109_SRF_0.22.3	1.60604	0.636042	water
the Tara Oceans	TARA_110_DCM_0.22.3	1.56444	0.64687	water
the Tara Oceans	TARA_110_MES_0.22.3	1.5192	0.63568	water
the Tara Oceans	TARA_110_SRF_0.22.3	1.56688	0.645378	water
the Tara Oceans	TARA_111_DCM_0.22.3	1.41856	0.630884	water
the Tara Oceans	TARA_111_MES_0.22.3	1.52354	0.609742	water
the Tara Oceans	TARA_111_SRF_0.22.3	1.50871	0.642617	water
the Tara Oceans	TARA_112_DCM_0.22.3	1.45357	0.629731	water
the Tara Oceans	TARA_112_MES_0.22.3	1.57638	0.629156	water
the Tara Oceans	TARA_112_SRF_0.22.3	1.40872	0.625763	water
the Tara Oceans	TARA_122_DCM_0.22.3	1.68993	0.636406	water
the Tara Oceans	TARA_122_MES_0.22.3	1.51112	0.625457	water
the Tara Oceans	TARA_122_SRF_0.22.3	1.48783	0.644176	water
the Tara Oceans	TARA_123_MIX_0.22.3	1.46079	0.638548	water
the Tara Oceans	TARA_123_SRF_0.22.3	1.6304	0.66539	water
the Tara Oceans	TARA_124_MIX_0.22.3	1.50128	0.65483	water
the Tara Oceans	TARA_124_SRF_0.22.3	1.51691	0.64453	water
the Tara Oceans	TARA_125_MIX_0.22.3	1.47276	0.631965	water
the Tara Oceans	TARA_125_SRF_0.22.3	1.43068	0.643848	water
the Tara Oceans	TARA_128_DCM_0.22.3	1.56673	0.641087	water
the Tara Oceans	TARA_128_SRF_0.22.3	1.55662	0.647569	water
the Tara Oceans	TARA_132_DCM_0.22.3	1.50255	0.647476	water
the Tara Oceans	TARA_132_MES_0.22.3	1.63922	0.610274	water
the Tara Oceans	TARA_132_SRF_0.22.3	1.43997	0.617581	water
the Tara Oceans	TARA_133_DCM_0.22.3	1.54256	0.65127	water
the Tara Oceans	TARA_133_MES_0.22.3	1.52307	0.614721	water
the Tara Oceans	TARA_133_SRF_0.22.3	1.51561	0.634951	water
the Tara Oceans	TARA_137_DCM_0.22.3	1.58393	0.605151	water
the Tara Oceans	TARA_137_MES_0.22.3	1.72102	0.600775	water
the Tara Oceans	TARA_137_SRF_0.22.3	1.48389	0.644149	water
the Tara Oceans	TARA_138_DCM_0.22.3	1.40602	0.642263	water
the Tara Oceans	TARA_138_MES_0.22.3	1.85878	0.599762	water
the Tara Oceans	TARA_138_SRF_0.22.3	1.4409	0.620462	water
the Tara Oceans	TARA_140_SRF_0.22.3	1.5754	0.632667	water
the Tara Oceans	TARA_141_SRF_0.22.3	1.57021	0.62116	water
the Tara Oceans	TARA_142_DCM_0.22.3	1.42765	0.638603	water
the Tara Oceans	TARA_142_MES_0.22.3	1.78331	0.608856	water
the Tara Oceans	TARA_142_SRF_0.22.3	1.40317	0.632639	water
the Tara Oceans	TARA_145_MES_0.22.3	1.5029	0.633288	water
the Tara Oceans	TARA_145_SRF_0.22.3	1.49978	0.660457	water
the Tara Oceans	TARA_146_MES_0.22.3	1.48895	0.619333	water
the Tara Oceans	TARA_146_SRF_0.22.3	1.4221	0.650152	water
the Tara Oceans	TARA_148b_MES_0.22.3	1.48127	0.637853	water
the Tara Oceans	TARA_148_SRF_0.22.3	1.42088	0.646048	water
the Tara Oceans	TARA_149_MES_0.22.3	1.4457	0.616935	water
the Tara Oceans	TARA_149_SRF_0.22.3	1.45534	0.655095	water
the Tara Oceans	TARA_150_DCM_0.22.3	1.51813	0.64023	water
the Tara Oceans	TARA_150_SRF_0.22.3	1.44505	0.645726	water
the Tara Oceans	TARA_151_DCM_0.22.3	1.44614	0.649288	water
the Tara Oceans	TARA_151_SRF_0.22.3	1.41953	0.642763	water
the Tara Oceans	TARA_152_MIX_0.22.3	1.48515	0.65305	water
the Tara Oceans	TARA_152_MES_0.22.3	1.53922	0.62871	water
the Tara Oceans	TARA_152_SRF_0.22.3	1.50928	0.655252	water
the Tara Oceans	TARA_056_MES_0.22.3	1.49164	0.623472	water
the Tara Oceans	TARA_056_SRF_0.22.3	1.39251	0.615247	water
the Tara Oceans	TARA_057_SRF_0.22.3	1.44018	0.623773	water
the Tara Oceans	TARA_058_DCM_0.22.3	1.40385	0.625323	water
the Tara Oceans	TARA_062_SRF_0.22.3	1.39556	0.62712	water
the Tara Oceans	TARA_064_DCM_0.22.3	1.39859	0.630718	water
the Tara Oceans	TARA_064_MES_0.22.3	1.50543	0.616322	water
the Tara Oceans	TARA_064_SRF_0.22.3	1.38774	0.627173	water
the Tara Oceans	TARA_065_DCM_0.22.3	1.45987	0.642312	water
the Tara Oceans	TARA_065_MES_0.22.3	1.51047	0.620515	water
the Tara Oceans	TARA_065_SRF_0.22.3	1.41624	0.646114	water
the Tara Oceans	TARA_066_DCM_0.22.3	1.47529	0.664356	water
the Tara Oceans	TARA_066_SRF_0.22.3	1.48606	0.664272	water
the Tara Oceans	TARA_067_SRF_0.22.3	1.88891	0.667544	water
the Tara Oceans	TARA_068_DCM_0.22.3	1.52414	0.636105	water
the Tara Oceans	TARA_068_MES_0.22.3	1.5345	0.620675	water
the Tara Oceans	TARA_068_SRF_0.22.3	1.5894	0.630733	water
the Tara Oceans	TARA_070_MES_0.22.3	2.45302	0.515975	water
the Tara Oceans	TARA_070_SRF_0.22.3	1.54929	0.653383	water
the Tara Oceans	TARA_072_DCM_0.22.3	1.472	0.637356	water
the Tara Oceans	TARA_072_MES_0.22.3	1.71472	0.61983	water
the Tara Oceans	TARA_072_SRF_0.22.3	1.53352	0.624296	water
the Tara Oceans	TARA_076_DCM_0.22.3	1.64557	0.631724	water
the Tara Oceans	TARA_076_MES_0.22.3	1.63114	0.61596	water
the Tara Oceans	TARA_076_SRF_0.22.3	1.50457	0.634593	water
the Tara Oceans	TARA_078_DCM_0.22.3	1.46902	0.647237	water
the Tara Oceans	TARA_078_MES_0.22.3	1.43858	0.626014	water
the Tara Oceans	TARA_078_SRF_0.22.3	1.44555	0.624657	water
the Tara Oceans	TARA_082_DCM_0.22.3	1.71192	0.666364	water
the Tara Oceans	TARA_082_SRF_0.22.3	1.83065	0.65677	water
the Tara Oceans	TARA_084_SRF_0.22.3	1.82373	0.656377	water
the Tara Oceans	TARA_085_DCM_0.22.3	1.75238	0.640125	water
the Tara Oceans	TARA_085_MES_0.22.3	1.77161	0.650503	water
the Tara Oceans	TARA_085_SRF_0.22.3	1.65901	0.651036	water
the Tara Oceans	TARA_093_DCM_0.22.3	2.53062	0.601487	water
the Tara Oceans	TARA_093_SRF_0.22.3	1.91717	0.638095	water
the Tara Oceans	TARA_094_SRF_0.22.3	1.49712	0.642138	water
the Tara Oceans	TARA_096_SRF_0.22.3	1.49403	0.629504	water
the Tara Oceans	TARA_098_DCM_0.22.3	1.39716	0.617907	water
the Tara Oceans	TARA_098_MES_0.22.3	1.48398	0.610513	water
the Tara Oceans	TARA_098_SRF_0.22.3	1.47625	0.629123	water
the Tara Oceans	TARA_099_SRF_0.22.3	1.47771	0.622776	water

## Sheet: Fig. 2
Hangzhou Bay						Coastal Sydney						Plymouth Harbor						the Tara Oceans
ID	node1	type	node2	r		ID	node1	type	node2	r		ID	node1	type	node2	r		ID	node1	type	node2	r
1	OTU130	(pp)	OTU1089	0.879		1	Otu1	(pp)	Otu22790	0.904		1	Otu1	(pp)	Otu250	0.905		1	AACY020396101.1882.3388	(pp)	EU802319.1.1452	0.887
2	OTU130	(pp)	OTU1350	0.889		2	Otu101	(pp)	Otu237	0.904		2	Otu101	(pp)	Otu1090	0.912		2	DQ234124.1.1555	(pp)	FJ745149.1.1357	0.895
3	OTU130	(pp)	OTU2127	0.921		3	Otu10106	(np)	Otu79258	-0.893		3	Otu101	(np)	Otu135	-0.915		3	AB199885.1.1217	(pp)	EU394562.1.1447	0.886
4	OTU130	(pp)	OTU4027	0.903		4	Otu102	(pp)	Otu1146	0.915		4	Otu101	(np)	Otu14786	-0.904		4	AB199885.1.1217	(pp)	EF574674.1.1443	0.908
5	OTU130	(pp)	OTU7961	0.941		5	Otu102	(pp)	Otu41622	0.9		5	Otu101	(pp)	Otu22	0.906		5	AB199885.1.1217	(pp)	HM057721.1.1451	0.879
6	OTU130	(pp)	OTU10725	0.901		6	Otu102	(pp)	Otu493	0.902		6	Otu101	(np)	Otu229	-0.902		6	ABEF01048502.208.1734	(pp)	HQ674182.1.1517	0.908
7	OTU194	(pp)	OTU2087	0.94		7	Otu1027	(pp)	Otu14772	0.907		7	Otu101	(pp)	Otu2968	0.893		7	ABEF01048502.208.1734	(pp)	JQ678442.1.1571	0.887
8	OTU194	(pp)	OTU4281	0.89		8	Otu10310	(pp)	Otu41104	0.899		8	Otu101	(pp)	Otu721	0.904		8	AJ567585.1.1491	(pp)	AY726843.1.1232	0.9
9	OTU194	(pp)	OTU4982	0.875		9	Otu1032	(pp)	Otu448	0.898		9	Otu101	(np)	Otu776	-0.897		9	AJ567585.1.1491	(pp)	AY726942.1.1230	0.899
10	OTU194	(pp)	OTU5527	0.887		10	Otu1036	(pp)	Otu138	0.895		10	Otu101	(pp)	Otu98	0.928		10	AJ567585.1.1491	(pp)	EF574673.1.1448	0.876
11	OTU194	(pp)	OTU5788	0.881		11	Otu1036	(pp)	Otu33659	0.915		11	Otu10181	(np)	Otu520	-0.9		11	AJ567585.1.1491	(pp)	EF061412.1.1442	0.891
12	OTU194	(pp)	OTU6318	0.913		12	Otu1036	(np)	Otu34376	-0.897		12	Otu10181	(np)	Otu8198	-0.892		12	AJ567585.1.1491	(pp)	EF061430.1.1450	0.897
13	OTU194	(pp)	OTU7807	0.876		13	Otu1036	(pp)	Otu35845	0.905		13	Otu10303	(np)	Otu10994	-0.895		13	AJ567585.1.1491	(pp)	EF061436.1.1445	0.883
14	OTU194	(pp)	OTU8707	0.891		14	Otu1036	(pp)	Otu625	0.906		14	Otu10303	(np)	Otu1728	-0.893		14	AJ567585.1.1491	(pp)	EU935239.1.1480	0.883
15	OTU194	(pp)	OTU10947	0.934		15	Otu1036	(pp)	Otu715	0.908		15	Otu10303	(np)	Otu2447	-0.893		15	AJ567585.1.1491	(pp)	GQ377798.1.1238	0.875
16	OTU194	(pp)	OTU12536	0.874		16	Otu1036	(pp)	Otu778	0.89		16	Otu10303	(np)	Otu34258	-0.897		16	AJ567585.1.1491	(pp)	FJ497517.1.1437	0.884
17	OTU194	(pp)	OTU14038	0.905		17	Otu1036	(pp)	Otu81	0.904		17	Otu10303	(np)	Otu6633	-0.902		17	AJ567585.1.1491	(pp)	GU451676.1.1235	0.896
18	OTU194	(pp)	OTU14173	0.909		18	Otu1036	(pp)	Otu870	0.898		18	Otu10303	(np)	Otu6683	-0.893		18	AJ567585.1.1491	(pp)	JQ860235.1.1434	0.893
19	OTU221	(np)	OTU4344	-0.881		19	Otu1042	(pp)	Otu275	0.911		19	Otu10303	(np)	Otu7053	-0.896		19	AM941171.1.1407	(pp)	AY726843.1.1232	0.928
20	OTU311	(pp)	OTU3378	0.882		20	Otu10497	(np)	Otu11288	-0.894		20	Otu10303	(np)	Otu8198	-0.907		20	AM941171.1.1407	(pp)	AY726942.1.1230	0.892
21	OTU329	(np)	OTU9382	-0.873		21	Otu10587	(np)	Otu11288	-0.903		21	Otu10303	(np)	Otu9465	-0.897		21	AM941171.1.1407	(pp)	AY727010.1.1237	0.9
22	OTU337	(np)	OTU11315	-0.879		22	Otu10728	(np)	Otu628	-0.892		22	Otu10331	(np)	Otu15558	-0.891		22	AM941171.1.1407	(pp)	EF061430.1.1450	0.878
23	OTU337	(np)	OTU12634	-0.872		23	Otu1078	(pp)	Otu749	0.901		23	Otu10331	(np)	Otu2707	-0.89		23	AM941171.1.1407	(pp)	GQ377787.1.1230	0.882
24	OTU337	(np)	OTU14278	-0.879		24	Otu1081	(pp)	Otu23	0.911		24	Otu10331	(np)	Otu3138	-0.891		24	AM941171.1.1407	(pp)	GU451676.1.1235	0.893
25	OTU383	(np)	OTU668	-0.87		25	Otu1086	(pp)	Otu1331	0.891		25	Otu10331	(np)	Otu35124	-0.893		25	AY344429.1.1480	(pp)	AY726967.1.1236	0.889
26	OTU383	(np)	OTU2832	-0.882		26	Otu10906	(pp)	Otu1421	0.897		26	Otu10488	(pp)	Otu98	0.897		26	AY345469.1.1433	(pp)	AY663974.1.1239	0.913
27	OTU383	(np)	OTU6705	-0.872		27	Otu10906	(pp)	Otu2695	0.933		27	Otu10850	(pp)	Otu135	0.893		27	AY345469.1.1433	(pp)	AY664172.1.1229	0.889
28	OTU383	(np)	OTU10141	-0.873		28	Otu10906	(pp)	Otu53003	0.9		28	Otu10850	(pp)	Otu254	0.9		28	AY345469.1.1433	(pp)	AY726843.1.1232	0.916
29	OTU406	(np)	OTU4461	-0.878		29	Otu10906	(pp)	Otu93	0.893		29	Otu10850	(pp)	Otu298	0.895		29	AY345469.1.1433	(pp)	AY726942.1.1230	0.919
30	OTU406	(np)	OTU12649	-0.879		30	Otu10909	(pp)	Otu17086	0.933		30	Otu10850	(pp)	Otu90	0.912		30	AY345469.1.1433	(pp)	AY726967.1.1236	0.876
31	OTU423	(np)	OTU1189	-0.878		31	Otu10909	(pp)	Otu4	0.911		31	Otu10994	(np)	Otu1107	-0.893		31	AY345469.1.1433	(pp)	AY727010.1.1237	0.896
32	OTU423	(np)	OTU4671	-0.871		32	Otu10909	(pp)	Otu40960	0.901		32	Otu10994	(np)	Otu11076	-0.899		32	AY345469.1.1433	(pp)	DQ300608.1.1456	0.875
33	OTU423	(np)	OTU6583	-0.872		33	Otu10909	(pp)	Otu647	0.908		33	Otu10994	(np)	Otu12163	-0.899		33	AY345469.1.1433	(pp)	EF574673.1.1448	0.902
34	OTU423	(np)	OTU7225	-0.876		34	Otu1097	(pp)	Otu414	0.9		34	Otu10994	(np)	Otu1341	-0.907		34	AY345469.1.1433	(pp)	EF061412.1.1442	0.948
35	OTU423	(np)	OTU11680	-0.872		35	Otu1097	(pp)	Otu61	0.901		35	Otu10994	(np)	Otu14368	-0.918		35	AY345469.1.1433	(pp)	EF061414.1.1410	0.894
36	OTU473	(np)	OTU4349	-0.884		36	Otu1097	(pp)	Otu93	0.909		36	Otu10994	(np)	Otu15173	-0.896		36	AY345469.1.1433	(pp)	EF061418.1.1459	0.874
37	OTU543	(np)	OTU1360	-0.886		37	Otu10982	(np)	Otu81780	-0.895		37	Otu10994	(np)	Otu1744	-0.903		37	AY345469.1.1433	(pp)	EF061422.1.1421	0.879
38	OTU543	(np)	OTU3235	-0.878		38	Otu1099	(pp)	Otu1446	0.891		38	Otu10994	(np)	Otu1807	-0.905		38	AY345469.1.1433	(pp)	EF061430.1.1450	0.924
39	OTU543	(np)	OTU6128	-0.879		39	Otu1099	(pp)	Otu3747	0.9		39	Otu10994	(np)	Otu1811	-0.897		39	AY345469.1.1433	(pp)	EF061436.1.1445	0.934
40	OTU543	(np)	OTU7315	-0.871		40	Otu1099	(pp)	Otu52	0.892		40	Otu10994	(np)	Otu1813	-0.916		40	AY345469.1.1433	(pp)	EF574195.1.1480	0.897
41	OTU553	(pp)	OTU4999	0.88		41	Otu1099	(pp)	Otu5331	0.956		41	Otu10994	(np)	Otu1826	-0.895		41	AY345469.1.1433	(pp)	EU935239.1.1480	0.921
42	OTU553	(pp)	OTU11563	0.891		42	Otu110	(pp)	Otu787	0.907		42	Otu10994	(np)	Otu18821	-0.896		42	AY345469.1.1433	(pp)	FJ497489.1.1462	0.886
43	OTU566	(np)	OTU4570	-0.873		43	Otu1100	(np)	Otu229	-0.894		43	Otu10994	(np)	Otu18904	-0.919		43	AY345469.1.1433	(pp)	GQ377787.1.1230	0.921
44	OTU622	(np)	OTU929	-0.87		44	Otu1102	(pp)	Otu355	0.909		44	Otu10994	(np)	Otu1966	-0.898		44	AY345469.1.1433	(pp)	GQ377798.1.1238	0.9
45	OTU646	(pp)	OTU10947	0.884		45	Otu11099	(np)	Otu88667	-0.89		45	Otu10994	(np)	Otu2128	-0.896		45	AY345469.1.1433	(pp)	FJ497517.1.1437	0.932
46	OTU646	(pp)	OTU12536	0.872		46	Otu113	(pp)	Otu131	0.957		46	Otu10994	(np)	Otu2173	-0.893		46	AY345469.1.1433	(pp)	FJ497554.1.1456	0.914
47	OTU668	(np)	OTU9673	-0.871		47	Otu114	(pp)	Otu17086	0.902		47	Otu10994	(np)	Otu2185	-0.895		47	AY345469.1.1433	(pp)	GU451676.1.1235	0.92
48	OTU690	(pp)	OTU8377	0.872		48	Otu114	(pp)	Otu4	0.908		48	Otu10994	(np)	Otu2218	-0.915		48	AY345469.1.1433	(pp)	JQ860235.1.1434	0.934
49	OTU696	(pp)	OTU1555	0.898		49	Otu114	(pp)	Otu647	0.908		49	Otu10994	(np)	Otu2386	-0.912		49	AY663974.1.1239	(pp)	AY664172.1.1229	0.89
50	OTU696	(pp)	OTU2127	0.881		50	Otu1146	(pp)	Otu1149	0.902		50	Otu10994	(np)	Otu25644	-0.896		50	AY663974.1.1239	(pp)	AY726843.1.1232	0.945
51	OTU696	(pp)	OTU2290	0.931		51	Otu1146	(pp)	Otu176	0.892		51	Otu10994	(np)	Otu2591	-0.891		51	AY663974.1.1239	(pp)	AY726858.1.1227	0.895
52	OTU696	(pp)	OTU2348	0.889		52	Otu1146	(pp)	Otu34	0.893		52	Otu10994	(np)	Otu2643	-0.892		52	AY663974.1.1239	(pp)	AY726916.1.1276	0.878
53	OTU696	(pp)	OTU2467	0.895		53	Otu1146	(pp)	Otu41622	0.9		53	Otu10994	(np)	Otu2650	-0.899		53	AY663974.1.1239	(pp)	AY726942.1.1230	0.93
54	OTU696	(pp)	OTU2584	0.879		54	Otu1146	(pp)	Otu451	0.897		54	Otu10994	(np)	Otu2685	-0.898		54	AY663974.1.1239	(pp)	AY726955.1.1254	0.89
55	OTU696	(pp)	OTU3658	0.886		55	Otu1146	(pp)	Otu493	0.891		55	Otu10994	(np)	Otu2700	-0.915		55	AY663974.1.1239	(pp)	AY727010.1.1237	0.919
56	OTU696	(pp)	OTU4027	0.904		56	Otu1146	(pp)	Otu635	0.892		56	Otu10994	(np)	Otu2717	-0.893		56	AY663974.1.1239	(pp)	EF574673.1.1448	0.892
57	OTU696	(pp)	OTU4766	0.9		57	Otu1146	(pp)	Otu830	0.913		57	Otu10994	(np)	Otu2763	-0.891		57	AY663974.1.1239	(pp)	EF061412.1.1442	0.926
58	OTU696	(pp)	OTU4918	0.878		58	Otu1146	(pp)	Otu901	0.918		58	Otu10994	(np)	Otu2823	-0.918		58	AY663974.1.1239	(pp)	EF061414.1.1410	0.912
59	OTU696	(pp)	OTU6399	0.927		59	Otu1149	(pp)	Otu123	0.904		59	Otu10994	(np)	Otu2870	-0.892		59	AY663974.1.1239	(pp)	EF061418.1.1459	0.912
60	OTU696	(pp)	OTU7439	0.881		60	Otu1149	(pp)	Otu46	0.892		60	Otu10994	(np)	Otu3021	-0.894		60	AY663974.1.1239	(pp)	EF061422.1.1421	0.875
61	OTU696	(pp)	OTU7467	0.905		61	Otu1149	(pp)	Otu509	0.893		61	Otu10994	(np)	Otu3061	-0.916		61	AY663974.1.1239	(pp)	EF061430.1.1450	0.933
62	OTU696	(pp)	OTU7718	0.889		62	Otu1149	(pp)	Otu5331	0.895		62	Otu10994	(np)	Otu3083	-0.914		62	AY663974.1.1239	(pp)	EF061436.1.1445	0.92
63	OTU696	(pp)	OTU7961	0.934		63	Otu1149	(pp)	Otu61	0.91		63	Otu10994	(np)	Otu3153	-0.897		63	AY663974.1.1239	(pp)	EF574195.1.1480	0.891
64	OTU696	(pp)	OTU8334	0.935		64	Otu1149	(pp)	Otu93	0.903		64	Otu10994	(np)	Otu3165	-0.894		64	AY663974.1.1239	(pp)	EU935239.1.1480	0.909
65	OTU696	(pp)	OTU8338	0.888		65	Otu1157	(pp)	Otu1233	0.905		65	Otu10994	(np)	Otu3318	-0.897		65	AY663974.1.1239	(pp)	FJ497489.1.1462	0.883
66	OTU696	(pp)	OTU9076	0.873		66	Otu11696	(pp)	Otu1642	0.897		66	Otu10994	(np)	Otu3331	-0.896		66	AY663974.1.1239	(pp)	GQ377787.1.1230	0.926
67	OTU696	(pp)	OTU9614	0.876		67	Otu11696	(pp)	Otu1961	0.89		67	Otu10994	(np)	Otu3376	-0.899		67	AY663974.1.1239	(pp)	GQ377798.1.1238	0.941
68	OTU696	(pp)	OTU9622	0.89		68	Otu11696	(pp)	Otu2001	0.929		68	Otu10994	(np)	Otu3391	-0.916		68	AY663974.1.1239	(pp)	FJ497517.1.1437	0.912
69	OTU696	(pp)	OTU11161	0.872		69	Otu11696	(pp)	Otu2115	0.919		69	Otu10994	(np)	Otu3783	-0.895		69	AY663974.1.1239	(pp)	FJ497554.1.1456	0.902
70	OTU696	(pp)	OTU11650	0.877		70	Otu11696	(pp)	Otu2579	0.909		70	Otu10994	(np)	Otu3838	-0.897		70	AY663974.1.1239	(pp)	GU451676.1.1235	0.939
71	OTU696	(pp)	OTU12343	0.894		71	Otu11696	(pp)	Otu28614	0.92		71	Otu10994	(np)	Otu3899	-0.901		71	AY663974.1.1239	(pp)	JQ860235.1.1434	0.926
72	OTU696	(pp)	OTU12924	0.884		72	Otu11696	(pp)	Otu40598	0.922		72	Otu10994	(np)	Otu4092	-0.897		72	AY664172.1.1229	(pp)	AY726843.1.1232	0.936
73	OTU696	(pp)	OTU13206	0.872		73	Otu11696	(pp)	Otu4754	0.92		73	Otu10994	(np)	Otu4310	-0.894		73	AY664172.1.1229	(pp)	AY726942.1.1230	0.93
74	OTU727	(np)	OTU3833	-0.884		74	Otu11696	(pp)	Otu514	0.9		74	Otu10994	(np)	Otu43507	-0.922		74	AY664172.1.1229	(pp)	AY727010.1.1237	0.923
75	OTU858	(np)	OTU13641	-0.875		75	Otu11696	(pp)	Otu5833	0.911		75	Otu10994	(np)	Otu4382	-0.895		75	AY664172.1.1229	(pp)	EF061412.1.1442	0.906
76	OTU869	(np)	OTU9673	-0.88		76	Otu11696	(pp)	Otu975	0.905		76	Otu10994	(np)	Otu4390	-0.898		76	AY664172.1.1229	(pp)	EF061414.1.1410	0.885
77	OTU889	(np)	OTU12628	-0.874		77	Otu1198	(np)	Otu1614	-0.893		77	Otu10994	(np)	Otu4394	-0.894		77	AY664172.1.1229	(pp)	EF061430.1.1450	0.919
78	OTU1040	(np)	OTU6705	-0.871		78	Otu12	(np)	Otu17086	-0.894		78	Otu10994	(np)	Otu4678	-0.904		78	AY664172.1.1229	(pp)	EF061436.1.1445	0.889
79	OTU1058	(np)	OTU2862	-0.871		79	Otu12	(np)	Otu200	-0.899		79	Otu10994	(np)	Otu4771	-0.919		79	AY664172.1.1229	(pp)	EF574195.1.1480	0.888
80	OTU1088	(np)	OTU8044	-0.871		80	Otu12	(np)	Otu393	-0.9		80	Otu10994	(np)	Otu4775	-0.893		80	AY664172.1.1229	(pp)	EU935239.1.1480	0.901
81	OTU1088	(np)	OTU11708	-0.872		81	Otu12	(pp)	Otu9384	0.902		81	Otu10994	(np)	Otu4872	-0.895		81	AY664172.1.1229	(pp)	FJ154979.1.1495	0.878
82	OTU1089	(pp)	OTU1350	0.9		82	Otu12026	(pp)	Otu538	0.9		82	Otu10994	(np)	Otu4904	-0.899		82	AY664172.1.1229	(pp)	GQ377787.1.1230	0.902
83	OTU1089	(pp)	OTU2127	0.911		83	Otu1219	(pp)	Otu123	0.903		83	Otu10994	(np)	Otu5212	-0.898		83	AY664172.1.1229	(pp)	GQ377798.1.1238	0.915
84	OTU1089	(pp)	OTU6399	0.891		84	Otu1219	(pp)	Otu124	0.9		84	Otu10994	(np)	Otu5255	-0.916		84	AY664172.1.1229	(pp)	FJ497517.1.1437	0.916
85	OTU1089	(pp)	OTU7961	0.917		85	Otu1219	(np)	Otu1330	-0.902		85	Otu10994	(np)	Otu5325	-0.899		85	AY664172.1.1229	(pp)	FJ497554.1.1456	0.878
86	OTU1089	(pp)	OTU10347	0.882		86	Otu1219	(pp)	Otu178	0.9		86	Otu10994	(np)	Otu5542	-0.893		86	AY664172.1.1229	(pp)	GU451676.1.1235	0.927
87	OTU1089	(pp)	OTU10725	0.924		87	Otu1219	(pp)	Otu27427	0.906		87	Otu10994	(np)	Otu5609	-0.92		87	AY664172.1.1229	(pp)	JQ860235.1.1434	0.919
88	OTU1089	(pp)	OTU11298	0.896		88	Otu1219	(np)	Otu2826	-0.892		88	Otu10994	(np)	Otu5705	-0.906		88	AY664195.1.1307	(pp)	AY726843.1.1232	0.89
89	OTU1090	(pp)	OTU13288	0.882		89	Otu1219	(pp)	Otu431	0.912		89	Otu10994	(np)	Otu5943	-0.9		89	AY664195.1.1307	(pp)	GQ377798.1.1238	0.881
90	OTU1093	(np)	OTU2892	-0.877		90	Otu1219	(pp)	Otu538	0.93		90	Otu10994	(np)	Otu6880	-0.912		90	AY664247.1.1301	(pp)	AY726843.1.1232	0.894
91	OTU1096	(np)	OTU6128	-0.878		91	Otu1219	(pp)	Otu78	0.932		91	Otu10994	(np)	Otu7070	-0.923		91	AY664247.1.1301	(pp)	AY726942.1.1230	0.875
92	OTU1096	(np)	OTU7315	-0.872		92	Otu1219	(pp)	Otu81	0.89		92	Otu10994	(np)	Otu7570	-0.895		92	AY664247.1.1301	(pp)	GQ377798.1.1238	0.888
93	OTU1096	(np)	OTU8928	-0.871		93	Otu1221	(np)	Otu1867	-0.899		93	Otu10994	(np)	Otu8415	-0.894		93	AY664249.1.1331	(pp)	AY726843.1.1232	0.887
94	OTU1096	(np)	OTU9711	-0.88		94	Otu1221	(np)	Otu4095	-0.911		94	Otu10994	(np)	Otu843	-0.905		94	AY726830.1.1205	(pp)	AY726843.1.1232	0.886
95	OTU1096	(np)	OTU12628	-0.87		95	Otu1227	(pp)	Otu123	0.917		95	Otu10994	(np)	Otu8456	-0.897		95	AY726830.1.1205	(pp)	AY726942.1.1230	0.882
96	OTU1096	(np)	OTU13344	-0.88		96	Otu1227	(pp)	Otu1446	0.911		96	Otu10994	(np)	Otu879	-0.91		96	AY726830.1.1205	(pp)	EF061412.1.1442	0.898
97	OTU1158	(pp)	OTU3378	0.904		97	Otu1227	(pp)	Otu30601	0.892		97	Otu10994	(np)	Otu949	-0.893		97	AY726830.1.1205	(pp)	EF061430.1.1450	0.894
98	OTU1165	(np)	OTU6705	-0.87		98	Otu1227	(pp)	Otu414	0.911		98	Otu11346	(np)	Otu20111	-0.906		98	AY726830.1.1205	(pp)	EF061436.1.1445	0.901
99	OTU1189	(np)	OTU14407	-0.88		99	Otu1227	(pp)	Otu490	0.901		99	Otu11346	(np)	Otu3322	-0.891		99	AY726830.1.1205	(pp)	EU591710.1.1488	0.882
100	OTU1217	(pp)	OTU10758	0.873		100	Otu1227	(pp)	Otu52	0.895		100	Otu114	(pp)	Otu119	0.933		100	AY726830.1.1205	(pp)	EU935239.1.1480	0.879
101	OTU1256	(np)	OTU7960	-0.875		101	Otu1227	(pp)	Otu619	0.893		101	Otu114	(pp)	Otu23	0.928		101	AY726830.1.1205	(pp)	GQ377787.1.1230	0.878
102	OTU1256	(np)	OTU14407	-0.87		102	Otu1227	(pp)	Otu63	0.911		102	Otu114	(pp)	Otu37	0.897		102	AY726830.1.1205	(pp)	FJ497517.1.1437	0.886
103	OTU1271	(np)	OTU4849	-0.878		103	Otu1227	(pp)	Otu830	0.909		103	Otu12066	(np)	Otu3346	-0.896		103	AY726830.1.1205	(pp)	GU451676.1.1235	0.88
104	OTU1322	(pp)	OTU2127	0.89		104	Otu123	(pp)	Otu124	0.906		104	Otu12163	(np)	Otu15476	-0.892		104	AY726830.1.1205	(pp)	JQ860235.1.1434	0.899
105	OTU1322	(pp)	OTU4237	0.898		105	Otu123	(pp)	Otu1306	0.893		105	Otu12163	(np)	Otu1728	-0.892		105	AY726843.1.1232	(pp)	AY726858.1.1227	0.918
106	OTU1322	(pp)	OTU11298	0.882		106	Otu123	(pp)	Otu138	0.936		106	Otu12163	(np)	Otu3346	-0.895		106	AY726843.1.1232	(pp)	AY726942.1.1230	0.976
107	OTU1350	(pp)	OTU2127	0.922		107	Otu123	(pp)	Otu178	0.894		107	Otu12163	(np)	Otu3909	-0.895		107	AY726843.1.1232	(pp)	AY726955.1.1254	0.873
108	OTU1350	(pp)	OTU4027	0.88		108	Otu123	(pp)	Otu2124	0.927		108	Otu12163	(np)	Otu4948	-0.897		108	AY726843.1.1232	(pp)	AY726967.1.1236	0.877
109	OTU1350	(pp)	OTU7961	0.928		109	Otu123	(pp)	Otu2159	0.897		109	Otu12163	(np)	Otu7492	-0.911		109	AY726843.1.1232	(pp)	AY726969.1.1214	0.888
110	OTU1350	(pp)	OTU10725	0.924		110	Otu123	(pp)	Otu2359	0.909		110	Otu122	(pp)	Otu135	0.896		110	AY726843.1.1232	(pp)	AY727010.1.1237	0.961
111	OTU1350	(pp)	OTU11298	0.911		111	Otu123	(pp)	Otu256	0.904		111	Otu122	(pp)	Otu142	0.907		111	AY726843.1.1232	(pp)	DQ300608.1.1456	0.926
112	OTU1360	(np)	OTU1852	-0.877		112	Otu123	(pp)	Otu2707	0.909		112	Otu122	(pp)	Otu254	0.908		112	AY726843.1.1232	(pp)	AY664173.1.1262	0.884
113	OTU1360	(np)	OTU3818	-0.87		113	Otu123	(pp)	Otu2808	0.894		113	Otu122	(pp)	Otu298	0.906		113	AY726843.1.1232	(pp)	EF574673.1.1448	0.896
114	OTU1360	(np)	OTU4157	-0.875		114	Otu123	(pp)	Otu2988	0.892		114	Otu122	(pp)	Otu497	0.89		114	AY726843.1.1232	(pp)	DQ836766.1.1391	0.928
115	OTU1360	(np)	OTU4570	-0.876		115	Otu123	(pp)	Otu3142	0.891		115	Otu122	(pp)	Otu545	0.894		115	AY726843.1.1232	(pp)	EF061412.1.1442	0.936
116	OTU1360	(np)	OTU5927	-0.873		116	Otu123	(pp)	Otu3238	0.906		116	Otu122	(pp)	Otu90	0.924		116	AY726843.1.1232	(pp)	EF061414.1.1410	0.921
117	OTU1360	(np)	OTU6584	-0.881		117	Otu123	(pp)	Otu33659	0.902		117	Otu12294	(np)	Otu17454	-0.891		117	AY726843.1.1232	(pp)	EF061418.1.1459	0.916
118	OTU1360	(np)	OTU7114	-0.878		118	Otu123	(pp)	Otu431	0.911		118	Otu12294	(np)	Otu20111	-0.905		118	AY726843.1.1232	(pp)	EF061422.1.1421	0.893
119	OTU1360	(np)	OTU9382	-0.875		119	Otu123	(pp)	Otu451	0.893		119	Otu12294	(np)	Otu2707	-0.894		119	AY726843.1.1232	(pp)	EF061427.1.1458	0.89
120	OTU1360	(np)	OTU9450	-0.871		120	Otu123	(pp)	Otu4754	0.901		120	Otu12294	(np)	Otu3181	-0.898		120	AY726843.1.1232	(pp)	EF061430.1.1450	0.949
121	OTU1360	(np)	OTU11988	-0.874		121	Otu123	(pp)	Otu514	0.935		121	Otu12294	(np)	Otu32041	-0.899		121	AY726843.1.1232	(pp)	EF061436.1.1445	0.928
122	OTU1425	(np)	OTU2682	-0.87		122	Otu123	(pp)	Otu625	0.922		122	Otu12294	(np)	Otu332	-0.895		122	AY726843.1.1232	(pp)	EF574195.1.1480	0.914
123	OTU1555	(pp)	OTU2290	0.873		123	Otu123	(pp)	Otu635	0.906		123	Otu12332	(np)	Otu6633	-0.891		123	AY726843.1.1232	(pp)	EU591710.1.1488	0.898
124	OTU1555	(pp)	OTU2467	0.887		124	Otu123	(pp)	Otu640	0.895		124	Otu1238	(np)	Otu2849	-0.892		124	AY726843.1.1232	(pp)	EU935239.1.1480	0.936
125	OTU1555	(pp)	OTU3851	0.894		125	Otu123	(pp)	Otu7004	0.896		125	Otu1238	(np)	Otu3895	-0.894		125	AY726843.1.1232	(pp)	FJ154979.1.1495	0.902
126	OTU1555	(pp)	OTU6899	0.881		126	Otu123	(pp)	Otu778	0.906		126	Otu1238	(np)	Otu5161	-0.899		126	AY726843.1.1232	(pp)	FJ497489.1.1462	0.904
127	OTU1642	(np)	OTU11074	-0.874		127	Otu123	(pp)	Otu933	0.917		127	Otu1238	(np)	Otu5943	-0.894		127	AY726843.1.1232	(pp)	GQ377787.1.1230	0.957
128	OTU1661	(pp)	OTU2467	0.882		128	Otu124	(pp)	Otu1307	0.917		128	Otu125	(pp)	Otu142	0.915		128	AY726843.1.1232	(pp)	GQ377798.1.1238	0.955
129	OTU1798	(np)	OTU6710	-0.871		129	Otu124	(pp)	Otu138	0.904		129	Otu125	(pp)	Otu254	0.92		129	AY726843.1.1232	(pp)	FJ497517.1.1437	0.936
130	OTU1852	(np)	OTU4282	-0.876		130	Otu124	(pp)	Otu19601	0.917		130	Otu125	(pp)	Otu298	0.893		130	AY726843.1.1232	(pp)	FJ497554.1.1456	0.913
131	OTU1852	(np)	OTU4504	-0.874		131	Otu124	(pp)	Otu2115	0.91		131	Otu125	(pp)	Otu30	0.908		131	AY726843.1.1232	(pp)	GU451676.1.1235	0.968
132	OTU1852	(np)	OTU6128	-0.879		132	Otu124	(pp)	Otu2124	0.927		132	Otu125	(pp)	Otu545	0.906		132	AY726843.1.1232	(pp)	JQ860235.1.1434	0.947
133	OTU1852	(np)	OTU7956	-0.871		133	Otu124	(pp)	Otu2159	0.891		133	Otu125	(pp)	Otu90	0.909		133	AY726858.1.1227	(pp)	AY726942.1.1230	0.915
134	OTU1852	(np)	OTU12391	-0.898		134	Otu124	(pp)	Otu2707	0.901		134	Otu125	(pp)	Otu952	0.898		134	AY726858.1.1227	(pp)	EF061412.1.1442	0.891
135	OTU1852	(np)	OTU13039	-0.88		135	Otu124	(pp)	Otu2721	0.896		135	Otu12593	(pp)	Otu39	0.925		135	AY726858.1.1227	(pp)	EF061414.1.1410	0.879
136	OTU1947	(pp)	OTU2127	0.873		136	Otu124	(pp)	Otu28614	0.89		136	Otu12652	(np)	Otu1813	-0.891		136	AY726858.1.1227	(pp)	EF061418.1.1459	0.9
137	OTU1947	(pp)	OTU7961	0.874		137	Otu124	(pp)	Otu2988	0.907		137	Otu12652	(np)	Otu18904	-0.895		137	AY726858.1.1227	(pp)	EF061427.1.1458	0.877
138	OTU1947	(pp)	OTU10725	0.879		138	Otu124	(pp)	Otu3142	0.902		138	Otu12652	(np)	Otu3391	-0.892		138	AY726858.1.1227	(pp)	EF061430.1.1450	0.901
139	OTU1983	(np)	OTU4157	-0.872		139	Otu124	(pp)	Otu326	0.907		139	Otu12652	(np)	Otu4059	-0.892		139	AY726858.1.1227	(pp)	EF061436.1.1445	0.908
140	OTU1983	(np)	OTU7114	-0.875		140	Otu124	(pp)	Otu33659	0.924		140	Otu12652	(np)	Otu6123	-0.9		140	AY726858.1.1227	(pp)	EU935239.1.1480	0.878
141	OTU2087	(pp)	OTU2273	0.871		141	Otu124	(pp)	Otu35845	0.914		141	Otu12652	(np)	Otu7961	-0.89		141	AY726858.1.1227	(pp)	GQ377787.1.1230	0.881
142	OTU2087	(pp)	OTU2517	0.89		142	Otu124	(pp)	Otu373	0.897		142	Otu1317	(np)	Otu3961	-0.897		142	AY726858.1.1227	(pp)	GQ377798.1.1238	0.914
143	OTU2087	(pp)	OTU4281	0.901		143	Otu124	(pp)	Otu431	0.904		143	Otu13436	(np)	Otu8676	-0.9		143	AY726858.1.1227	(pp)	FJ497554.1.1456	0.882
144	OTU2087	(pp)	OTU4982	0.91		144	Otu124	(pp)	Otu4754	0.943		144	Otu135	(pp)	Otu14786	0.916		144	AY726858.1.1227	(pp)	GU451676.1.1235	0.909
145	OTU2087	(pp)	OTU5788	0.906		145	Otu124	(pp)	Otu514	0.958		145	Otu135	(np)	Otu22	-0.904		145	AY726858.1.1227	(pp)	JQ860235.1.1434	0.884
146	OTU2087	(pp)	OTU6318	0.9		146	Otu124	(pp)	Otu5833	0.936		146	Otu135	(pp)	Otu229	0.902		146	AY726916.1.1276	(pp)	EF061412.1.1442	0.878
147	OTU2087	(pp)	OTU8707	0.904		147	Otu124	(pp)	Otu625	0.948		147	Otu135	(pp)	Otu254	0.918		147	AY726916.1.1276	(pp)	EF061436.1.1445	0.876
148	OTU2087	(pp)	OTU9286	0.915		148	Otu124	(pp)	Otu640	0.901		148	Otu135	(pp)	Otu298	0.904		148	AY726942.1.1230	(pp)	AY726967.1.1236	0.885
149	OTU2087	(pp)	OTU10947	0.919		149	Otu124	(pp)	Otu933	0.907		149	Otu135	(pp)	Otu308	0.92		149	AY726942.1.1230	(pp)	AY726969.1.1214	0.873
150	OTU2087	(pp)	OTU11511	0.908		150	Otu125	(pp)	Otu3247	0.894		150	Otu135	(pp)	Otu401	0.895		150	AY726942.1.1230	(pp)	AY727010.1.1237	0.962
151	OTU2087	(pp)	OTU12536	0.881		151	Otu12616	(np)	Otu90609	-0.907		151	Otu135	(pp)	Otu6404	0.896		151	AY726942.1.1230	(pp)	DQ300608.1.1456	0.923
152	OTU2087	(pp)	OTU14038	0.935		152	Otu129	(pp)	Otu167	0.936		152	Otu135	(np)	Otu66	-0.891		152	AY726942.1.1230	(pp)	EF574673.1.1448	0.903
153	OTU2087	(pp)	OTU14173	0.915		153	Otu129	(pp)	Otu313	0.943		153	Otu135	(pp)	Otu776	0.893		153	AY726942.1.1230	(pp)	DQ836766.1.1391	0.91
154	OTU2093	(pp)	OTU12888	0.883		154	Otu129	(pp)	Otu85	0.919		154	Otu135	(pp)	Otu90	0.935		154	AY726942.1.1230	(pp)	EF061412.1.1442	0.944
155	OTU2094	(pp)	OTU11331	0.876		155	Otu1297	(pp)	Otu23	0.91		155	Otu135	(pp)	Otu952	0.918		155	AY726942.1.1230	(pp)	EF061414.1.1410	0.92
156	OTU2118	(np)	OTU7525	-0.875		156	Otu12985	(np)	Otu17926	-0.904		156	Otu135	(np)	Otu98	-0.899		156	AY726942.1.1230	(pp)	EF061418.1.1459	0.915
157	OTU2127	(pp)	OTU3378	0.876		157	Otu13	(pp)	Otu204	0.895		157	Otu1399	(np)	Otu930	-0.894		157	AY726942.1.1230	(pp)	EF061422.1.1421	0.884
158	OTU2127	(pp)	OTU3658	0.878		158	Otu1306	(pp)	Otu138	0.891		158	Otu142	(pp)	Otu254	0.904		158	AY726942.1.1230	(pp)	EF061427.1.1458	0.884
159	OTU2127	(pp)	OTU4027	0.926		159	Otu1306	(pp)	Otu178	0.921		159	Otu142	(pp)	Otu30	0.903		159	AY726942.1.1230	(pp)	EF061430.1.1450	0.944
160	OTU2127	(pp)	OTU4237	0.886		160	Otu1306	(pp)	Otu187	0.897		160	Otu142	(pp)	Otu545	0.913		160	AY726942.1.1230	(pp)	EF061436.1.1445	0.929
161	OTU2127	(pp)	OTU4561	0.873		161	Otu1306	(pp)	Otu414	0.9		161	Otu142	(pp)	Otu90	0.912		161	AY726942.1.1230	(pp)	EF574195.1.1480	0.929
162	OTU2127	(pp)	OTU6399	0.872		162	Otu1306	(pp)	Otu4340	0.906		162	Otu1478	(np)	Otu1897	-0.9		162	AY726942.1.1230	(pp)	EU591710.1.1488	0.909
163	OTU2127	(pp)	OTU7961	0.956		163	Otu1306	(pp)	Otu52	0.897		163	Otu1478	(np)	Otu930	-0.895		163	AY726942.1.1230	(pp)	EU935239.1.1480	0.942
164	OTU2127	(pp)	OTU9614	0.886		164	Otu1306	(pp)	Otu63	0.948		164	Otu14786	(pp)	Otu952	0.895		164	AY726942.1.1230	(pp)	FJ154979.1.1495	0.917
165	OTU2127	(pp)	OTU10243	0.912		165	Otu1307	(pp)	Otu138	0.899		165	Otu14814	(np)	Otu5705	-0.896		165	AY726942.1.1230	(pp)	FJ497489.1.1462	0.894
166	OTU2127	(pp)	OTU10347	0.875		166	Otu1307	(pp)	Otu19601	0.942		166	Otu15173	(np)	Otu1952	-0.903		166	AY726942.1.1230	(pp)	GQ377787.1.1230	0.951
167	OTU2127	(pp)	OTU10725	0.956		167	Otu1307	(pp)	Otu2721	0.916		167	Otu15173	(np)	Otu34258	-0.898		167	AY726942.1.1230	(pp)	GQ377798.1.1238	0.959
168	OTU2127	(pp)	OTU11161	0.921		168	Otu1307	(pp)	Otu33659	0.921		168	Otu15173	(np)	Otu6633	-0.903		168	AY726942.1.1230	(pp)	FJ497517.1.1437	0.931
169	OTU2127	(pp)	OTU11298	0.938		169	Otu1307	(pp)	Otu514	0.896		169	Otu15173	(np)	Otu6683	-0.894		169	AY726942.1.1230	(pp)	FJ497554.1.1456	0.924
170	OTU2127	(pp)	OTU12492	0.911		170	Otu1307	(pp)	Otu78	0.913		170	Otu15173	(np)	Otu9465	-0.898		170	AY726942.1.1230	(pp)	GU451676.1.1235	0.959
171	OTU2154	(pp)	OTU2682	0.887		171	Otu1307	(pp)	Otu81	0.932		171	Otu15476	(np)	Otu25644	-0.897		171	AY726942.1.1230	(pp)	JQ860235.1.1434	0.947
172	OTU2154	(pp)	OTU11510	0.881		172	Otu13086	(np)	Otu17926	-0.899		172	Otu15476	(np)	Otu3895	-0.905		172	AY726955.1.1254	(pp)	EF061418.1.1459	0.885
173	OTU2154	(pp)	OTU12678	0.876		173	Otu1309	(pp)	Otu145	0.903		173	Otu15476	(np)	Otu4112	-0.899		173	AY726955.1.1254	(pp)	GQ377798.1.1238	0.889
174	OTU2273	(pp)	OTU10947	0.87		174	Otu1326	(pp)	Otu341	0.892		174	Otu15476	(np)	Otu43507	-0.896		174	AY726967.1.1236	(pp)	AY727010.1.1237	0.873
175	OTU2273	(pp)	OTU14038	0.875		175	Otu1326	(pp)	Otu37624	0.903		175	Otu15476	(np)	Otu4394	-0.891		175	AY726967.1.1236	(pp)	DQ300608.1.1456	0.89
176	OTU2288	(pp)	OTU4281	0.872		176	Otu1326	(pp)	Otu41104	0.901		176	Otu15476	(np)	Otu5255	-0.89		176	AY726967.1.1236	(pp)	EF061412.1.1442	0.904
177	OTU2288	(pp)	OTU10478	0.887		177	Otu1326	(pp)	Otu451	0.899		177	Otu15476	(np)	Otu6910	-0.898		177	AY726967.1.1236	(pp)	EF061422.1.1421	0.896
178	OTU2290	(pp)	OTU2467	0.922		178	Otu1326	(pp)	Otu5980	0.904		178	Otu15558	(np)	Otu31740	-0.893		178	AY726967.1.1236	(pp)	EF061430.1.1450	0.873
179	OTU2290	(pp)	OTU4766	0.876		179	Otu1326	(pp)	Otu61	0.899		179	Otu15558	(np)	Otu3331	-0.89		179	AY726967.1.1236	(pp)	EF574195.1.1480	0.892
180	OTU2290	(pp)	OTU7718	0.909		180	Otu1326	(pp)	Otu640	0.897		180	Otu15558	(np)	Otu3926	-0.892		180	AY726967.1.1236	(pp)	EU935239.1.1480	0.915
181	OTU2290	(pp)	OTU7961	0.877		181	Otu1326	(pp)	Otu9424	0.907		181	Otu15558	(np)	Otu4623	-0.891		181	AY726967.1.1236	(pp)	FJ154979.1.1495	0.877
182	OTU2290	(pp)	OTU8374	0.878		182	Otu1330	(pp)	Otu14151	0.911		182	Otu15558	(np)	Otu5383	-0.897		182	AY726967.1.1236	(pp)	FJ497517.1.1437	0.908
183	OTU2293	(np)	OTU3109	-0.873		183	Otu1330	(np)	Otu1642	-0.899		183	Otu15558	(np)	Otu5705	-0.911		183	AY726967.1.1236	(pp)	FJ497554.1.1456	0.878
184	OTU2307	(pp)	OTU10758	0.873		184	Otu1330	(np)	Otu2707	-0.898		184	Otu15558	(np)	Otu7070	-0.892		184	AY726967.1.1236	(pp)	GU451676.1.1235	0.895
185	OTU2375	(np)	OTU7799	-0.875		185	Otu1330	(np)	Otu2988	-0.892		185	Otu15558	(np)	Otu8456	-0.891		185	AY726967.1.1236	(pp)	HQ225273.1.1502	0.892
186	OTU2421	(pp)	OTU4281	0.876		186	Otu1330	(np)	Otu4754	-0.899		186	Otu156	(pp)	Otu66	0.9		186	AY726967.1.1236	(pp)	JN563820.1.1535	0.931
187	OTU2421	(pp)	OTU4982	0.871		187	Otu1330	(pp)	Otu808	0.89		187	Otu156	(pp)	Otu768	0.891		187	AY726967.1.1236	(pp)	JQ860235.1.1434	0.926
188	OTU2421	(pp)	OTU6831	0.876		188	Otu1330	(np)	Otu933	-0.902		188	Otu156	(pp)	Otu886	0.892		188	AY726969.1.1214	(pp)	GQ377798.1.1238	0.885
189	OTU2427	(pp)	OTU7602	0.892		189	Otu1332	(pp)	Otu13950	0.89		189	Otu1584	(np)	Otu4797	-0.89		189	AY727010.1.1237	(pp)	DQ300608.1.1456	0.9
190	OTU2427	(pp)	OTU9076	0.889		190	Otu1332	(pp)	Otu3191	0.89		190	Otu1668	(np)	Otu25644	-0.89		190	AY727010.1.1237	(pp)	EF574673.1.1448	0.9
191	OTU2447	(np)	OTU4356	-0.871		191	Otu1332	(pp)	Otu3476	0.917		191	Otu1668	(np)	Otu2849	-0.896		191	AY727010.1.1237	(pp)	DQ836766.1.1391	0.897
192	OTU2447	(np)	OTU6705	-0.873		192	Otu1332	(pp)	Otu6828	0.894		192	Otu1728	(np)	Otu2155	-0.89		192	AY727010.1.1237	(pp)	EF061412.1.1442	0.929
193	OTU2447	(pp)	OTU6884	0.883		193	Otu1335	(pp)	Otu379	0.89		193	Otu1728	(np)	Otu5255	-0.893		193	AY727010.1.1237	(pp)	EF061414.1.1410	0.907
194	OTU2447	(np)	OTU10141	-0.872		194	Otu136	(pp)	Otu2115	0.893		194	Otu17454	(np)	Otu2849	-0.89		194	AY727010.1.1237	(pp)	EF061418.1.1459	0.893
195	OTU2448	(pp)	OTU2666	0.89		195	Otu136	(pp)	Otu3142	0.897		195	Otu17454	(np)	Otu3461	-0.895		195	AY727010.1.1237	(pp)	EF061430.1.1450	0.932
196	OTU2448	(pp)	OTU6670	0.879		196	Otu136	(pp)	Otu35845	0.901		196	Otu17454	(np)	Otu5705	-0.904		196	AY727010.1.1237	(pp)	EF061436.1.1445	0.896
197	OTU2467	(pp)	OTU7718	0.891		197	Otu136	(pp)	Otu4027	0.909		197	Otu1756	(np)	Otu5705	-0.89		197	AY727010.1.1237	(pp)	EF574195.1.1480	0.907
198	OTU2467	(pp)	OTU12510	0.88		198	Otu136	(pp)	Otu4754	0.902		198	Otu17757	(np)	Otu29574	-0.892		198	AY727010.1.1237	(pp)	EU591710.1.1488	0.892
199	OTU2517	(pp)	OTU14173	0.872		199	Otu136	(pp)	Otu5833	0.891		199	Otu1802	(np)	Otu45821	-0.899		199	AY727010.1.1237	(pp)	EU935239.1.1480	0.922
200	OTU2543	(pp)	OTU2586	0.905		200	Otu136	(pp)	Otu605	0.9		200	Otu1802	(np)	Otu5705	-0.908		200	AY727010.1.1237	(pp)	FJ154979.1.1495	0.902
201	OTU2543	(pp)	OTU5725	0.944		201	Otu136	(pp)	Otu933	0.891		201	Otu1802	(np)	Otu5860	-0.894		201	AY727010.1.1237	(pp)	GQ377787.1.1230	0.937
202	OTU2543	(pp)	OTU6404	0.932		202	Otu13686	(np)	Otu15704	-0.895		202	Otu1811	(np)	Otu6633	-0.894		202	AY727010.1.1237	(pp)	GQ377798.1.1238	0.942
203	OTU2543	(pp)	OTU6760	0.906		203	Otu137	(pp)	Otu23651	0.897		203	Otu1813	(np)	Otu40730	-0.891		203	AY727010.1.1237	(pp)	FJ497517.1.1437	0.918
204	OTU2543	(pp)	OTU7049	0.918		204	Otu1378	(pp)	Otu2022	0.905		204	Otu1813	(np)	Otu4114	-0.902		204	AY727010.1.1237	(pp)	FJ497554.1.1456	0.895
205	OTU2543	(pp)	OTU7622	0.922		205	Otu138	(pp)	Otu1642	0.91		205	Otu1813	(np)	Otu4948	-0.894		205	AY727010.1.1237	(pp)	GU451676.1.1235	0.94
206	OTU2543	(pp)	OTU7787	0.937		206	Otu138	(pp)	Otu178	0.932		206	Otu1813	(np)	Otu6633	-0.898		206	AY727010.1.1237	(pp)	JQ860235.1.1434	0.931
207	OTU2543	(pp)	OTU9009	0.959		207	Otu138	(pp)	Otu187	0.922		207	Otu1813	(np)	Otu8176	-0.898		207	DQ300608.1.1456	(pp)	EF061412.1.1442	0.903
208	OTU2543	(pp)	OTU11691	0.871		208	Otu138	(pp)	Otu19601	0.93		208	Otu1846	(pp)	Otu254	0.925		208	DQ300608.1.1456	(pp)	EF061422.1.1421	0.875
209	OTU2543	(pp)	OTU13881	0.912		209	Otu138	(pp)	Otu2060	0.902		209	Otu1846	(pp)	Otu298	0.919		209	DQ300608.1.1456	(pp)	EF061430.1.1450	0.887
210	OTU2582	(np)	OTU11333	-0.873		210	Otu138	(pp)	Otu2115	0.903		210	Otu1846	(pp)	Otu90	0.893		210	DQ300608.1.1456	(pp)	EF574195.1.1480	0.901
211	OTU2584	(pp)	OTU6399	0.879		211	Otu138	(pp)	Otu2124	0.892		211	Otu1846	(pp)	Otu952	0.909		211	DQ300608.1.1456	(pp)	EU935239.1.1480	0.918
212	OTU2584	(pp)	OTU12924	0.879		212	Otu138	(pp)	Otu2159	0.923		212	Otu18821	(np)	Otu3346	-0.891		212	DQ300608.1.1456	(pp)	FJ497489.1.1462	0.884
213	OTU2586	(pp)	OTU5725	0.929		213	Otu138	(pp)	Otu256	0.929		213	Otu18821	(np)	Otu8176	-0.897		213	DQ300608.1.1456	(pp)	GQ377787.1.1230	0.892
214	OTU2586	(pp)	OTU6404	0.911		214	Otu138	(pp)	Otu2988	0.918		214	Otu18904	(np)	Otu2238	-0.893		214	DQ300608.1.1456	(pp)	GQ377798.1.1238	0.893
215	OTU2586	(pp)	OTU7049	0.912		215	Otu138	(pp)	Otu326	0.913		215	Otu18904	(np)	Otu2508	-0.895		215	DQ300608.1.1456	(pp)	FJ497517.1.1437	0.89
216	OTU2586	(pp)	OTU7622	0.902		216	Otu138	(pp)	Otu33659	0.952		216	Otu18904	(np)	Otu3445	-0.891		216	DQ300608.1.1456	(pp)	FJ497554.1.1456	0.888
217	OTU2586	(pp)	OTU7787	0.924		217	Otu138	(pp)	Otu35845	0.916		217	Otu18904	(np)	Otu3909	-0.896		217	DQ300608.1.1456	(pp)	GU451676.1.1235	0.925
218	OTU2586	(pp)	OTU9009	0.944		218	Otu138	(pp)	Otu4027	0.918		218	Otu18904	(np)	Otu8198	-0.907		218	DQ300608.1.1456	(pp)	JQ860235.1.1434	0.909
219	OTU2586	(pp)	OTU11691	0.884		219	Otu138	(pp)	Otu41104	0.936		219	Otu18904	(np)	Otu930	-0.901		219	AY770963.1.1477	(pp)	GQ921469.1.1495	0.881
220	OTU2586	(pp)	OTU13881	0.908		220	Otu138	(pp)	Otu414	0.938		220	Otu1897	(np)	Otu3331	-0.907		220	AACY020562322.3851.5364	(pp)	EF572710.1.1498	0.98
221	OTU2666	(pp)	OTU6670	0.872		221	Otu138	(pp)	Otu4340	0.925		221	Otu1897	(np)	Otu3376	-0.909		221	DQ009125.1.1942	(pp)	FJ825935.1.1494	0.909
222	OTU2702	(pp)	OTU2754	0.952		222	Otu138	(pp)	Otu4754	0.959		222	Otu1897	(np)	Otu3391	-0.901		222	AACY023938218.20.1535	(pp)	AY907754.1.1353	0.883
223	OTU2754	(pp)	OTU7821	0.881		223	Otu138	(pp)	Otu490	0.894		223	Otu1897	(np)	Otu3459	-0.896		223	AACY020398456.2130.3630	(pp)	EF573116.1.1482	0.906
224	OTU2754	(pp)	OTU8410	0.87		224	Otu138	(pp)	Otu49903	0.927		224	Otu1897	(np)	Otu7961	-0.9		224	AACY020481938.3418.4929	(pp)	EU802835.1.1505	0.977
225	OTU2801	(pp)	OTU4979	0.899		225	Otu138	(pp)	Otu5123	0.901		225	Otu192	(pp)	Otu250	0.903		225	DQ009137.1.1575	(pp)	AM990938.1.1491	0.914
226	OTU2813	(pp)	OTU5984	0.923		226	Otu138	(pp)	Otu514	0.974		226	Otu1926	(np)	Otu45821	-0.9		226	DQ009137.1.1575	(pp)	AM990930.1.1462	0.892
227	OTU2832	(np)	OTU2892	-0.877		227	Otu138	(pp)	Otu52	0.955		227	Otu1946	(np)	Otu29574	-0.9		227	DQ009137.1.1575	(pp)	EF574750.1.1499	0.885
228	OTU2832	(np)	OTU4570	-0.885		228	Otu138	(pp)	Otu5331	0.893		228	Otu1946	(np)	Otu3331	-0.891		228	AY726885.1.1230	(pp)	AACY023939069.20.1514	0.889
229	OTU2832	(np)	OTU6433	-0.873		229	Otu138	(pp)	Otu538	0.9		229	Otu1966	(np)	Otu930	-0.894		229	AY726885.1.1230	(pp)	JN233016.1.1438	0.914
230	OTU2916	(np)	OTU8105	-0.876		230	Otu138	(pp)	Otu5833	0.895		230	Otu1978	(np)	Otu4948	-0.896		230	AY726885.1.1230	(pp)	U65908.1.1509	0.95
231	OTU2958	(pp)	OTU8410	0.873		231	Otu138	(pp)	Otu625	0.942		231	Otu1978	(np)	Otu8198	-0.897		231	DQ009453.1.1963	(pp)	AY726957.1.1217	0.885
232	OTU2968	(pp)	OTU7961	0.871		232	Otu138	(pp)	Otu63	0.938		232	Otu20111	(np)	Otu3061	-0.891		232	DQ009453.1.1963	(pp)	GQ337263.1.1438	0.91
233	OTU2968	(pp)	OTU11650	0.882		233	Otu138	(pp)	Otu691	0.903		233	Otu20111	(np)	Otu3391	-0.891		233	DQ009453.1.1963	(pp)	JN018803.1.1343	0.891
234	OTU3110	(np)	OTU8067	-0.871		234	Otu138	(pp)	Otu7004	0.906		234	Otu20111	(np)	Otu5255	-0.893		234	DQ009453.1.1963	(pp)	HQ673821.1.1249	0.886
235	OTU3110	(np)	OTU14407	-0.87		235	Otu138	(pp)	Otu715	0.895		235	Otu20111	(np)	Otu5609	-0.898		235	DQ009453.1.1963	(pp)	JX879031.1.1407	0.925
236	OTU3113	(np)	OTU3833	-0.873		236	Otu138	(pp)	Otu778	0.908		236	Otu20111	(np)	Otu5943	-0.906		236	DQ009453.1.1963	(pp)	JX878927.1.1404	0.894
237	OTU3237	(pp)	OTU12862	0.881		237	Otu138	(pp)	Otu898	0.936		237	Otu20111	(np)	Otu7070	-0.899		237	AFXB01000010.558617.560090	(pp)	EF573353.1.1459	0.88
238	OTU3274	(np)	OTU10091	-0.877		238	Otu138	(pp)	Otu938	0.895		238	Otu2103	(pp)	Otu66	0.89		238	AFXB01000010.558617.560090	(pp)	EF573781.1.1448	0.881
239	OTU3346	(pp)	OTU10725	0.906		239	Otu1387	(pp)	Otu41104	0.919		239	Otu2128	(np)	Otu2732	-0.891		239	AFXB01000010.558617.560090	(pp)	EU802312.1.1450	0.898
240	OTU3374	(pp)	OTU6009	0.905		240	Otu1387	(pp)	Otu4180	0.932		240	Otu2128	(np)	Otu3308	-0.892		240	AFXB01000010.558617.560090	(pp)	EU802260.1.1452	0.9
241	OTU3378	(pp)	OTU10243	0.879		241	Otu1387	(pp)	Otu419	0.901		241	Otu2128	(np)	Otu3445	-0.894		241	AB193901.1.1435	(pp)	AACY020403290.735.2190	0.877
242	OTU3378	(pp)	OTU10324	0.897		242	Otu1387	(pp)	Otu49903	0.892		242	Otu2128	(np)	Otu3909	-0.9		242	AB193901.1.1435	(pp)	AY726957.1.1217	0.896
243	OTU3378	(pp)	OTU10681	0.877		243	Otu1387	(pp)	Otu5980	0.911		243	Otu2128	(np)	Otu930	-0.906		243	AB193901.1.1435	(pp)	EU795204.28004.29468	0.902
244	OTU3422	(np)	OTU5173	-0.878		244	Otu1387	(pp)	Otu681	0.909		244	Otu2144	(np)	Otu4948	-0.894		244	AB193901.1.1435	(pp)	GQ337098.1.1445	0.896
245	OTU3422	(np)	OTU9550	-0.87		245	Otu13890	(np)	Otu1525	-0.892		245	Otu2155	(np)	Otu34258	-0.894		245	AB193901.1.1435	(pp)	HQ673034.1.1523	0.874
246	OTU3460	(np)	OTU5934	-0.87		246	Otu13906	(pp)	Otu289	0.9		246	Otu2155	(np)	Otu7053	-0.892		246	AB193901.1.1435	(pp)	HQ652519.1.1341	0.915
247	OTU3658	(pp)	OTU7961	0.913		247	Otu13906	(pp)	Otu715	0.906		247	Otu2173	(np)	Otu6633	-0.893		247	AB193901.1.1435	(pp)	HQ672277.1.1436	0.902
248	OTU3690	(pp)	OTU9408	0.916		248	Otu13906	(pp)	Otu73968	0.912		248	Otu2173	(np)	Otu7053	-0.891		248	AB193901.1.1435	(pp)	HQ672388.1.1436	0.908
249	OTU3690	(pp)	OTU10418	0.924		249	Otu13926	(np)	Otu2785	-0.907		249	Otu2173	(np)	Otu7492	-0.903		249	AB193901.1.1435	(pp)	HQ672445.1.1436	0.895
250	OTU3818	(np)	OTU12628	-0.875		250	Otu1398	(pp)	Otu341	0.928		250	Otu2175	(np)	Otu3895	-0.893		250	AB193901.1.1435	(pp)	HQ672469.1.1437	0.9
251	OTU3851	(pp)	OTU4766	0.892		251	Otu1398	(pp)	Otu419	0.917		251	Otu2185	(np)	Otu3346	-0.894		251	AB193901.1.1435	(pp)	HQ672584.1.1445	0.887
252	OTU3858	(np)	OTU6128	-0.874		252	Otu1398	(pp)	Otu473	0.893		252	Otu2185	(np)	Otu732	-0.896		252	AB193901.1.1435	(pp)	HQ673017.1.1434	0.902
253	OTU3858	(np)	OTU9711	-0.874		253	Otu1398	(pp)	Otu5980	0.894		253	Otu2194	(pp)	Otu56	0.899		253	AB193901.1.1435	(pp)	HQ673060.1.1447	0.877
254	OTU4027	(pp)	OTU7961	0.957		254	Otu13999	(np)	Otu7279	-0.892		254	Otu22	(pp)	Otu387	0.891		254	AB193901.1.1435	(pp)	HQ673401.1.1377	0.905
255	OTU4027	(pp)	OTU10725	0.886		255	Otu14	(pp)	Otu99	0.909		255	Otu22	(pp)	Otu56	0.925		255	AB193901.1.1435	(pp)	HQ673642.1.1465	0.893
256	OTU4027	(pp)	OTU11298	0.901		256	Otu1402	(pp)	Otu8021	0.9		256	Otu22	(pp)	Otu62	0.914		256	AB193901.1.1435	(pp)	HQ673719.1.1437	0.909
257	OTU4058	(pp)	OTU10947	0.891		257	Otu1403	(pp)	Otu2809	0.917		257	Otu22	(pp)	Otu98	0.898		257	AB193901.1.1435	(pp)	HQ673764.1.1437	0.915
258	OTU4078	(pp)	OTU10624	0.876		258	Otu141	(pp)	Otu19	0.908		258	Otu2218	(np)	Otu3346	-0.891		258	AB193901.1.1435	(pp)	HQ673821.1.1249	0.875
259	OTU4134	(np)	OTU14407	-0.872		259	Otu1412	(pp)	Otu16	0.905		259	Otu2218	(np)	Otu6943	-0.891		259	AB193901.1.1435	(pp)	HQ673946.1.1447	0.876
260	OTU4167	(pp)	OTU7961	0.878		260	Otu1412	(pp)	Otu23	0.897		260	Otu2238	(np)	Otu2849	-0.901		260	AB193901.1.1435	(pp)	HQ673996.1.1446	0.874
261	OTU4237	(pp)	OTU4517	0.883		261	Otu1416	(np)	Otu90609	-0.89		261	Otu2238	(np)	Otu3101	-0.891		261	AB193901.1.1435	(pp)	HQ674120.1.1448	0.905
262	OTU4237	(pp)	OTU6079	0.891		262	Otu1421	(pp)	Otu378	0.92		262	Otu2238	(np)	Otu6123	-0.897		262	AB193901.1.1435	(pp)	HQ674207.1.1447	0.899
263	OTU4237	(pp)	OTU9523	0.879		263	Otu143	(pp)	Otu304	0.921		263	Otu2238	(np)	Otu6784	-0.89		263	AB193901.1.1435	(pp)	HQ674511.1.1435	0.907
264	OTU4237	(pp)	OTU11298	0.917		264	Otu1446	(pp)	Otu256	0.898		264	Otu2245	(np)	Otu3318	-0.897		264	AB193901.1.1435	(pp)	JN018940.1.1341	0.879
265	OTU4237	(pp)	OTU12672	0.899		265	Otu1446	(pp)	Otu5331	0.894		265	Otu2245	(np)	Otu3331	-0.895		265	AB193901.1.1435	(pp)	JX879031.1.1407	0.893
266	OTU4281	(pp)	OTU4982	0.879		266	Otu145	(pp)	Otu93	0.894		266	Otu2249	(np)	Otu8676	-0.895		266	AB193901.1.1435	(pp)	JX878924.1.1398	0.891
267	OTU4281	(pp)	OTU5788	0.873		267	Otu1457	(pp)	Otu1465	0.891		267	Otu2274	(np)	Otu6633	-0.893		267	AB193901.1.1435	(pp)	JX879028.1.1406	0.891
268	OTU4281	(pp)	OTU6318	0.905		268	Otu1457	(pp)	Otu41469	0.891		268	Otu22980	(np)	Otu6547	-0.892		268	AY664063.1.1247	(pp)	EU802815.1.1448	0.874
269	OTU4281	(pp)	OTU8707	0.889		269	Otu14587	(np)	Otu2042	-0.893		269	Otu22980	(np)	Otu8198	-0.891		269	AY664095.1.1204	(pp)	EU802894.1.1450	0.905
270	OTU4281	(pp)	OTU9286	0.882		270	Otu146	(pp)	Otu1475	0.891		270	Otu23	(pp)	Otu37	0.893		270	AY726886.1.1207	(pp)	HQ673107.1.1420	0.873
271	OTU4281	(pp)	OTU11511	0.883		271	Otu14772	(pp)	Otu798	0.906		271	Otu23	(pp)	Otu592	0.932		271	AY726971.1.1206	(pp)	AY726979.1.1214	0.892
272	OTU4281	(pp)	OTU11535	0.905		272	Otu14772	(pp)	Otu926	0.898		272	Otu2342	(np)	Otu4485	-0.891		272	AY726971.1.1206	(pp)	AY726954.1.1223	0.886
273	OTU4281	(pp)	OTU12205	0.874		273	Otu1482	(pp)	Otu26717	0.898		273	Otu2381	(np)	Otu29574	-0.894		273	AY726971.1.1206	(pp)	GQ351150.1.1514	0.905
274	OTU4281	(pp)	OTU12678	0.873		274	Otu149	(pp)	Otu18330	0.902		274	Otu2386	(np)	Otu3322	-0.899		274	AY726971.1.1206	(pp)	HQ672795.1.1489	0.893
275	OTU4281	(pp)	OTU14038	0.89		275	Otu149	(pp)	Otu381	0.894		275	Otu2386	(np)	Otu6633	-0.893		275	AY726971.1.1206	(pp)	HQ674037.1.1480	0.874
276	OTU4282	(np)	OTU4481	-0.872		276	Otu14929	(np)	Otu4035	-0.9		276	Otu2386	(np)	Otu8176	-0.893		276	AY726971.1.1206	(pp)	HQ674623.1.1540	0.886
277	OTU4282	(np)	OTU14461	-0.878		277	Otu15	(np)	Otu19	-0.903		277	Otu2386	(np)	Otu9465	-0.892		277	AY726971.1.1206	(pp)	HQ672746.1.1512	0.887
278	OTU4285	(pp)	OTU11563	0.918		278	Otu15	(pp)	Otu274	0.894		278	Otu2464	(np)	Otu5383	-0.891		278	AY726971.1.1206	(pp)	HQ673599.1.1527	0.879
279	OTU4335	(np)	OTU8105	-0.87		279	Otu15	(pp)	Otu40960	0.896		279	Otu2508	(np)	Otu2849	-0.907		279	AY726971.1.1206	(pp)	HQ674197.1.1511	0.888
280	OTU4337	(np)	OTU4707	-0.871		280	Otu15	(pp)	Otu5468	0.912		280	Otu2508	(np)	Otu3061	-0.891		280	AY726971.1.1206	(pp)	HQ673563.1.1480	0.879
281	OTU4337	(pp)	OTU4766	0.877		281	Otu15	(pp)	Otu6	0.96		281	Otu2508	(np)	Otu3101	-0.896		281	AY726971.1.1206	(pp)	HQ674093.1.1476	0.891
282	OTU4337	(pp)	OTU6884	0.879		282	Otu1506	(np)	Otu23674	-0.896		282	Otu2508	(np)	Otu3391	-0.892		282	AY726971.1.1206	(pp)	HQ674271.1.1518	0.889
283	OTU4337	(pp)	OTU9622	0.872		283	Otu1509	(pp)	Otu6666	0.892		283	Otu2508	(np)	Otu3556	-0.891		283	AY726971.1.1206	(pp)	HQ672275.1.1501	0.889
284	OTU4344	(np)	OTU5675	-0.878		284	Otu1542	(pp)	Otu31716	0.894		284	Otu2508	(np)	Otu43507	-0.899		284	D88523.1.1390	(pp)	GU061861.1.1423	0.886
285	OTU4344	(np)	OTU10014	-0.874		285	Otu1545	(np)	Otu2159	-0.891		285	Otu2508	(np)	Otu4394	-0.893		285	AACY023403887.141.1584	(pp)	EU802383.1.1451	0.891
286	OTU4344	(np)	OTU10177	-0.87		286	Otu1545	(np)	Otu938	-0.903		286	Otu2508	(np)	Otu6784	-0.893		286	AACY020431964.3244.4753	(pp)	FJ744956.1.1371	0.957
287	OTU4349	(np)	OTU10177	-0.873		287	Otu15521	(np)	Otu18466	-0.893		287	Otu254	(pp)	Otu2621	0.939		287	AACY020431964.3244.4753	(pp)	FJ745131.1.1372	0.878
288	OTU4356	(np)	OTU4587	-0.883		288	Otu1553	(pp)	Otu3238	0.893		288	Otu254	(pp)	Otu298	0.963		288	AACY020431964.3244.4753	(pp)	FJ745176.1.1372	0.948
289	OTU4356	(np)	OTU9540	-0.873		289	Otu1553	(pp)	Otu41104	0.917		289	Otu254	(pp)	Otu30	0.909		289	AACY020431964.3244.4753	(pp)	FJ745185.1.1370	0.919
290	OTU4356	(np)	OTU10177	-0.879		290	Otu15619	(np)	Otu2776	-0.89		290	Otu254	(pp)	Otu3513	0.897		290	AACY020431964.3244.4753	(pp)	GU940989.1.1358	0.884
291	OTU4356	(np)	OTU10954	-0.871		291	Otu15619	(np)	Otu42892	-0.894		291	Otu254	(pp)	Otu379	0.92		291	AACY020490277.719.2228	(pp)	EF573210.1.1492	0.877
292	OTU4356	(np)	OTU12858	-0.871		292	Otu15619	(np)	Otu5139	-0.891		292	Otu254	(pp)	Otu401	0.903		292	AACY020490277.719.2228	(pp)	EF572435.1.1502	0.932
293	OTU4461	(np)	OTU8067	-0.878		293	Otu15619	(np)	Otu8849	-0.89		293	Otu254	(pp)	Otu435	0.897		293	AACY020490277.719.2228	(pp)	EU802434.1.1365	0.873
294	OTU4461	(np)	OTU8105	-0.876		294	Otu15704	(np)	Otu19171	-0.9		294	Otu254	(pp)	Otu497	0.914		294	AACY020555729.127.1634	(pp)	EF573001.1.1489	0.896
295	OTU4504	(np)	OTU4685	-0.871		295	Otu158	(pp)	Otu203	0.932		295	Otu254	(pp)	Otu545	0.903		295	AACY020555729.127.1634	(pp)	EF574125.1.1485	0.934
296	OTU4504	(np)	OTU9450	-0.871		296	Otu158	(pp)	Otu24	0.922		296	Otu254	(pp)	Otu6404	0.904		296	AACY020555729.127.1634	(pp)	EF574788.1.1492	0.965
297	OTU4517	(pp)	OTU12672	0.874		297	Otu158	(pp)	Otu29	0.91		297	Otu254	(pp)	Otu90	0.961		297	AACY020555729.127.1634	(pp)	EU802718.1.1501	0.918
298	OTU4570	(np)	OTU5377	-0.872		298	Otu158	(pp)	Otu428	0.897		298	Otu254	(pp)	Otu952	0.947		298	AACY020555729.127.1634	(pp)	EF574626.1.1492	0.888
299	OTU4570	(np)	OTU7462	-0.871		299	Otu1580	(pp)	Otu2646	0.892		299	Otu2558	(np)	Otu5161	-0.893		299	AACY020556376.977.2486	(pp)	EU802823.1.1501	0.886
300	OTU4570	(np)	OTU13899	-0.871		300	Otu15912	(np)	Otu16011	-0.893		300	Otu25644	(np)	Otu3138	-0.891		300	AACY020556376.977.2486	(pp)	FN433310.1.1488	0.952
301	OTU4685	(np)	OTU13039	-0.871		301	Otu15912	(np)	Otu81780	-0.904		301	Otu25644	(np)	Otu3346	-0.9		301	AACY020556376.977.2486	(pp)	JQ712062.1.1490	0.885
302	OTU4687	(pp)	OTU12510	0.87		302	Otu16	(pp)	Otu17086	0.899		302	Otu25644	(np)	Otu35124	-0.893		302	DQ396310.1.1513	(pp)	HQ674338.1.1510	0.882
303	OTU4695	(pp)	OTU7467	0.88		303	Otu16	(pp)	Otu204	0.904		303	Otu25644	(np)	Otu8176	-0.906		303	AACY023939069.20.1514	(pp)	U65908.1.1509	0.949
304	OTU4701	(np)	OTU9684	-0.876		304	Otu16	(pp)	Otu23	0.908		304	Otu25644	(np)	Otu8198	-0.91		304	AAQG01000006.168651.170147	(pp)	DQ490980.1.1469	0.907
305	OTU4766	(pp)	OTU7718	0.877		305	Otu16	(pp)	Otu297	0.897		305	Otu25644	(np)	Otu930	-0.906		305	AACY020159143.753.2263	(pp)	EU803200.1.1495	0.9
306	OTU4897	(np)	OTU7315	-0.874		306	Otu16	(pp)	Otu50	0.907		306	Otu2570	(np)	Otu3895	-0.891		306	AACY020555764.489.1966	(pp)	EF572123.1.1446	0.878
307	OTU4982	(pp)	OTU5779	0.878		307	Otu160	(pp)	Otu33	0.903		307	Otu2576	(np)	Otu3895	-0.891		307	AACY020555764.489.1966	(pp)	EF572586.1.1452	0.89
308	OTU4982	(pp)	OTU9286	0.882		308	Otu1601	(pp)	Otu2646	0.941		308	Otu2606	(np)	Otu5705	-0.895		308	AACY020555764.489.1966	(pp)	EU802454.1.1449	0.931
309	OTU4982	(pp)	OTU11511	0.893		309	Otu16061	(np)	Otu90573	-0.897		309	Otu2621	(pp)	Otu298	0.92		309	AACY020555764.489.1966	(pp)	GU940984.1.1304	0.884
310	OTU4982	(pp)	OTU14038	0.883		310	Otu16069	(np)	Otu45029	-0.905		310	Otu2621	(pp)	Otu90	0.912		310	AY700630.1.1436	(pp)	EF574362.1.1473	0.877
311	OTU4988	(pp)	OTU12888	0.877		311	Otu164	(pp)	Otu35	0.893		311	Otu2621	(pp)	Otu952	0.9		311	AY700630.1.1436	(pp)	EU804345.1.1448	0.875
312	OTU4989	(np)	OTU5052	-0.87		312	Otu164	(pp)	Otu458	0.893		312	Otu2643	(np)	Otu930	-0.894		312	AY700630.1.1436	(pp)	EF572471.1.1459	0.913
313	OTU4989	(np)	OTU9540	-0.896		313	Otu1642	(pp)	Otu178	0.895		313	Otu26479	(np)	Otu8198	-0.905		313	AY700630.1.1436	(pp)	EF572059.1.1446	0.906
314	OTU4999	(pp)	OTU9632	0.882		314	Otu1642	(pp)	Otu187	0.9		314	Otu2650	(np)	Otu6633	-0.891		314	AY700630.1.1436	(pp)	KC003238.1.1354	0.878
315	OTU4999	(pp)	OTU10998	0.923		315	Otu1642	(pp)	Otu2159	0.907		315	Otu26804	(np)	Otu2688	-0.906		315	DQ009277.1.1996	(pp)	HQ672748.1.1471	0.874
316	OTU4999	(pp)	OTU11038	0.894		316	Otu1642	(pp)	Otu81	0.897		316	Otu26804	(np)	Otu4394	-0.891		316	AY726979.1.1214	(pp)	DQ009456.1.2138	0.875
317	OTU4999	(pp)	OTU11563	0.881		317	Otu1642	(pp)	Otu898	0.902		317	Otu2700	(np)	Otu930	-0.896		317	AY663945.1.1231	(pp)	CR954199.69730.71299	0.955
318	OTU5102	(np)	OTU7663	-0.87		318	Otu16542	(np)	Otu7279	-0.893		318	Otu2707	(np)	Otu3318	-0.893		318	AY663945.1.1231	(pp)	EU259787.1.1453	0.885
319	OTU5273	(pp)	OTU9930	0.894		319	Otu16566	(np)	Otu7280	-0.891		319	Otu2707	(np)	Otu3376	-0.891		319	AY663945.1.1231	(pp)	JN166197.1.1454	0.924
320	OTU5370	(pp)	OTU9632	0.891		320	Otu167	(pp)	Otu393	0.893		320	Otu2707	(np)	Otu3895	-0.896		320	CR954199.69730.71299	(pp)	EU259787.1.1453	0.897
321	OTU5370	(pp)	OTU12678	0.874		321	Otu16727	(np)	Otu7280	-0.895		321	Otu2707	(np)	Otu3961	-0.892		321	CR954199.69730.71299	(pp)	JN166197.1.1454	0.957
322	OTU5375	(np)	OTU9450	-0.872		322	Otu1690	(np)	Otu34006	-0.9		322	Otu2707	(np)	Otu4077	-0.892		322	AB199888.1.1217	(pp)	AF172719.1.1330	0.897
323	OTU5482	(np)	OTU6128	-0.876		323	Otu170	(pp)	Otu204	0.895		323	Otu2707	(np)	Otu5943	-0.896		323	AB199888.1.1217	(pp)	EF574684.1.1421	0.912
324	OTU5482	(np)	OTU7315	-0.876		324	Otu170	(pp)	Otu23	0.932		324	Otu2707	(np)	Otu7070	-0.891		324	AB199888.1.1217	(pp)	EF574288.1.1436	0.886
325	OTU5482	(np)	OTU7663	-0.876		325	Otu170	(pp)	Otu89	0.904		325	Otu2707	(np)	Otu8676	-0.907		325	AB199888.1.1217	(pp)	EU592338.1.1399	0.937
326	OTU5482	(np)	OTU10919	-0.883		326	Otu1707	(pp)	Otu778	0.892		326	Otu27140	(np)	Otu3590	-0.891		326	AB199888.1.1217	(pp)	EF573999.1.1422	0.902
327	OTU5482	(np)	OTU11458	-0.882		327	Otu17086	(np)	Otu290	-0.9		327	Otu27140	(np)	Otu4394	-0.891		327	AB199888.1.1217	(pp)	FJ826217.1.1434	0.882
328	OTU5482	(np)	OTU12391	-0.884		328	Otu17086	(pp)	Otu4	0.975		328	Otu27140	(np)	Otu4872	-0.892		328	AB199888.1.1217	(pp)	HQ242621.1.1446	0.876
329	OTU5527	(pp)	OTU7807	0.896		329	Otu17086	(pp)	Otu647	0.917		329	Otu27140	(np)	Otu6636	-0.89		329	AB199888.1.1217	(pp)	HQ672070.1.1444	0.911
330	OTU5527	(pp)	OTU10947	0.925		330	Otu17086	(pp)	Otu659	0.902		330	Otu2746	(np)	Otu3101	-0.891		330	AB199888.1.1217	(pp)	HQ672178.1.1432	0.877
331	OTU5527	(pp)	OTU12536	0.921		331	Otu17086	(np)	Otu821	-0.892		331	Otu2756	(np)	Otu29574	-0.894		331	AF172719.1.1330	(pp)	EU592338.1.1399	0.909
332	OTU5585	(np)	OTU7663	-0.873		332	Otu17349	(np)	Otu70818	-0.892		332	Otu2756	(np)	Otu8676	-0.9		332	AF172719.1.1330	(pp)	EF573999.1.1422	0.88
333	OTU5641	(np)	OTU7525	-0.871		333	Otu1736	(pp)	Otu49903	0.891		333	Otu2831	(np)	Otu3519	-0.898		333	AF172719.1.1330	(pp)	FJ826217.1.1434	0.878
334	OTU5643	(pp)	OTU5788	0.878		334	Otu1757	(pp)	Otu8	0.895		334	Otu2849	(np)	Otu332	-0.894		334	AF172719.1.1330	(pp)	HQ672070.1.1444	0.888
335	OTU5675	(np)	OTU8067	-0.882		335	Otu176	(pp)	Otu21730	0.925		335	Otu2849	(np)	Otu3415	-0.899		335	AY726883.1.1242	(pp)	HQ672343.1.1480	0.891
336	OTU5725	(pp)	OTU6404	0.952		336	Otu176	(pp)	Otu34	0.894		336	Otu2849	(np)	Otu3445	-0.902		336	AY726883.1.1242	(pp)	HQ673559.1.1477	0.93
337	OTU5725	(pp)	OTU6760	0.911		337	Otu176	(pp)	Otu37624	0.912		337	Otu2849	(np)	Otu4427	-0.902		337	AY726883.1.1242	(pp)	HQ673861.1.1478	0.885
338	OTU5725	(pp)	OTU7049	0.917		338	Otu176	(pp)	Otu451	0.91		338	Otu2911	(np)	Otu36519	-0.9		338	AY726883.1.1242	(pp)	HQ672646.1.1481	0.874
339	OTU5725	(pp)	OTU7622	0.93		339	Otu176	(pp)	Otu4592	0.892		339	Otu29574	(np)	Otu3428	-0.899		339	AY726883.1.1242	(pp)	HQ673882.1.1474	0.876
340	OTU5725	(pp)	OTU7787	0.972		340	Otu176	(pp)	Otu592	0.894		340	Otu29574	(np)	Otu5723	-0.903		340	AY726954.1.1223	(pp)	HQ672493.1.1476	0.875
341	OTU5725	(pp)	OTU9009	0.967		341	Otu17798	(np)	Otu45029	-0.901		341	Otu29574	(np)	Otu6683	-0.906		341	AY726954.1.1223	(pp)	HQ673882.1.1474	0.88
342	OTU5725	(pp)	OTU11691	0.872		342	Otu178	(pp)	Otu187	0.903		342	Otu29574	(np)	Otu8176	-0.914		342	AY726954.1.1223	(pp)	HQ674623.1.1540	0.875
343	OTU5725	(pp)	OTU13881	0.95		343	Otu178	(pp)	Otu19601	0.912		343	Otu29574	(np)	Otu8198	-0.918		343	AY726954.1.1223	(pp)	HQ673633.1.1513	0.876
344	OTU5740	(pp)	OTU11678	0.876		344	Otu178	(pp)	Otu28614	0.922		344	Otu297	(np)	Otu5705	-0.898		344	AY726954.1.1223	(pp)	HQ673606.1.1474	0.886
345	OTU5783	(pp)	OTU9286	0.87		345	Otu178	(pp)	Otu2988	0.898		345	Otu298	(pp)	Otu30	0.91		345	AY726954.1.1223	(pp)	HQ674102.1.1479	0.88
346	OTU5788	(pp)	OTU6318	0.912		346	Otu178	(pp)	Otu326	0.895		346	Otu298	(pp)	Otu401	0.905		346	AY726954.1.1223	(pp)	HQ673228.1.1451	0.881
347	OTU5788	(pp)	OTU11511	0.876		347	Otu178	(pp)	Otu33659	0.896		347	Otu298	(pp)	Otu497	0.922		347	AF355042.1.1473	(pp)	FJ615184.1.1439	0.877
348	OTU5788	(pp)	OTU12205	0.872		348	Otu178	(pp)	Otu4027	0.897		348	Otu298	(pp)	Otu545	0.893		348	AF355042.1.1473	(pp)	GQ337287.1.1463	0.895
349	OTU5853	(pp)	OTU7602	0.873		349	Otu178	(pp)	Otu41104	0.911		349	Otu298	(pp)	Otu90	0.953		349	AF355042.1.1473	(pp)	GQ337204.1.1522	0.873
350	OTU5853	(pp)	OTU9076	0.913		350	Otu178	(pp)	Otu414	0.899		350	Otu298	(pp)	Otu952	0.931		350	AF355042.1.1473	(pp)	GQ351140.1.1516	0.881
351	OTU5896	(np)	OTU11501	-0.88		351	Otu178	(pp)	Otu4447	0.904		351	Otu30	(pp)	Otu90	0.911		351	AF355042.1.1473	(pp)	GQ337098.1.1445	0.89
352	OTU6059	(pp)	OTU7718	0.896		352	Otu178	(pp)	Otu4754	0.928		352	Otu3021	(np)	Otu8176	-0.894		352	AF355042.1.1473	(pp)	HQ672343.1.1480	0.922
353	OTU6075	(pp)	OTU11563	0.878		353	Otu178	(pp)	Otu514	0.893		353	Otu3021	(np)	Otu8198	-0.901		353	AF355042.1.1473	(pp)	HQ672912.1.1480	0.881
354	OTU6079	(pp)	OTU12672	0.895		354	Otu178	(pp)	Otu52	0.904		354	Otu3061	(np)	Otu3909	-0.892		354	AF355042.1.1473	(pp)	HQ673461.1.1475	0.887
355	OTU6121	(pp)	OTU11563	0.877		355	Otu178	(pp)	Otu625	0.894		355	Otu3061	(np)	Otu40730	-0.891		355	AF355042.1.1473	(pp)	HQ673559.1.1477	0.885
356	OTU6128	(np)	OTU9450	-0.873		356	Otu178	(pp)	Otu63	0.917		356	Otu3061	(np)	Otu4423	-0.892		356	AF355042.1.1473	(pp)	HQ673861.1.1478	0.906
357	OTU6128	(np)	OTU13669	-0.872		357	Otu178	(pp)	Otu691	0.915		357	Otu3061	(np)	Otu6633	-0.898		357	AF355042.1.1473	(pp)	HQ674163.1.1495	0.908
358	OTU6128	(np)	OTU14461	-0.877		358	Otu178	(pp)	Otu898	0.91		358	Otu3061	(np)	Otu7053	-0.892		358	AF355042.1.1473	(pp)	HQ674277.1.1464	0.893
359	OTU6318	(pp)	OTU6831	0.87		359	Otu178	(pp)	Otu938	0.912		359	Otu3061	(np)	Otu930	-0.898		359	AF355042.1.1473	(pp)	HQ674233.1.1518	0.873
360	OTU6318	(pp)	OTU10947	0.893		360	Otu178	(pp)	Otu988	0.892		360	Otu3061	(np)	Otu9465	-0.894		360	AF355042.1.1473	(pp)	HQ672646.1.1481	0.881
361	OTU6318	(pp)	OTU11535	0.883		361	Otu17855	(np)	Otu6051	-0.903		361	Otu3101	(np)	Otu4423	-0.896		361	AF355042.1.1473	(pp)	HQ673034.1.1523	0.883
362	OTU6318	(pp)	OTU14038	0.877		362	Otu18	(pp)	Otu57729	0.913		362	Otu3101	(np)	Otu4427	-0.891		362	AF355042.1.1473	(pp)	HQ673107.1.1420	0.909
363	OTU6333	(pp)	OTU11510	0.877		363	Otu1823	(np)	Otu470	-0.894		363	Otu31056	(np)	Otu3461	-0.892		363	AF355042.1.1473	(pp)	HQ673882.1.1474	0.911
364	OTU6333	(pp)	OTU14286	0.93		364	Otu183	(pp)	Otu314	0.918		364	Otu31056	(np)	Otu4485	-0.892		364	AF355042.1.1473	(pp)	HQ674623.1.1540	0.878
365	OTU6399	(pp)	OTU7467	0.877		365	Otu183	(pp)	Otu79	0.902		365	Otu31056	(np)	Otu5705	-0.901		365	AF355042.1.1473	(pp)	HQ672457.1.1520	0.877
366	OTU6399	(pp)	OTU7961	0.935		366	Otu18330	(pp)	Otu244	0.903		366	Otu3115	(np)	Otu6633	-0.891		366	AF355042.1.1473	(pp)	HQ672628.1.1481	0.874
367	OTU6399	(pp)	OTU9076	0.899		367	Otu186	(pp)	Otu294	0.899		367	Otu3115	(np)	Otu8198	-0.898		367	AF355042.1.1473	(pp)	HQ672002.1.1448	0.887
368	OTU6399	(pp)	OTU9614	0.876		368	Otu186	(pp)	Otu4233	0.908		368	Otu31188	(np)	Otu8198	-0.896		368	AF355042.1.1473	(pp)	HQ673606.1.1474	0.917
369	OTU6399	(pp)	OTU11650	0.872		369	Otu186	(pp)	Otu490	0.907		369	Otu3130	(np)	Otu4948	-0.895		369	AF355042.1.1473	(pp)	HQ674206.1.1463	0.888
370	OTU6404	(pp)	OTU6760	0.896		370	Otu186	(pp)	Otu538	0.895		370	Otu3138	(np)	Otu3376	-0.892		370	AF355042.1.1473	(pp)	HQ672971.1.1481	0.881
371	OTU6404	(pp)	OTU7049	0.899		371	Otu187	(pp)	Otu2115	0.911		371	Otu3138	(np)	Otu3926	-0.891		371	AF355042.1.1473	(pp)	HQ672763.1.1478	0.881
372	OTU6404	(pp)	OTU7622	0.943		372	Otu187	(pp)	Otu2159	0.921		372	Otu3138	(np)	Otu4485	-0.903		372	AF355042.1.1473	(pp)	HQ673228.1.1451	0.888
373	OTU6404	(pp)	OTU7787	0.94		373	Otu187	(pp)	Otu2801	0.912		373	Otu3138	(np)	Otu5705	-0.911		373	AF355042.1.1473	(pp)	JN233016.1.1438	0.897
374	OTU6404	(pp)	OTU9009	0.956		374	Otu187	(pp)	Otu28614	0.929		374	Otu3138	(np)	Otu7070	-0.891		374	AACY020545456.443.1983	(pp)	EF574119.1.1500	0.933
375	OTU6404	(pp)	OTU13881	0.929		375	Otu187	(pp)	Otu2988	0.918		375	Otu3138	(np)	Otu8676	-0.904		375	AACY020545456.443.1983	(pp)	HQ671967.1.1514	0.874
376	OTU6445	(np)	OTU10525	-0.875		376	Otu187	(pp)	Otu3142	0.902		376	Otu3153	(np)	Otu7053	-0.901		376	AACY020553637.768.2309	(pp)	EF573580.1.1524	0.937
377	OTU6490	(pp)	OTU12492	0.891		377	Otu187	(pp)	Otu33659	0.892		377	Otu3165	(np)	Otu930	-0.898		377	AACY020564058.27.1569	(pp)	HQ672720.1.1447	0.877
378	OTU6584	(np)	OTU14278	-0.879		378	Otu187	(pp)	Otu4754	0.932		378	Otu3181	(np)	Otu3331	-0.89		378	AB193918.1.1524	(pp)	HQ673270.1.1522	0.971
379	OTU6705	(np)	OTU13023	-0.872		379	Otu187	(pp)	Otu5123	0.904		379	Otu3181	(np)	Otu4485	-0.903		379	AY907792.1.1514	(pp)	EU802543.1.1499	0.904
380	OTU6760	(pp)	OTU7622	0.887		380	Otu187	(pp)	Otu514	0.925		380	Otu3181	(np)	Otu5161	-0.905		380	DQ009159.1.1986	(pp)	HQ242373.1.1521	0.955
381	OTU6760	(pp)	OTU7787	0.92		381	Otu187	(pp)	Otu5833	0.894		381	Otu3181	(np)	Otu7070	-0.892		381	DQ513039.1.1521	(pp)	GQ337321.1.1520	0.873
382	OTU6760	(pp)	OTU9009	0.913		382	Otu187	(pp)	Otu691	0.928		382	Otu32657	(np)	Otu3308	-0.892		382	AACY020487638.121.1594	(pp)	EU801696.1.1459	0.978
383	OTU6760	(pp)	OTU13881	0.921		383	Otu19	(pp)	Otu3007	0.895		383	Otu3308	(np)	Otu3376	-0.894		383	AACY020487638.121.1594	(pp)	EU800729.1.1446	0.93
384	OTU6786	(pp)	OTU10947	0.883		384	Otu19	(pp)	Otu3747	0.89		384	Otu3308	(np)	Otu3926	-0.894		384	AACY020487638.121.1594	(pp)	EU802522.1.1450	0.874
385	OTU6884	(pp)	OTU6899	0.887		385	Otu19	(pp)	Otu844	0.893		385	Otu3308	(np)	Otu4722	-0.907		385	AACY020487638.121.1594	(pp)	FN435231.1.1514	0.882
386	OTU6884	(pp)	OTU12819	0.89		386	Otu1908	(pp)	Otu31143	0.897		386	Otu3318	(np)	Otu34060	-0.893		386	AY726892.1.1217	(pp)	GQ337263.1.1438	0.883
387	OTU6899	(pp)	OTU7718	0.877		387	Otu191	(pp)	Otu4	0.929		387	Otu332	(np)	Otu5161	-0.902		387	DQ396281.1.1477	(pp)	HQ672585.1.1501	0.874
388	OTU6899	(pp)	OTU9622	0.872		388	Otu191	(pp)	Otu659	0.89		388	Otu332	(np)	Otu8676	-0.902		388	ABEF01053184.222.1720	(pp)	HQ672454.1.1516	0.879
389	OTU6899	(pp)	OTU12819	0.872		389	Otu19171	(np)	Otu4621	-0.891		389	Otu3322	(np)	Otu3461	-0.891		389	ABEF01053184.222.1720	(pp)	HQ673559.1.1477	0.874
390	OTU7049	(pp)	OTU7505	0.883		390	Otu19171	(np)	Otu5334	-0.893		390	Otu3322	(np)	Otu5161	-0.894		390	ABEF01053184.222.1720	(pp)	HQ673860.1.1468	0.888
391	OTU7049	(pp)	OTU7622	0.895		391	Otu19171	(np)	Otu6147	-0.891		391	Otu3322	(np)	Otu5943	-0.89		391	AACY024102418.157.1623	(pp)	DQ009253.1.1978	0.896
392	OTU7049	(pp)	OTU7787	0.901		392	Otu19171	(np)	Otu67625	-0.89		392	Otu3322	(np)	Otu6880	-0.898		392	AACY024102418.157.1623	(pp)	EU802670.1.1499	0.878
393	OTU7049	(pp)	OTU9009	0.943		393	Otu19171	(np)	Otu8321	-0.89		393	Otu3331	(np)	Otu35124	-0.892		393	AACY024102418.157.1623	(pp)	EU802567.1.1481	0.892
394	OTU7049	(pp)	OTU13881	0.91		394	Otu1932	(pp)	Otu4592	0.9		394	Otu3331	(np)	Otu36519	-0.909		394	AACY024102418.157.1623	(pp)	EU802971.1.1498	0.877
395	OTU7114	(np)	OTU9711	-0.872		395	Otu1932	(pp)	Otu8790	0.894		395	Otu3331	(np)	Otu7053	-0.899		395	AACY024102418.157.1623	(pp)	EF572745.1.1469	0.873
396	OTU7182	(np)	OTU10141	-0.881		396	Otu19601	(pp)	Otu27427	0.897		396	Otu3331	(np)	Otu8198	-0.91		396	AACY024102418.157.1623	(pp)	EF574996.1.1461	0.889
397	OTU7314	(pp)	OTU7602	0.896		397	Otu19601	(pp)	Otu33659	0.939		397	Otu3346	(np)	Otu3376	-0.901		397	AACY024102418.157.1623	(pp)	EU237459.1.1302	0.876
398	OTU7314	(pp)	OTU9076	0.879		398	Otu19601	(pp)	Otu5123	0.925		398	Otu3346	(np)	Otu3391	-0.892		398	AACY024102418.157.1623	(pp)	EU802436.1.1350	0.889
399	OTU7315	(np)	OTU12399	-0.871		399	Otu19601	(pp)	Otu514	0.903		399	Otu3346	(np)	Otu36066	-0.894		399	AACY024102418.157.1623	(pp)	EF573116.1.1482	0.879
400	OTU7315	(np)	OTU13627	-0.87		400	Otu19601	(pp)	Otu538	0.915		400	Otu3346	(np)	Otu40299	-0.897		400	AACY024102418.157.1623	(pp)	EU802656.1.1455	0.946
401	OTU7315	(np)	OTU14461	-0.872		401	Otu19601	(pp)	Otu625	0.925		401	Otu3346	(np)	Otu4112	-0.903		401	AACY024102418.157.1623	(pp)	EU804538.1.1487	0.883
402	OTU7434	(np)	OTU11615	-0.88		402	Otu19601	(pp)	Otu715	0.909		402	Otu3346	(np)	Otu4310	-0.893		402	AACY024102418.157.1623	(pp)	EF572525.1.1450	0.875
403	OTU7436	(pp)	OTU11510	0.89		403	Otu19601	(pp)	Otu78	0.929		403	Otu3346	(np)	Otu43507	-0.9		403	AACY024102418.157.1623	(pp)	EF572922.1.1449	0.882
404	OTU7439	(pp)	OTU7961	0.882		404	Otu19601	(pp)	Otu81	0.956		404	Otu3346	(np)	Otu4382	-0.892		404	AACY024102418.157.1623	(pp)	GU940897.1.1343	0.906
405	OTU7467	(pp)	OTU8334	0.883		405	Otu19601	(pp)	Otu898	0.932		405	Otu3346	(np)	Otu5255	-0.892		405	AACY024102418.157.1623	(pp)	GU941067.1.1343	0.89
406	OTU7467	(pp)	OTU9622	0.88		406	Otu1961	(np)	Otu2042	-0.906		406	Otu3346	(np)	Otu6587	-0.9		406	AACY024102418.157.1623	(pp)	KC002117.1.1316	0.98
407	OTU7525	(np)	OTU8964	-0.877		407	Otu1961	(pp)	Otu341	0.927		407	Otu3346	(np)	Otu6910	-0.901		407	AACY024102418.157.1623	(pp)	JX945349.1.1357	0.88
408	OTU7525	(np)	OTU10369	-0.872		408	Otu1961	(pp)	Otu3910	0.9		408	Otu3376	(np)	Otu3428	-0.892		408	AACY024102418.157.1623	(pp)	KC003268.1.1378	0.898
409	OTU7525	(np)	OTU10524	-0.874		409	Otu1961	(pp)	Otu41104	0.894		409	Otu3391	(np)	Otu36519	-0.901		409	AACY020552977.734.2233	(pp)	EF572384.1.1486	0.901
410	OTU7525	(np)	OTU14056	-0.875		410	Otu1961	(pp)	Otu49903	0.891		410	Otu3391	(np)	Otu3909	-0.892		410	AY534096.1.1494	(pp)	AY534097.1.1494	0.882
411	OTU7602	(pp)	OTU9076	0.87		411	Otu1961	(pp)	Otu62300	0.907		411	Otu3391	(np)	Otu4423	-0.892		411	AY534096.1.1494	(pp)	AY704387.1.1461	0.877
412	OTU7622	(pp)	OTU7787	0.932		412	Otu198	(pp)	Otu748	0.895		412	Otu3391	(np)	Otu6633	-0.898		412	AY534097.1.1494	(pp)	AY704387.1.1461	0.88
413	OTU7622	(pp)	OTU9009	0.947		413	Otu198	(pp)	Otu89	0.903		413	Otu3391	(np)	Otu8176	-0.898		413	AY534097.1.1494	(pp)	GQ337252.1.1477	0.908
414	OTU7622	(pp)	OTU13881	0.909		414	Otu2	(pp)	Otu56134	0.91		414	Otu3391	(np)	Otu8198	-0.903		414	AY534097.1.1494	(pp)	HQ673105.1.1482	0.879
415	OTU7654	(np)	OTU9711	-0.87		415	Otu2	(pp)	Otu577	0.891		415	Otu3391	(np)	Otu930	-0.898		415	AY534097.1.1494	(pp)	HQ674232.1.1463	0.912
416	OTU7718	(pp)	OTU10785	0.882		416	Otu20	(pp)	Otu23651	0.907		416	Otu3391	(np)	Otu9465	-0.894		416	AY534097.1.1494	(pp)	JN166305.1.1465	0.916
417	OTU7745	(np)	OTU8941	-0.873		417	Otu20	(pp)	Otu314	0.906		417	Otu3415	(np)	Otu3961	-0.894		417	AY704387.1.1461	(pp)	GQ337252.1.1477	0.886
418	OTU7787	(pp)	OTU7841	0.871		418	Otu20	(pp)	Otu42	0.908		418	Otu3415	(np)	Otu43507	-0.892		418	AY704387.1.1461	(pp)	GQ337098.1.1445	0.881
419	OTU7787	(pp)	OTU9009	0.969		419	Otu20	(pp)	Otu79	0.913		419	Otu3415	(np)	Otu4623	-0.893		419	AY704387.1.1461	(pp)	GQ337185.1.1459	0.884
420	OTU7787	(pp)	OTU13881	0.931		420	Otu20	(pp)	Otu79415	0.891		420	Otu3428	(np)	Otu3926	-0.891		420	AY704387.1.1461	(pp)	HQ652519.1.1341	0.893
421	OTU7807	(pp)	OTU10947	0.896		421	Otu200	(pp)	Otu379	0.891		421	Otu3428	(np)	Otu45821	-0.903		421	AY704387.1.1461	(pp)	HQ672469.1.1437	0.887
422	OTU7807	(pp)	OTU12536	0.877		422	Otu2001	(pp)	Otu341	0.904		422	Otu3428	(np)	Otu5705	-0.911		422	AY704387.1.1461	(pp)	HQ673764.1.1437	0.889
423	OTU7841	(pp)	OTU9009	0.893		423	Otu2001	(pp)	Otu41104	0.895		423	Otu3428	(np)	Otu8456	-0.891		423	DQ009139.1.2091	(pp)	HM057682.1.1479	0.89
424	OTU7897	(pp)	OTU8762	0.891		424	Otu2001	(pp)	Otu49903	0.892		424	Otu34301	(np)	Otu6633	-0.891		424	DQ396061.1.1484	(pp)	HQ673413.1.1484	0.884
425	OTU7897	(pp)	OTU10887	0.875		425	Otu2001	(pp)	Otu681	0.897		425	Otu34301	(np)	Otu9465	-0.89		425	DQ396353.1.1546	(np)	CU924524.1.1307	-0.875
426	OTU7897	(pp)	OTU10998	0.918		426	Otu2022	(pp)	Otu81	0.894		426	Otu3450	(np)	Otu4427	-0.896		426	AF098371.1.1444	(pp)	DQ269094.1.1345	0.894
427	OTU7961	(pp)	OTU8334	0.878		427	Otu2025	(pp)	Otu26717	0.899		427	Otu3459	(np)	Otu8198	-0.896		427	AF098371.1.1444	(pp)	HM072002.1.1264	0.911
428	OTU7961	(pp)	OTU8352	0.877		428	Otu2025	(pp)	Otu44816	0.966		428	Otu3459	(np)	Otu9465	-0.891		428	AF098371.1.1444	(pp)	HM129439.1.1414	0.879
429	OTU7961	(pp)	OTU9076	0.872		429	Otu203	(pp)	Otu24	0.922		429	Otu3461	(np)	Otu41042	-0.893		429	AF098371.1.1444	(pp)	JX206679.1.1446	0.932
430	OTU7961	(pp)	OTU9614	0.918		430	Otu203	(pp)	Otu29	0.907		430	Otu35124	(np)	Otu3838	-0.892		430	AF115271.1.1404	(pp)	AY663890.1.1225	0.897
431	OTU7961	(pp)	OTU10243	0.878		431	Otu203	(pp)	Otu428	0.893		431	Otu35124	(np)	Otu5609	-0.893		431	AF115271.1.1404	(pp)	AY664135.1.1215	0.901
432	OTU7961	(pp)	OTU10347	0.884		432	Otu204	(pp)	Otu23	0.95		432	Otu35124	(np)	Otu7070	-0.894		432	AF115271.1.1404	(pp)	AY664211.1.1287	0.905
433	OTU7961	(pp)	OTU10725	0.935		433	Otu204	(pp)	Otu793	0.927		433	Otu3590	(np)	Otu7053	-0.894		433	AF115271.1.1404	(pp)	EU802548.1.1445	0.922
434	OTU7961	(pp)	OTU11161	0.907		434	Otu2042	(np)	Otu2579	-0.903		434	Otu3590	(np)	Otu9465	-0.896		434	AF115271.1.1404	(pp)	EU802874.1.1450	0.949
435	OTU7961	(pp)	OTU11298	0.921		435	Otu2060	(pp)	Otu33659	0.934		435	Otu3765	(np)	Otu3895	-0.893		435	AF115271.1.1404	(pp)	EU802452.1.1269	0.874
436	OTU7961	(pp)	OTU11429	0.876		436	Otu2060	(pp)	Otu35845	0.902		436	Otu3783	(np)	Otu6633	-0.893		436	AF115271.1.1404	(pp)	EU802798.1.1422	0.932
437	OTU7961	(pp)	OTU11650	0.891		437	Otu2060	(pp)	Otu4754	0.899		437	Otu3783	(np)	Otu930	-0.893		437	AF115271.1.1404	(pp)	EU237319.1.1311	0.953
438	OTU7961	(pp)	OTU12492	0.892		438	Otu2060	(pp)	Otu5123	0.891		438	Otu379	(np)	Otu768	-0.891		438	AF115271.1.1404	(pp)	EU237344.1.1311	0.929
439	OTU7961	(pp)	OTU12493	0.873		439	Otu2060	(pp)	Otu514	0.911		439	Otu379	(pp)	Otu90	0.902		439	AF115271.1.1404	(pp)	EU802420.1.1442	0.935
440	OTU7961	(pp)	OTU14421	0.878		440	Otu2060	(pp)	Otu625	0.908		440	Otu379	(pp)	Otu952	0.895		440	AF115271.1.1404	(pp)	EU802541.1.1287	0.948
441	OTU8014	(pp)	OTU10781	0.871		441	Otu2060	(pp)	Otu898	0.895		441	Otu3816	(np)	Otu4427	-0.893		441	AF115271.1.1404	(pp)	EU802552.1.1443	0.884
442	OTU8014	(pp)	OTU11511	0.923		442	Otu20756	(np)	Otu45029	-0.898		442	Otu3816	(np)	Otu9507	-0.891		442	AF115271.1.1404	(pp)	EU802641.1.1377	0.941
443	OTU8105	(np)	OTU12649	-0.88		443	Otu21031	(np)	Otu74397	-0.892		443	Otu3828	(np)	Otu5705	-0.898		443	AF115271.1.1404	(pp)	EU802966.1.1361	0.949
444	OTU8221	(np)	OTU10109	-0.889		444	Otu21031	(np)	Otu88667	-0.892		444	Otu3838	(np)	Otu4275	-0.893		444	AF115271.1.1404	(pp)	EU802973.1.1271	0.879
445	OTU8374	(pp)	OTU8710	0.883		445	Otu21031	(np)	Otu90573	-0.9		445	Otu3895	(np)	Otu4427	-0.903		445	AF115271.1.1404	(pp)	EU803052.1.1425	0.919
446	OTU8377	(pp)	OTU12888	0.914		446	Otu21031	(np)	Otu9707	-0.893		446	Otu3895	(np)	Otu6547	-0.89		446	AF115271.1.1404	(pp)	EU803123.1.1448	0.892
447	OTU8683	(np)	OTU9382	-0.872		447	Otu2115	(pp)	Otu538	0.901		447	Otu3909	(np)	Otu4904	-0.894		447	AF115271.1.1404	(pp)	EU803160.1.1450	0.926
448	OTU8707	(pp)	OTU10947	0.904		448	Otu2115	(pp)	Otu81	0.9		448	Otu3926	(np)	Otu6683	-0.898		448	AF115271.1.1404	(pp)	EU804864.1.1440	0.914
449	OTU8707	(pp)	OTU14038	0.892		449	Otu2124	(pp)	Otu256	0.923		449	Otu3961	(np)	Otu40730	-0.899		449	AF115271.1.1404	(pp)	EF574990.1.1439	0.933
450	OTU8819	(pp)	OTU11510	0.873		450	Otu2124	(pp)	Otu27427	0.918		450	Otu3961	(np)	Otu43281	-0.89		450	AF115271.1.1404	(pp)	EU802280.1.1361	0.938
451	OTU8819	(pp)	OTU14286	0.882		451	Otu2124	(pp)	Otu289	0.901		451	Otu401	(pp)	Otu90	0.924		451	AF115271.1.1404	(pp)	EU802391.1.1436	0.946
452	OTU8955	(np)	OTU12656	-0.873		452	Otu2124	(pp)	Otu41104	0.9		452	Otu4025	(np)	Otu4485	-0.892		452	AF115271.1.1404	(pp)	EU802460.1.1406	0.936
453	OTU8956	(np)	OTU13466	-0.874		453	Otu2124	(pp)	Otu414	0.913		453	Otu4059	(np)	Otu930	-0.898		453	AF115271.1.1404	(pp)	EU802539.1.1352	0.892
454	OTU9009	(pp)	OTU11691	0.884		454	Otu2124	(pp)	Otu4340	0.894		454	Otu40730	(np)	Otu6636	-0.892		454	AF115271.1.1404	(pp)	EU802563.1.1450	0.939
455	OTU9009	(pp)	OTU13528	0.891		455	Otu2124	(pp)	Otu5123	0.89		455	Otu4092	(np)	Otu930	-0.897		455	AF115271.1.1404	(pp)	EU802623.1.1438	0.885
456	OTU9009	(pp)	OTU13881	0.944		456	Otu2124	(pp)	Otu52	0.902		456	Otu4092	(np)	Otu9465	-0.896		456	AF115271.1.1404	(pp)	EU802700.1.1447	0.926
457	OTU9063	(pp)	OTU10947	0.899		457	Otu2124	(pp)	Otu538	0.916		457	Otu4112	(np)	Otu8176	-0.909		457	AF115271.1.1404	(pp)	EU802905.1.1437	0.925
458	OTU9063	(pp)	OTU12536	0.884		458	Otu2124	(pp)	Otu625	0.912		458	Otu435	(pp)	Otu90	0.906		458	AF115271.1.1404	(pp)	EU802915.1.1434	0.92
459	OTU9186	(np)	OTU14461	-0.878		459	Otu2124	(pp)	Otu63	0.9		459	Otu43507	(np)	Otu4427	-0.894		459	AF115271.1.1404	(pp)	EU802925.1.1450	0.922
460	OTU9286	(pp)	OTU9918	0.879		460	Otu2124	(pp)	Otu715	0.908		460	Otu43507	(np)	Otu8176	-0.906		460	AF115271.1.1404	(pp)	EU803186.1.1437	0.937
461	OTU9286	(pp)	OTU11511	0.871		461	Otu2124	(pp)	Otu78	0.911		461	Otu43507	(np)	Otu930	-0.906		461	AF115271.1.1404	(pp)	GU940990.1.1405	0.946
462	OTU9286	(pp)	OTU11535	0.9		462	Otu2124	(pp)	Otu81	0.897		462	Otu4398	(np)	Otu4678	-0.897		462	AF115271.1.1404	(pp)	JN547444.1.1442	0.912
463	OTU9286	(pp)	OTU12678	0.89		463	Otu2159	(np)	Otu2826	-0.91		463	Otu4427	(np)	Otu4678	-0.91		463	AF115271.1.1404	(pp)	JX945367.1.1372	0.936
464	OTU9286	(pp)	OTU14038	0.878		464	Otu2159	(pp)	Otu326	0.911		464	Otu4485	(np)	Otu4681	-0.896		464	AY663889.1.1236	(pp)	AY663935.1.1244	0.928
465	OTU9377	(np)	OTU10319	-0.88		465	Otu2159	(pp)	Otu49903	0.891		465	Otu4485	(np)	Otu6547	-0.892		465	AY663889.1.1236	(pp)	AY663936.1.1224	0.891
466	OTU9381	(pp)	OTU12888	0.876		466	Otu2159	(pp)	Otu63	0.913		466	Otu4551	(np)	Otu930	-0.898		466	AY663889.1.1236	(pp)	AY663941.1.1275	0.901
467	OTU9408	(pp)	OTU10418	0.937		467	Otu2159	(pp)	Otu691	0.908		467	Otu45821	(np)	Otu8198	-0.891		467	AY663889.1.1236	(pp)	AY664000.1.1252	0.922
468	OTU9450	(np)	OTU9711	-0.873		468	Otu2159	(pp)	Otu898	0.904		468	Otu4678	(np)	Otu520	-0.904		468	AY663889.1.1236	(pp)	AY664012.1.1253	0.885
469	OTU9486	(pp)	OTU11912	0.875		469	Otu21730	(pp)	Otu2662	0.911		469	Otu4678	(np)	Otu7492	-0.897		469	AY663889.1.1236	(pp)	AY664014.1.1218	0.88
470	OTU9596	(np)	OTU10230	-0.87		470	Otu21730	(pp)	Otu34	0.899		470	Otu4771	(np)	Otu930	-0.901		470	AY663889.1.1236	(pp)	EF575065.1.1452	0.904
471	OTU9596	(np)	OTU11458	-0.873		471	Otu2193	(pp)	Otu640	0.924		471	Otu4904	(np)	Otu6943	-0.893		471	AY663889.1.1236	(pp)	EU015871.1.1570	0.885
472	OTU9673	(np)	OTU12628	-0.881		472	Otu2193	(pp)	Otu798	0.906		472	Otu4904	(np)	Otu8198	-0.906		472	AY663889.1.1236	(pp)	FJ937845.1.1374	0.878
473	OTU9711	(np)	OTU12399	-0.871		473	Otu222	(pp)	Otu381	0.893		473	Otu497	(pp)	Otu545	0.9		473	AY663889.1.1236	(pp)	FJ999605.1.1329	0.88
474	OTU9869	(pp)	OTU11510	0.896		474	Otu22487	(np)	Otu5020	-0.898		474	Otu497	(pp)	Otu5925	0.894		474	AY663889.1.1236	(pp)	GQ377772.1.1269	0.911
475	OTU9918	(pp)	OTU11563	0.87		475	Otu22739	(pp)	Otu5852	0.952		475	Otu497	(pp)	Otu6404	0.91		475	AY663889.1.1236	(pp)	GQ377829.1.1281	0.913
476	OTU9930	(pp)	OTU11563	0.9		476	Otu22790	(pp)	Otu5468	0.895		476	Otu497	(pp)	Otu90	0.931		476	AY663889.1.1236	(pp)	GU941055.1.1253	0.913
477	OTU10014	(np)	OTU12565	-0.873		477	Otu228	(pp)	Otu24	0.911		477	Otu497	(pp)	Otu952	0.935		477	AY663889.1.1236	(pp)	HQ671905.1.1452	0.912
478	OTU10027	(pp)	OTU12888	0.874		478	Otu22864	(pp)	Otu370	0.9		478	Otu5212	(np)	Otu6683	-0.899		478	AY663890.1.1225	(pp)	AY664105.1.1226	0.877
479	OTU10141	(np)	OTU12796	-0.87		479	Otu23	(pp)	Otu245	0.891		479	Otu5255	(np)	Otu7053	-0.894		479	AY663890.1.1225	(pp)	AY664135.1.1215	0.971
480	OTU10230	(np)	OTU13641	-0.873		480	Otu23	(pp)	Otu26	0.913		480	Otu5255	(np)	Otu8176	-0.897		480	AY663890.1.1225	(pp)	AY664136.1.1218	0.938
481	OTU10243	(pp)	OTU10725	0.909		481	Otu23	(pp)	Otu292	0.916		481	Otu5255	(np)	Otu8198	-0.903		481	AY663890.1.1225	(pp)	AY664211.1.1287	0.961
482	OTU10243	(pp)	OTU11070	0.896		482	Otu23	(pp)	Otu370	0.894		482	Otu5255	(np)	Otu930	-0.897		482	AY663890.1.1225	(pp)	EU802548.1.1445	0.941
483	OTU10243	(pp)	OTU11161	0.899		483	Otu23	(pp)	Otu379	0.894		483	Otu5388	(np)	Otu7070	-0.893		483	AY663890.1.1225	(pp)	EU802874.1.1450	0.943
484	OTU10243	(pp)	OTU11973	0.91		484	Otu23	(pp)	Otu38916	0.911		484	Otu545	(pp)	Otu90	0.897		484	AY663890.1.1225	(pp)	EU802452.1.1269	0.906
485	OTU10243	(pp)	OTU12492	0.902		485	Otu23	(pp)	Otu486	0.913		485	Otu545	(pp)	Otu952	0.911		485	AY663890.1.1225	(pp)	EU802798.1.1422	0.936
486	OTU10347	(pp)	OTU10725	0.917		486	Otu23	(pp)	Otu568	0.9		486	Otu56	(pp)	Otu62	0.911		486	AY663890.1.1225	(pp)	EU237319.1.1311	0.956
487	OTU10625	(pp)	OTU11331	0.899		487	Otu23	(pp)	Otu767	0.9		487	Otu5609	(np)	Otu930	-0.903		487	AY663890.1.1225	(pp)	EU237344.1.1311	0.942
488	OTU10625	(pp)	OTU12571	0.871		488	Otu23	(pp)	Otu793	0.928		488	Otu5705	(np)	Otu626	-0.896		488	AY663890.1.1225	(pp)	EU802420.1.1442	0.967
489	OTU10625	(pp)	OTU12888	0.889		489	Otu23467	(pp)	Otu586	0.892		489	Otu5705	(np)	Otu6633	-0.894		489	AY663890.1.1225	(pp)	EU802498.1.1435	0.904
490	OTU10657	(pp)	OTU11563	0.88		490	Otu23516	(np)	Otu45	-0.894		490	Otu5705	(np)	Otu6683	-0.917		490	AY663890.1.1225	(pp)	EU802541.1.1287	0.969
491	OTU10670	(pp)	OTU10947	0.896		491	Otu2359	(pp)	Otu46	0.894		491	Otu5705	(np)	Otu732	-0.891		491	AY663890.1.1225	(pp)	EU802552.1.1443	0.916
492	OTU10670	(pp)	OTU11207	0.871		492	Otu2359	(pp)	Otu61	0.913		492	Otu5705	(np)	Otu930	-0.894		492	AY663890.1.1225	(pp)	EU802641.1.1377	0.971
493	OTU10670	(pp)	OTU11331	0.91		493	Otu23651	(pp)	Otu298	0.893		493	Otu5705	(np)	Otu9465	-0.918		493	AY663890.1.1225	(pp)	EU802966.1.1361	0.96
494	OTU10725	(pp)	OTU11070	0.881		494	Otu23651	(pp)	Otu79	0.919		494	Otu5943	(np)	Otu6547	-0.891		494	AY663890.1.1225	(pp)	EU802973.1.1271	0.892
495	OTU10725	(pp)	OTU11161	0.883		495	Otu244	(pp)	Otu56	0.915		495	Otu62	(pp)	Otu66	0.927		495	AY663890.1.1225	(pp)	EU803052.1.1425	0.916
496	OTU10725	(pp)	OTU11298	0.93		496	Otu245	(pp)	Otu30229	0.924		496	Otu62	(pp)	Otu790	0.891		496	AY663890.1.1225	(pp)	EU803123.1.1448	0.923
497	OTU10725	(pp)	OTU12492	0.888		497	Otu2474	(pp)	Otu938	0.895		497	Otu6404	(pp)	Otu90	0.907		497	AY663890.1.1225	(pp)	EU803160.1.1450	0.962
498	OTU10781	(pp)	OTU11511	0.881		498	Otu25	(pp)	Otu842	0.936		498	Otu6404	(pp)	Otu952	0.895		498	AY663890.1.1225	(pp)	EU804864.1.1440	0.916
499	OTU10947	(pp)	OTU11331	0.89		499	Otu250	(pp)	Otu470	0.896		499	Otu6587	(np)	Otu930	-0.906		499	AY663890.1.1225	(pp)	EF574990.1.1439	0.942
500	OTU10947	(pp)	OTU12004	0.877		500	Otu250	(np)	Otu70818	-0.893		500	Otu6587	(np)	Otu9465	-0.9		500	AY663890.1.1225	(pp)	EU802280.1.1361	0.962
501	OTU10947	(pp)	OTU12536	0.942		501	Otu252	(pp)	Otu82325	0.894		501	Otu66	(pp)	Otu98	0.906		501	AY663890.1.1225	(pp)	EU802391.1.1436	0.944
502	OTU10947	(pp)	OTU14038	0.886		502	Otu253	(pp)	Otu36393	0.934		502	Otu6633	(np)	Otu7570	-0.9		502	AY663890.1.1225	(pp)	EU802460.1.1406	0.928
503	OTU10947	(pp)	OTU14173	0.874		503	Otu256	(pp)	Otu3170	0.916		503	Otu6636	(np)	Otu7492	-0.909		503	AY663890.1.1225	(pp)	EU802539.1.1352	0.908
504	OTU10998	(pp)	OTU13299	0.873		504	Otu256	(pp)	Otu39096	0.901		504	Otu6683	(np)	Otu7570	-0.891		504	AY663890.1.1225	(pp)	EU802563.1.1450	0.945
505	OTU11161	(pp)	OTU11298	0.88		505	Otu256	(pp)	Otu41104	0.897		505	Otu6880	(np)	Otu930	-0.893		505	AY663890.1.1225	(pp)	EU802623.1.1438	0.914
506	OTU11161	(pp)	OTU12492	0.873		506	Otu256	(pp)	Otu414	0.944		506	Otu6910	(np)	Otu732	-0.903		506	AY663890.1.1225	(pp)	EU802700.1.1447	0.972
507	OTU11167	(pp)	OTU11510	0.906		507	Otu256	(pp)	Otu4340	0.907		507	Otu7070	(np)	Otu930	-0.906		507	AY663890.1.1225	(pp)	EU802905.1.1437	0.937
508	OTU11167	(pp)	OTU14286	0.89		508	Otu256	(pp)	Otu514	0.924		508	Otu7492	(np)	Otu8055	-0.913		508	AY663890.1.1225	(pp)	EU802915.1.1434	0.914
509	OTU11207	(pp)	OTU11331	0.878		509	Otu256	(pp)	Otu52	0.958		509	Otu768	(pp)	Otu98	0.897		509	AY663890.1.1225	(pp)	EU802925.1.1450	0.947
510	OTU11270	(pp)	OTU11563	0.875		510	Otu256	(pp)	Otu5331	0.951		510	Otu8176	(np)	Otu879	-0.89		510	AY663890.1.1225	(pp)	EU803186.1.1437	0.94
511	OTU11331	(pp)	OTU12574	0.891		511	Otu256	(pp)	Otu619	0.891		511	Otu8198	(np)	Otu8456	-0.911		511	AY663890.1.1225	(pp)	GU940990.1.1405	0.971
512	OTU11331	(pp)	OTU12888	0.907		512	Otu256	(pp)	Otu625	0.9		512	Otu8198	(np)	Otu879	-0.897		512	AY663890.1.1225	(pp)	GU941059.1.1365	0.891
513	OTU11510	(pp)	OTU12678	0.882		513	Otu256	(pp)	Otu63	0.919		513	Otu879	(np)	Otu930	-0.89		513	AY663890.1.1225	(pp)	GU941069.1.1226	0.905
514	OTU11510	(pp)	OTU14286	0.898		514	Otu256	(pp)	Otu7004	0.911		514	Otu90	(pp)	Otu952	0.943		514	AY663890.1.1225	(pp)	JN547444.1.1442	0.976
515	OTU11511	(pp)	OTU12678	0.872		515	Otu256	(pp)	Otu778	0.915								515	AY663890.1.1225	(pp)	JX945354.1.1385	0.888
516	OTU11511	(pp)	OTU14038	0.885		516	Otu2566	(pp)	Otu341	0.905								516	AY663890.1.1225	(pp)	JX945367.1.1372	0.951
517	OTU11535	(pp)	OTU11563	0.875		517	Otu2566	(pp)	Otu5980	0.921								517	AY663890.1.1225	(pp)	KC003178.1.1230	0.956
518	OTU11535	(pp)	OTU13948	0.875		518	Otu2566	(pp)	Otu975	0.907								518	AY663904.1.1230	(pp)	AY664178.1.1215	0.922
519	OTU11563	(pp)	OTU13439	0.889		519	Otu2579	(pp)	Otu341	0.922								519	AY663904.1.1230	(pp)	AY664189.1.1285	0.891
520	OTU11807	(np)	OTU12628	-0.885		520	Otu2579	(pp)	Otu473	0.892								520	AY663935.1.1244	(pp)	AY663936.1.1224	0.92
521	OTU11872	(np)	OTU11988	-0.873		521	Otu2579	(pp)	Otu5980	0.926								521	AY663935.1.1244	(pp)	AY663941.1.1275	0.94
522	OTU11944	(np)	OTU12391	-0.875		522	Otu26	(pp)	Otu30	0.9								522	AY663935.1.1244	(pp)	AY663999.1.1259	0.928
523	OTU12039	(np)	OTU13039	-0.871		523	Otu26	(pp)	Otu370	0.892								523	AY663935.1.1244	(pp)	AY664000.1.1252	0.954
524	OTU12391	(np)	OTU13641	-0.878		524	Otu2646	(pp)	Otu455	0.892								524	AY663935.1.1244	(pp)	AY664003.1.1207	0.895
525	OTU12515	(np)	OTU13441	-0.873		525	Otu2646	(pp)	Otu6486	0.893								525	AY663935.1.1244	(pp)	AY664005.1.1223	0.923
526	OTU12565	(np)	OTU13821	-0.877		526	Otu2646	(pp)	Otu788	0.91								526	AY663935.1.1244	(pp)	AY664012.1.1253	0.936
527	OTU12574	(pp)	OTU12888	0.909		527	Otu2648	(pp)	Otu26717	0.901								527	AY663935.1.1244	(pp)	EF575065.1.1452	0.917
528	OTU13439	(pp)	OTU13958	0.888		528	Otu2662	(pp)	Otu26971	0.901								528	AY663935.1.1244	(pp)	EU015871.1.1570	0.908
529	OTU13641	(np)	OTU13924	-0.873		529	Otu2662	(pp)	Otu4059	0.893								529	AY663935.1.1244	(pp)	EU237332.1.1322	0.884
530	OTU14038	(pp)	OTU14173	0.872		530	Otu2662	(pp)	Otu9424	0.905								530	AY663935.1.1244	(pp)	FJ999605.1.1329	0.905
						531	Otu26717	(pp)	Otu2823	0.897								531	AY663935.1.1244	(pp)	GQ377772.1.1269	0.956
						532	Otu26717	(pp)	Otu2988	0.895								532	AY663935.1.1244	(pp)	GQ377829.1.1281	0.929
						533	Otu26717	(pp)	Otu33659	0.91								533	AY663935.1.1244	(pp)	GU305818.1.1454	0.878
						534	Otu26717	(pp)	Otu479	0.903								534	AY663935.1.1244	(pp)	GU941055.1.1253	0.97
						535	Otu26717	(pp)	Otu5833	0.891								535	AY663935.1.1244	(pp)	HQ671905.1.1452	0.913
						536	Otu26717	(pp)	Otu749	0.911								536	AY663936.1.1224	(pp)	AY663941.1.1275	0.955
						537	Otu2695	(pp)	Otu378	0.952								537	AY663936.1.1224	(pp)	AY663999.1.1259	0.94
						538	Otu2695	(pp)	Otu4210	0.901								538	AY663936.1.1224	(pp)	AY664000.1.1252	0.945
						539	Otu2695	(pp)	Otu82	0.905								539	AY663936.1.1224	(pp)	AY664003.1.1207	0.885
						540	Otu27	(np)	Otu838	-0.896								540	AY663936.1.1224	(pp)	AY664005.1.1223	0.94
						541	Otu2707	(pp)	Otu27427	0.934								541	AY663936.1.1224	(pp)	AY664012.1.1253	0.958
						542	Otu2707	(np)	Otu2826	-0.891								542	AY663936.1.1224	(pp)	EU237332.1.1322	0.888
						543	Otu2707	(pp)	Otu41104	0.892								543	AY663936.1.1224	(pp)	GQ377772.1.1269	0.958
						544	Otu2707	(pp)	Otu538	0.919								544	AY663936.1.1224	(pp)	GQ377829.1.1281	0.919
						545	Otu2707	(pp)	Otu78	0.925								545	AY663936.1.1224	(pp)	GU941055.1.1253	0.932
						546	Otu271	(pp)	Otu46194	0.9								546	AY663936.1.1224	(pp)	HQ671905.1.1452	0.875
						547	Otu27427	(pp)	Otu2988	0.915								547	AY663941.1.1275	(pp)	AY663999.1.1259	0.956
						548	Otu27427	(pp)	Otu3142	0.907								548	AY663941.1.1275	(pp)	AY664000.1.1252	0.962
						549	Otu27427	(pp)	Otu33659	0.936								549	AY663941.1.1275	(pp)	AY664003.1.1207	0.906
						550	Otu27427	(pp)	Otu35845	0.921								550	AY663941.1.1275	(pp)	AY664005.1.1223	0.939
						551	Otu27427	(pp)	Otu4027	0.908								551	AY663941.1.1275	(pp)	AY664011.1.1207	0.882
						552	Otu27427	(pp)	Otu4754	0.897								552	AY663941.1.1275	(pp)	AY664012.1.1253	0.968
						553	Otu27427	(pp)	Otu514	0.912								553	AY663941.1.1275	(pp)	AY664059.1.1278	0.906
						554	Otu27427	(pp)	Otu933	0.923								554	AY663941.1.1275	(pp)	EF575065.1.1452	0.884
						555	Otu275	(pp)	Otu42740	0.903								555	AY663941.1.1275	(pp)	EU237332.1.1322	0.907
						556	Otu275	(pp)	Otu875	0.892								556	AY663941.1.1275	(pp)	GQ377772.1.1269	0.975
						557	Otu2801	(pp)	Otu341	0.925								557	AY663941.1.1275	(pp)	GQ377829.1.1281	0.928
						558	Otu2801	(pp)	Otu41104	0.907								558	AY663941.1.1275	(pp)	GU941055.1.1253	0.951
						559	Otu2801	(pp)	Otu49903	0.901								559	AY663941.1.1275	(pp)	HQ671905.1.1452	0.894
						560	Otu2808	(pp)	Otu619	0.909								560	AY663999.1.1259	(pp)	AY664000.1.1252	0.958
						561	Otu281	(pp)	Otu554	0.892								561	AY663999.1.1259	(pp)	AY664003.1.1207	0.885
						562	Otu2826	(np)	Otu3238	-0.922								562	AY663999.1.1259	(pp)	AY664005.1.1223	0.916
						563	Otu2826	(np)	Otu3669	-0.891								563	AY663999.1.1259	(pp)	AY664012.1.1253	0.964
						564	Otu2826	(np)	Otu933	-0.89								564	AY663999.1.1259	(pp)	AY664059.1.1278	0.89
						565	Otu28614	(pp)	Otu326	0.892								565	AY663999.1.1259	(pp)	EU237332.1.1322	0.923
						566	Otu28614	(pp)	Otu341	0.925								566	AY663999.1.1259	(pp)	GQ377772.1.1269	0.969
						567	Otu28614	(pp)	Otu41104	0.907								567	AY663999.1.1259	(pp)	GQ377829.1.1281	0.911
						568	Otu28614	(pp)	Otu49903	0.899								568	AY663999.1.1259	(pp)	GU062146.1.1447	0.887
						569	Otu28614	(pp)	Otu691	0.936								569	AY663999.1.1259	(pp)	GU941055.1.1253	0.95
						570	Otu290	(np)	Otu297	-0.894								570	AY663999.1.1259	(pp)	HQ671905.1.1452	0.874
						571	Otu290	(np)	Otu33	-0.891								571	AY664000.1.1252	(pp)	AY664003.1.1207	0.909
						572	Otu290	(np)	Otu4	-0.891								572	AY664000.1.1252	(pp)	AY664005.1.1223	0.931
						573	Otu290	(np)	Otu45	-0.893								573	AY664000.1.1252	(pp)	AY664011.1.1207	0.89
						574	Otu290	(np)	Otu536	-0.894								574	AY664000.1.1252	(pp)	AY664012.1.1253	0.964
						575	Otu291	(pp)	Otu808	0.894								575	AY664000.1.1252	(pp)	EF575065.1.1452	0.909
						576	Otu2915	(pp)	Otu3438	0.897								576	AY664000.1.1252	(pp)	EU015871.1.1570	0.889
						577	Otu2915	(pp)	Otu3747	0.897								577	AY664000.1.1252	(pp)	EU237332.1.1322	0.905
						578	Otu2915	(pp)	Otu61	0.897								578	AY664000.1.1252	(pp)	FJ999605.1.1329	0.897
						579	Otu292	(pp)	Otu486	0.893								579	AY664000.1.1252	(pp)	GQ377772.1.1269	0.969
						580	Otu2960	(pp)	Otu5590	0.893								580	AY664000.1.1252	(pp)	GQ377829.1.1281	0.937
						581	Otu298	(pp)	Otu452	0.901								581	AY664000.1.1252	(pp)	GU305818.1.1454	0.884
						582	Otu2982	(pp)	Otu73968	0.923								582	AY664000.1.1252	(pp)	GU941055.1.1253	0.964
						583	Otu2985	(pp)	Otu419	0.907								583	AY664000.1.1252	(pp)	HQ671905.1.1452	0.919
						584	Otu2988	(pp)	Otu326	0.918								584	AY664000.1.1252	(pp)	HQ672048.1.1451	0.874
						585	Otu2988	(pp)	Otu36393	0.895								585	AY664003.1.1207	(pp)	AY664005.1.1223	0.889
						586	Otu2988	(pp)	Otu5690	0.911								586	AY664003.1.1207	(pp)	AY664012.1.1253	0.907
						587	Otu2988	(pp)	Otu691	0.893								587	AY664003.1.1207	(pp)	GQ377772.1.1269	0.912
						588	Otu2988	(pp)	Otu78	0.915								588	AY664003.1.1207	(pp)	GU941055.1.1253	0.917
						589	Otu2988	(pp)	Otu81	0.899								589	AY664003.1.1207	(pp)	HQ671905.1.1452	0.879
						590	Otu2988	(pp)	Otu898	0.936								590	AY664005.1.1223	(pp)	AY664011.1.1207	0.874
						591	Otu3007	(np)	Otu321	-0.914								591	AY664005.1.1223	(pp)	AY664012.1.1253	0.933
						592	Otu3010	(np)	Otu81780	-0.89								592	AY664005.1.1223	(pp)	EF575065.1.1452	0.9
						593	Otu30229	(pp)	Otu379	0.894								593	AY664005.1.1223	(pp)	GQ377772.1.1269	0.956
						594	Otu30601	(pp)	Otu451	0.894								594	AY664005.1.1223	(pp)	GQ377829.1.1281	0.917
						595	Otu310	(np)	Otu393	-0.892								595	AY664005.1.1223	(pp)	GU941055.1.1253	0.929
						596	Otu310	(pp)	Otu4319	0.891								596	AY664005.1.1223	(pp)	HQ671905.1.1452	0.899
						597	Otu3124	(pp)	Otu773	0.905								597	AY664011.1.1207	(pp)	AY664012.1.1253	0.873
						598	Otu313	(pp)	Otu85	0.891								598	AY664011.1.1207	(pp)	GQ377772.1.1269	0.894
						599	Otu314	(pp)	Otu79	0.899								599	AY664011.1.1207	(pp)	GU941055.1.1253	0.876
						600	Otu3142	(pp)	Otu538	0.909								600	AY664011.1.1207	(pp)	HQ671905.1.1452	0.876
						601	Otu3142	(pp)	Otu715	0.89								601	AY664012.1.1253	(pp)	AY664059.1.1278	0.901
						602	Otu3142	(pp)	Otu78	0.896								602	AY664012.1.1253	(pp)	EF575065.1.1452	0.885
						603	Otu3142	(pp)	Otu81	0.893								603	AY664012.1.1253	(pp)	EU237332.1.1322	0.91
						604	Otu3142	(pp)	Otu870	0.892								604	AY664012.1.1253	(pp)	GQ377772.1.1269	0.969
						605	Otu316	(pp)	Otu76	0.919								605	AY664012.1.1253	(pp)	GQ377829.1.1281	0.928
						606	Otu3170	(pp)	Otu52	0.902								606	AY664012.1.1253	(pp)	GU062146.1.1447	0.885
						607	Otu3171	(np)	Otu7280	-0.895								607	AY664012.1.1253	(pp)	GU941055.1.1253	0.955
						608	Otu3171	(np)	Otu90609	-0.902								608	AY664012.1.1253	(pp)	HQ671905.1.1452	0.88
						609	Otu3191	(pp)	Otu8021	0.894								609	AY664014.1.1218	(pp)	EF575065.1.1452	0.886
						610	Otu32	(pp)	Otu41469	0.912								610	AY664014.1.1218	(pp)	HM057641.1.1455	0.875
						611	Otu32	(pp)	Otu62190	0.894								611	AY664014.1.1218	(pp)	HQ671905.1.1452	0.896
						612	Otu32	(pp)	Otu93	0.917								612	AY664059.1.1278	(pp)	GQ377772.1.1269	0.897
						613	Otu322	(pp)	Otu77	0.89								613	AY664087.1.1207	(pp)	AY664105.1.1226	0.889
						614	Otu3238	(pp)	Otu41104	0.898								614	AY664087.1.1207	(pp)	EU802798.1.1422	0.886
						615	Otu3238	(pp)	Otu414	0.895								615	AY664087.1.1207	(pp)	EU237344.1.1311	0.878
						616	Otu3238	(pp)	Otu715	0.899								616	AY664087.1.1207	(pp)	EU802790.1.1266	0.92
						617	Otu325	(pp)	Otu586	0.897								617	AY664087.1.1207	(pp)	EU802539.1.1352	0.912
						618	Otu326	(pp)	Otu4754	0.9								618	AY664087.1.1207	(pp)	KC003383.1.1321	0.963
						619	Otu326	(pp)	Otu691	0.923								619	AY664105.1.1226	(pp)	AY664135.1.1215	0.908
						620	Otu326	(pp)	Otu78	0.891								620	AY664105.1.1226	(pp)	AY664136.1.1218	0.885
						621	Otu326	(pp)	Otu804	0.899								621	AY664105.1.1226	(pp)	AY664211.1.1287	0.908
						622	Otu326	(pp)	Otu81	0.91								622	AY664105.1.1226	(pp)	EU802798.1.1422	0.907
						623	Otu326	(pp)	Otu898	0.934								623	AY664105.1.1226	(pp)	EU802420.1.1442	0.891
						624	Otu3277	(np)	Otu6614	-0.891								624	AY664105.1.1226	(pp)	EU802541.1.1287	0.9
						625	Otu3296	(pp)	Otu549	0.899								625	AY664105.1.1226	(pp)	EU802641.1.1377	0.899
						626	Otu33	(pp)	Otu45	0.915								626	AY664105.1.1226	(pp)	EU802725.1.1445	0.925
						627	Otu3315	(pp)	Otu58812	0.905								627	AY664105.1.1226	(pp)	EU802790.1.1266	0.915
						628	Otu3315	(pp)	Otu8021	0.916								628	AY664105.1.1226	(pp)	EU802966.1.1361	0.899
						629	Otu33659	(pp)	Otu35845	0.908								629	AY664105.1.1226	(pp)	EU802280.1.1361	0.888
						630	Otu33659	(pp)	Otu4027	0.916								630	AY664105.1.1226	(pp)	EU802539.1.1352	0.926
						631	Otu33659	(pp)	Otu4754	0.923								631	AY664105.1.1226	(pp)	EU802563.1.1450	0.881
						632	Otu33659	(pp)	Otu5123	0.928								632	AY664105.1.1226	(pp)	EU802623.1.1438	0.929
						633	Otu33659	(pp)	Otu514	0.961								633	AY664105.1.1226	(pp)	GU940990.1.1405	0.89
						634	Otu33659	(pp)	Otu5690	0.898								634	AY664105.1.1226	(pp)	GU941059.1.1365	0.901
						635	Otu33659	(pp)	Otu625	0.936								635	AY664105.1.1226	(pp)	GU941069.1.1226	0.894
						636	Otu33659	(pp)	Otu6467	0.905								636	AY664105.1.1226	(pp)	JN547444.1.1442	0.896
						637	Otu33659	(pp)	Otu691	0.891								637	AY664105.1.1226	(pp)	KC003178.1.1230	0.878
						638	Otu33659	(pp)	Otu715	0.912								638	AY664105.1.1226	(pp)	KC003383.1.1321	0.961
						639	Otu33659	(pp)	Otu78	0.94								639	AY664135.1.1215	(pp)	AY664136.1.1218	0.948
						640	Otu33659	(pp)	Otu81	0.974								640	AY664135.1.1215	(pp)	AY664211.1.1287	0.962
						641	Otu33659	(pp)	Otu898	0.953								641	AY664135.1.1215	(pp)	EU802548.1.1445	0.954
						642	Otu338	(pp)	Otu419	0.911								642	AY664135.1.1215	(pp)	EU802874.1.1450	0.933
						643	Otu34006	(np)	Otu3690	-0.896								643	AY664135.1.1215	(pp)	EF574440.1.1446	0.897
						644	Otu34006	(pp)	Otu381	0.9								644	AY664135.1.1215	(pp)	EU802452.1.1269	0.898
						645	Otu341	(pp)	Otu40598	0.895								645	AY664135.1.1215	(pp)	EU802798.1.1422	0.969
						646	Otu341	(pp)	Otu4180	0.922								646	AY664135.1.1215	(pp)	EU237319.1.1311	0.971
						647	Otu341	(pp)	Otu419	0.897								647	AY664135.1.1215	(pp)	EU237344.1.1311	0.969
						648	Otu341	(pp)	Otu5980	0.929								648	AY664135.1.1215	(pp)	EU802420.1.1442	0.98
						649	Otu341	(pp)	Otu60001	0.932								649	AY664135.1.1215	(pp)	EU802498.1.1435	0.891
						650	Otu341	(pp)	Otu691	0.929								650	AY664135.1.1215	(pp)	EU802541.1.1287	0.972
						651	Otu341	(pp)	Otu818	0.916								651	AY664135.1.1215	(pp)	EU802552.1.1443	0.901
						652	Otu341	(pp)	Otu975	0.899								652	AY664135.1.1215	(pp)	EU802641.1.1377	0.967
						653	Otu3411	(np)	Otu50571	-0.898								653	AY664135.1.1215	(pp)	EU802790.1.1266	0.902
						654	Otu3431	(np)	Otu45	-0.898								654	AY664135.1.1215	(pp)	EU802966.1.1361	0.965
						655	Otu3431	(np)	Otu748	-0.894								655	AY664135.1.1215	(pp)	EU802973.1.1271	0.911
						656	Otu3438	(pp)	Otu41104	0.905								656	AY664135.1.1215	(pp)	EU803052.1.1425	0.897
						657	Otu3438	(pp)	Otu46	0.92								657	AY664135.1.1215	(pp)	EU803123.1.1448	0.907
						658	Otu3442	(np)	Otu34919	-0.892								658	AY664135.1.1215	(pp)	EU803160.1.1450	0.961
						659	Otu34919	(pp)	Otu73968	0.901								659	AY664135.1.1215	(pp)	EU804864.1.1440	0.892
						660	Otu35	(np)	Otu553	-0.891								660	AY664135.1.1215	(pp)	EF574990.1.1439	0.935
						661	Otu35377	(pp)	Otu538	0.892								661	AY664135.1.1215	(pp)	EU802280.1.1361	0.964
						662	Otu35377	(pp)	Otu78	0.921								662	AY664135.1.1215	(pp)	EU802391.1.1436	0.959
						663	Otu3552	(np)	Otu5123	-0.897								663	AY664135.1.1215	(pp)	EU802460.1.1406	0.922
						664	Otu356	(pp)	Otu4572	0.892								664	AY664135.1.1215	(pp)	EU802539.1.1352	0.941
						665	Otu35612	(np)	Otu90609	-0.89								665	AY664135.1.1215	(pp)	EU802563.1.1450	0.955
						666	Otu35845	(pp)	Otu514	0.891								666	AY664135.1.1215	(pp)	EU802623.1.1438	0.928
						667	Otu35845	(pp)	Otu538	0.891								667	AY664135.1.1215	(pp)	EU802700.1.1447	0.964
						668	Otu35845	(pp)	Otu635	0.911								668	AY664135.1.1215	(pp)	EU802905.1.1437	0.923
						669	Otu35845	(pp)	Otu778	0.907								669	AY664135.1.1215	(pp)	EU802915.1.1434	0.906
						670	Otu35845	(pp)	Otu78	0.907								670	AY664135.1.1215	(pp)	EU802925.1.1450	0.959
						671	Otu35845	(pp)	Otu81	0.922								671	AY664135.1.1215	(pp)	EU803186.1.1437	0.947
						672	Otu35845	(pp)	Otu898	0.903								672	AY664135.1.1215	(pp)	GU940990.1.1405	0.981
						673	Otu36329	(np)	Otu3704	-0.898								673	AY664135.1.1215	(pp)	GU941059.1.1365	0.93
						674	Otu36393	(pp)	Otu41104	0.908								674	AY664135.1.1215	(pp)	GU941069.1.1226	0.93
						675	Otu3667	(pp)	Otu414	0.894								675	AY664135.1.1215	(pp)	JN547444.1.1442	0.979
						676	Otu373	(pp)	Otu778	0.906								676	AY664135.1.1215	(pp)	JX945367.1.1372	0.954
						677	Otu3747	(pp)	Otu37624	0.923								677	AY664135.1.1215	(pp)	KC003178.1.1230	0.967
						678	Otu3747	(pp)	Otu451	0.904								678	AY664135.1.1215	(pp)	KC003383.1.1321	0.906
						679	Otu3747	(pp)	Otu52	0.912								679	AY664136.1.1218	(pp)	AY664211.1.1287	0.938
						680	Otu3747	(pp)	Otu5331	0.892								680	AY664136.1.1218	(pp)	EU802548.1.1445	0.928
						681	Otu3747	(pp)	Otu61	0.894								681	AY664136.1.1218	(pp)	EU802874.1.1450	0.902
						682	Otu3747	(pp)	Otu681	0.917								682	AY664136.1.1218	(pp)	EF574440.1.1446	0.894
						683	Otu37624	(pp)	Otu41104	0.913								683	AY664136.1.1218	(pp)	EU802452.1.1269	0.877
						684	Otu37624	(pp)	Otu414	0.916								684	AY664136.1.1218	(pp)	EU802798.1.1422	0.924
						685	Otu37624	(pp)	Otu52	0.9								685	AY664136.1.1218	(pp)	EU237319.1.1311	0.926
						686	Otu37624	(pp)	Otu61	0.969								686	AY664136.1.1218	(pp)	EU237344.1.1311	0.916
						687	Otu37624	(pp)	Otu93	0.927								687	AY664136.1.1218	(pp)	EU802420.1.1442	0.935
						688	Otu378	(pp)	Otu53003	0.936								688	AY664136.1.1218	(pp)	EU802498.1.1435	0.887
						689	Otu38745	(np)	Otu8691	-0.891								689	AY664136.1.1218	(pp)	EU802541.1.1287	0.941
						690	Otu38874	(np)	Otu70818	-0.899								690	AY664136.1.1218	(pp)	EU802641.1.1377	0.951
						691	Otu393	(np)	Otu821	-0.896								691	AY664136.1.1218	(pp)	EU802790.1.1266	0.875
						692	Otu393	(np)	Otu9384	-0.896								692	AY664136.1.1218	(pp)	EU802966.1.1361	0.943
						693	Otu398	(pp)	Otu795	0.921								693	AY664136.1.1218	(pp)	EU802973.1.1271	0.889
						694	Otu39816	(pp)	Otu41104	0.899								694	AY664136.1.1218	(pp)	EU803123.1.1448	0.876
						695	Otu4	(pp)	Otu449	0.929								695	AY664136.1.1218	(pp)	EU803160.1.1450	0.928
						696	Otu4	(pp)	Otu45	0.902								696	AY664136.1.1218	(pp)	EF574990.1.1439	0.904
						697	Otu4	(pp)	Otu647	0.899								697	AY664136.1.1218	(pp)	EU802280.1.1361	0.947
						698	Otu4	(pp)	Otu659	0.942								698	AY664136.1.1218	(pp)	EU802391.1.1436	0.92
						699	Otu4	(np)	Otu81356	-0.893								699	AY664136.1.1218	(pp)	EU802460.1.1406	0.894
						700	Otu4027	(pp)	Otu514	0.907								700	AY664136.1.1218	(pp)	EU802539.1.1352	0.905
						701	Otu4027	(pp)	Otu625	0.897								701	AY664136.1.1218	(pp)	EU802563.1.1450	0.922
						702	Otu4027	(pp)	Otu6467	0.91								702	AY664136.1.1218	(pp)	EU802623.1.1438	0.928
						703	Otu4027	(pp)	Otu78	0.903								703	AY664136.1.1218	(pp)	EU802700.1.1447	0.943
						704	Otu4027	(pp)	Otu81	0.915								704	AY664136.1.1218	(pp)	EU802905.1.1437	0.912
						705	Otu4027	(pp)	Otu898	0.893								705	AY664136.1.1218	(pp)	EU802915.1.1434	0.899
						706	Otu4035	(np)	Otu90609	-0.891								706	AY664136.1.1218	(pp)	EU802925.1.1450	0.928
						707	Otu40598	(pp)	Otu49903	0.899								707	AY664136.1.1218	(pp)	EU803186.1.1437	0.923
						708	Otu40960	(pp)	Otu515	0.905								708	AY664136.1.1218	(pp)	GU940990.1.1405	0.94
						709	Otu41104	(pp)	Otu4180	0.893								709	AY664136.1.1218	(pp)	GU941059.1.1365	0.91
						710	Otu41104	(pp)	Otu431	0.929								710	AY664136.1.1218	(pp)	GU941069.1.1226	0.889
						711	Otu41104	(pp)	Otu451	0.93								711	AY664136.1.1218	(pp)	JN547444.1.1442	0.952
						712	Otu41104	(pp)	Otu4592	0.915								712	AY664136.1.1218	(pp)	JX945367.1.1372	0.926
						713	Otu41104	(pp)	Otu47377	0.893								713	AY664136.1.1218	(pp)	KC003178.1.1230	0.933
						714	Otu41104	(pp)	Otu4754	0.892								714	AY664136.1.1218	(pp)	KC003383.1.1321	0.873
						715	Otu41104	(pp)	Otu514	0.912								715	AY664178.1.1215	(pp)	AY664189.1.1285	0.921
						716	Otu41104	(pp)	Otu5980	0.89								716	AY664178.1.1215	(pp)	FJ999613.1.1344	0.886
						717	Otu41104	(pp)	Otu60001	0.93								717	AY664211.1.1287	(pp)	EU802548.1.1445	0.936
						718	Otu41104	(pp)	Otu614	0.894								718	AY664211.1.1287	(pp)	EU802874.1.1450	0.943
						719	Otu41104	(pp)	Otu625	0.901								719	AY664211.1.1287	(pp)	EU802452.1.1269	0.886
						720	Otu41104	(pp)	Otu635	0.927								720	AY664211.1.1287	(pp)	EU802798.1.1422	0.95
						721	Otu41104	(pp)	Otu681	0.899								721	AY664211.1.1287	(pp)	EU237319.1.1311	0.956
						722	Otu41104	(pp)	Otu818	0.904								722	AY664211.1.1287	(pp)	EU237344.1.1311	0.932
						723	Otu41104	(pp)	Otu923	0.907								723	AY664211.1.1287	(pp)	EU802420.1.1442	0.967
						724	Otu414	(pp)	Otu4340	0.924								724	AY664211.1.1287	(pp)	EU802498.1.1435	0.927
						725	Otu414	(pp)	Otu451	0.918								725	AY664211.1.1287	(pp)	EU802541.1.1287	0.955
						726	Otu414	(pp)	Otu514	0.913								726	AY664211.1.1287	(pp)	EU802552.1.1443	0.951
						727	Otu414	(pp)	Otu52	0.92								727	AY664211.1.1287	(pp)	EU802641.1.1377	0.974
						728	Otu414	(pp)	Otu5331	0.897								728	AY664211.1.1287	(pp)	EU802790.1.1266	0.877
						729	Otu414	(pp)	Otu63	0.905								729	AY664211.1.1287	(pp)	EU802966.1.1361	0.964
						730	Otu414	(pp)	Otu635	0.909								730	AY664211.1.1287	(pp)	EU802973.1.1271	0.895
						731	Otu414	(pp)	Otu681	0.909								731	AY664211.1.1287	(pp)	EU803052.1.1425	0.92
						732	Otu414	(pp)	Otu898	0.892								732	AY664211.1.1287	(pp)	EU803123.1.1448	0.914
						733	Otu41622	(pp)	Otu493	0.893								733	AY664211.1.1287	(pp)	EU803160.1.1450	0.961
						734	Otu4180	(pp)	Otu5980	0.911								734	AY664211.1.1287	(pp)	EU804864.1.1440	0.92
						735	Otu4180	(pp)	Otu7860	0.906								735	AY664211.1.1287	(pp)	EF574990.1.1439	0.937
						736	Otu419	(pp)	Otu681	0.919								736	AY664211.1.1287	(pp)	EU802280.1.1361	0.967
						737	Otu42740	(pp)	Otu875	0.906								737	AY664211.1.1287	(pp)	EU802391.1.1436	0.945
						738	Otu42892	(np)	Otu45079	-0.894								738	AY664211.1.1287	(pp)	EU802460.1.1406	0.923
						739	Otu431	(pp)	Otu46	0.895								739	AY664211.1.1287	(pp)	EU802539.1.1352	0.919
						740	Otu431	(pp)	Otu61	0.904								740	AY664211.1.1287	(pp)	EU802563.1.1450	0.939
						741	Otu431	(pp)	Otu6833	0.892								741	AY664211.1.1287	(pp)	EU802623.1.1438	0.927
						742	Otu431	(pp)	Otu715	0.896								742	AY664211.1.1287	(pp)	EU802700.1.1447	0.954
						743	Otu4340	(pp)	Otu514	0.891								743	AY664211.1.1287	(pp)	EU802840.1.1440	0.876
						744	Otu4340	(pp)	Otu52	0.906								744	AY664211.1.1287	(pp)	EU802905.1.1437	0.944
						745	Otu4340	(pp)	Otu63	0.912								745	AY664211.1.1287	(pp)	EU802915.1.1434	0.917
						746	Otu4340	(pp)	Otu778	0.903								746	AY664211.1.1287	(pp)	EU802925.1.1450	0.934
						747	Otu439	(pp)	Otu630	0.896								747	AY664211.1.1287	(pp)	EU803186.1.1437	0.93
						748	Otu4391	(np)	Otu543	-0.896								748	AY664211.1.1287	(pp)	GU940990.1.1405	0.967
						749	Otu45	(np)	Otu81356	-0.903								749	AY664211.1.1287	(pp)	GU941059.1.1365	0.905
						750	Otu45	(np)	Otu821	-0.89								750	AY664211.1.1287	(pp)	GU941069.1.1226	0.917
						751	Otu451	(pp)	Otu46	0.893								751	AY664211.1.1287	(pp)	JN547444.1.1442	0.978
						752	Otu451	(pp)	Otu490	0.902								752	AY664211.1.1287	(pp)	JX945354.1.1385	0.893
						753	Otu451	(pp)	Otu49903	0.903								753	AY664211.1.1287	(pp)	JX945367.1.1372	0.943
						754	Otu451	(pp)	Otu61	0.928								754	AY664211.1.1287	(pp)	KC003178.1.1230	0.943
						755	Otu451	(pp)	Otu640	0.891								755	AACY020283857.132.1585	(pp)	AY726957.1.1217	0.906
						756	Otu451	(pp)	Otu93	0.892								756	AACY020283857.132.1585	(pp)	DQ396230.1.1470	0.91
						757	Otu45509	(np)	Otu6142	-0.891								757	AACY020283857.132.1585	(pp)	GQ337098.1.1445	0.888
						758	Otu4592	(pp)	Otu49903	0.906								758	AACY020283857.132.1585	(pp)	GQ348698.1.1326	0.897
						759	Otu4592	(pp)	Otu635	0.903								759	AACY020283857.132.1585	(pp)	GU061232.1.1394	0.901
						760	Otu4592	(pp)	Otu82	0.895								760	AACY020283857.132.1585	(pp)	HQ672974.1.1494	0.878
						761	Otu46	(pp)	Otu514	0.891								761	AACY020283857.132.1585	(pp)	HQ673776.1.1505	0.881
						762	Otu46	(pp)	Otu830	0.895								762	AACY020283857.132.1585	(pp)	HQ242046.1.1331	0.9
						763	Otu4609	(np)	Otu90609	-0.9								763	AACY020283857.132.1585	(pp)	HQ672244.1.1446	0.88
						764	Otu468	(pp)	Otu732	0.898								764	AACY020283857.132.1585	(pp)	HQ672258.1.1436	0.918
						765	Otu473	(pp)	Otu559	0.904								765	AACY020283857.132.1585	(pp)	HQ672271.1.1466	0.883
						766	Otu473	(np)	Otu7003	-0.895								766	AACY020283857.132.1585	(pp)	HQ672277.1.1436	0.914
						767	Otu4754	(pp)	Otu5123	0.902								767	AACY020283857.132.1585	(pp)	HQ672388.1.1436	0.946
						768	Otu4754	(pp)	Otu538	0.921								768	AACY020283857.132.1585	(pp)	HQ672445.1.1436	0.896
						769	Otu4754	(pp)	Otu625	0.901								769	AACY020283857.132.1585	(pp)	HQ672469.1.1437	0.898
						770	Otu4754	(pp)	Otu691	0.919								770	AACY020283857.132.1585	(pp)	HQ672471.1.1437	0.894
						771	Otu4754	(pp)	Otu7004	0.909								771	AACY020283857.132.1585	(pp)	HQ672522.1.1447	0.879
						772	Otu4754	(pp)	Otu73968	0.913								772	AACY020283857.132.1585	(pp)	HQ672545.1.1447	0.916
						773	Otu4754	(pp)	Otu78	0.912								773	AACY020283857.132.1585	(pp)	HQ672584.1.1445	0.936
						774	Otu4754	(pp)	Otu81	0.956								774	AACY020283857.132.1585	(pp)	HQ672606.1.1437	0.893
						775	Otu4754	(pp)	Otu898	0.969								775	AACY020283857.132.1585	(pp)	HQ672614.1.1428	0.929
						776	Otu486	(pp)	Otu659	0.899								776	AACY020283857.132.1585	(pp)	HQ672669.1.1446	0.891
						777	Otu493	(pp)	Otu509	0.895								777	AACY020283857.132.1585	(pp)	HQ672825.1.1447	0.874
						778	Otu49903	(pp)	Otu514	0.899								778	AACY020283857.132.1585	(pp)	HQ673060.1.1447	0.905
						779	Otu49903	(pp)	Otu60001	0.893								779	AACY020283857.132.1585	(pp)	HQ673263.1.1445	0.898
						780	Otu49903	(pp)	Otu614	0.909								780	AACY020283857.132.1585	(pp)	HQ673304.1.1431	0.929
						781	Otu49903	(pp)	Otu635	0.892								781	AACY020283857.132.1585	(pp)	HQ673396.1.1435	0.877
						782	Otu49903	(pp)	Otu691	0.922								782	AACY020283857.132.1585	(pp)	HQ673401.1.1377	0.879
						783	Otu509	(pp)	Otu902	0.918								783	AACY020283857.132.1585	(pp)	HQ673582.1.1452	0.88
						784	Otu5123	(pp)	Otu538	0.897								784	AACY020283857.132.1585	(pp)	HQ673625.1.1258	0.9
						785	Otu5123	(pp)	Otu73968	0.912								785	AACY020283857.132.1585	(pp)	HQ673642.1.1465	0.92
						786	Otu5123	(pp)	Otu81	0.938								786	AACY020283857.132.1585	(pp)	HQ673652.1.1436	0.903
						787	Otu5123	(pp)	Otu898	0.898								787	AACY020283857.132.1585	(pp)	HQ673722.1.1451	0.921
						788	Otu514	(pp)	Otu52	0.923								788	AACY020283857.132.1585	(pp)	HQ673764.1.1437	0.903
						789	Otu514	(pp)	Otu538	0.925								789	AACY020283857.132.1585	(pp)	HQ673821.1.1249	0.883
						790	Otu514	(pp)	Otu625	0.933								790	AACY020283857.132.1585	(pp)	HQ673946.1.1447	0.934
						791	Otu514	(pp)	Otu63	0.917								791	AACY020283857.132.1585	(pp)	HQ674116.1.1437	0.923
						792	Otu514	(pp)	Otu635	0.897								792	AACY020283857.132.1585	(pp)	HQ674120.1.1448	0.911
						793	Otu514	(pp)	Otu6467	0.899								793	AACY020283857.132.1585	(pp)	HQ674207.1.1447	0.891
						794	Otu514	(pp)	Otu6833	0.913								794	AACY020283857.132.1585	(pp)	HQ674255.1.1433	0.93
						795	Otu514	(pp)	Otu691	0.891								795	AACY020283857.132.1585	(pp)	HQ674511.1.1435	0.937
						796	Otu514	(pp)	Otu715	0.92								796	AACY020283857.132.1585	(pp)	JX879031.1.1407	0.88
						797	Otu514	(pp)	Otu778	0.892								797	AACY020283857.132.1585	(pp)	JN166332.1.1438	0.904
						798	Otu514	(pp)	Otu78	0.908								798	AACY020283857.132.1585	(pp)	JX878917.1.1396	0.925
						799	Otu514	(pp)	Otu81	0.936								799	AACY020283857.132.1585	(pp)	JX878924.1.1398	0.878
						800	Otu514	(pp)	Otu898	0.925								800	AACY020283857.132.1585	(pp)	JX879059.1.1438	0.878
						801	Otu52	(pp)	Otu5331	0.921								801	AACY020403290.735.2190	(pp)	AB193903.1.1434	0.909
						802	Otu52	(pp)	Otu63	0.938								802	AACY020403290.735.2190	(pp)	AY726957.1.1217	0.889
						803	Otu52	(pp)	Otu635	0.9								803	AACY020403290.735.2190	(pp)	EU795204.28004.29468	0.916
						804	Otu52	(pp)	Otu681	0.902								804	AACY020403290.735.2190	(pp)	GQ337098.1.1445	0.875
						805	Otu52	(pp)	Otu7004	0.906								805	AACY020403290.735.2190	(pp)	HQ672974.1.1494	0.895
						806	Otu5331	(pp)	Otu61	0.895								806	AACY020403290.735.2190	(pp)	HQ652519.1.1341	0.911
						807	Otu5331	(pp)	Otu778	0.905								807	AACY020403290.735.2190	(pp)	HQ672258.1.1436	0.873
						808	Otu538	(pp)	Otu625	0.915								808	AACY020403290.735.2190	(pp)	HQ672271.1.1466	0.902
						809	Otu538	(pp)	Otu933	0.943								809	AACY020403290.735.2190	(pp)	HQ672277.1.1436	0.903
						810	Otu5468	(pp)	Otu6	0.914								810	AACY020403290.735.2190	(pp)	HQ672445.1.1436	0.887
						811	Otu559	(pp)	Otu5833	0.904								811	AACY020403290.735.2190	(pp)	HQ672469.1.1437	0.904
						812	Otu56134	(pp)	Otu67288	0.925								812	AACY020403290.735.2190	(pp)	HQ672522.1.1447	0.892
						813	Otu5626	(np)	Otu79258	-0.897								813	AACY020403290.735.2190	(pp)	HQ672584.1.1445	0.904
						814	Otu56640	(np)	Otu90609	-0.908								814	AACY020403290.735.2190	(pp)	HQ672606.1.1437	0.899
						815	Otu5690	(pp)	Otu933	0.895								815	AACY020403290.735.2190	(pp)	HQ672662.1.1448	0.88
						816	Otu57026	(pp)	Otu901	0.907								816	AACY020403290.735.2190	(pp)	HQ672720.1.1447	0.876
						817	Otu57729	(pp)	Otu69885	0.895								817	AACY020403290.735.2190	(pp)	HQ673017.1.1434	0.879
						818	Otu58006	(pp)	Otu63	0.906								818	AACY020403290.735.2190	(pp)	HQ673060.1.1447	0.876
						819	Otu5833	(pp)	Otu715	0.921								819	AACY020403290.735.2190	(pp)	HQ673642.1.1465	0.913
						820	Otu5833	(pp)	Otu73968	0.895								820	AACY020403290.735.2190	(pp)	HQ673719.1.1437	0.9
						821	Otu5833	(pp)	Otu81	0.922								821	AACY020403290.735.2190	(pp)	HQ673764.1.1437	0.913
						822	Otu5833	(pp)	Otu898	0.897								822	AACY020403290.735.2190	(pp)	HQ673821.1.1249	0.895
						823	Otu58812	(pp)	Otu8021	0.907								823	AACY020403290.735.2190	(pp)	HQ673946.1.1447	0.894
						824	Otu59	(np)	Otu90609	-0.891								824	AACY020403290.735.2190	(pp)	HQ674120.1.1448	0.902
						825	Otu5980	(pp)	Otu975	0.92								825	AACY020403290.735.2190	(pp)	HQ674219.1.1452	0.901
						826	Otu605	(pp)	Otu6467	0.895								826	AACY020403290.735.2190	(pp)	HQ674297.1.1437	0.878
						827	Otu61	(pp)	Otu635	0.915								827	AACY020403290.735.2190	(pp)	JN018940.1.1341	0.905
						828	Otu61	(pp)	Otu818	0.891								828	AACY020403290.735.2190	(pp)	JX878924.1.1398	0.88
						829	Otu61	(pp)	Otu923	0.913								829	AACY020403290.735.2190	(pp)	JX879028.1.1406	0.887
						830	Otu619	(pp)	Otu63	0.903								830	AB193879.1.1436	(pp)	AY664200.1.1262	0.877
						831	Otu619	(pp)	Otu830	0.894								831	AB193879.1.1436	(pp)	AY907726.1.1439	0.898
						832	Otu61908	(np)	Otu90609	-0.893								832	AB193879.1.1436	(pp)	DQ009161.1.1974	0.897
						833	Otu62190	(pp)	Otu82	0.932								833	AB193879.1.1436	(pp)	EU802528.1.1442	0.896
						834	Otu625	(pp)	Otu715	0.908								834	AB193879.1.1436	(pp)	EF574269.1.1438	0.915
						835	Otu625	(pp)	Otu78	0.924								835	AB193879.1.1436	(pp)	EU802809.1.1254	0.918
						836	Otu625	(pp)	Otu81	0.928								836	AB193879.1.1436	(pp)	EU802943.1.1252	0.879
						837	Otu625	(pp)	Otu898	0.907								837	AB193879.1.1436	(pp)	EU802980.1.1373	0.891
						838	Otu63	(pp)	Otu635	0.897								838	AB193903.1.1434	(pp)	AY726957.1.1217	0.883
						839	Otu63	(pp)	Otu830	0.914								839	AB193903.1.1434	(pp)	EU795204.28004.29468	0.914
						840	Otu6467	(pp)	Otu81	0.899								840	AB193903.1.1434	(pp)	GQ337098.1.1445	0.881
						841	Otu6553	(np)	Otu74397	-0.89								841	AB193903.1.1434	(pp)	GQ337312.1.1435	0.878
						842	Otu6553	(np)	Otu88667	-0.89								842	AB193903.1.1434	(pp)	HQ652519.1.1341	0.893
						843	Otu66544	(np)	Otu74397	-0.892								843	AB193903.1.1434	(pp)	HQ672271.1.1466	0.908
						844	Otu66544	(np)	Otu88667	-0.892								844	AB193903.1.1434	(pp)	HQ672277.1.1436	0.912
						845	Otu66544	(np)	Otu9707	-0.893								845	AB193903.1.1434	(pp)	HQ672388.1.1436	0.885
						846	Otu681	(pp)	Otu89066	0.913								846	AB193903.1.1434	(pp)	HQ672445.1.1436	0.893
						847	Otu681	(pp)	Otu975	0.89								847	AB193903.1.1434	(pp)	HQ672469.1.1437	0.89
						848	Otu6833	(pp)	Otu691	0.891								848	AB193903.1.1434	(pp)	HQ672584.1.1445	0.896
						849	Otu691	(pp)	Otu898	0.905								849	AB193903.1.1434	(pp)	HQ672606.1.1437	0.877
						850	Otu691	(pp)	Otu938	0.899								850	AB193903.1.1434	(pp)	HQ673401.1.1377	0.875
						851	Otu7004	(pp)	Otu938	0.891								851	AB193903.1.1434	(pp)	HQ673642.1.1465	0.899
						852	Otu715	(pp)	Otu81	0.904								852	AB193903.1.1434	(pp)	HQ673719.1.1437	0.89
						853	Otu7280	(np)	Otu869	-0.894								853	AB193903.1.1434	(pp)	HQ673764.1.1437	0.897
						854	Otu78	(pp)	Otu81	0.923								854	AB193903.1.1434	(pp)	HQ673821.1.1249	0.909
						855	Otu78	(pp)	Otu870	0.91								855	AB193903.1.1434	(pp)	HQ673946.1.1447	0.886
						856	Otu78	(pp)	Otu933	0.944								856	AB193903.1.1434	(pp)	HQ674120.1.1448	0.897
						857	Otu784	(pp)	Otu8	0.926								857	AB193903.1.1434	(pp)	HQ674207.1.1447	0.875
						858	Otu81	(pp)	Otu870	0.897								858	AB193903.1.1434	(pp)	JX878924.1.1398	0.892
						859	Otu81	(pp)	Otu898	0.901								859	AB193916.1.1438	(pp)	AY726940.1.1220	0.882
						860	Otu81	(pp)	Otu933	0.903								860	AB193916.1.1438	(pp)	GQ351193.1.1447	0.905
						861	Otu81	(pp)	Otu938	0.905								861	AB193916.1.1438	(pp)	HQ672445.1.1436	0.889
						862	Otu81780	(np)	Otu9953	-0.894								862	AB193916.1.1438	(pp)	HQ672471.1.1437	0.874
						863	Otu81866	(np)	Otu90609	-0.892								863	AB193916.1.1438	(pp)	HQ672813.1.1446	0.876
						864	Otu82	(pp)	Otu93	0.894								864	AJXC01019507.1.1272	(pp)	AY726917.1.1225	0.887
						865	Otu8321	(np)	Otu84880	-0.89								865	AM747314.1.1270	(pp)	AY663892.1.1205	0.89
						866	Otu8321	(np)	Otu90573	-0.891								866	AM747314.1.1270	(pp)	AY664200.1.1262	0.884
						867	Otu869	(np)	Otu90609	-0.903								867	AM747314.1.1270	(pp)	EU800167.1.1396	0.896
						868	Otu879	(np)	Otu974	-0.905								868	AM747314.1.1270	(pp)	EU800609.1.1423	0.885
						869	Otu898	(pp)	Otu938	0.896								869	AM747314.1.1270	(pp)	EF573597.1.1440	0.9
																		870	AM747314.1.1270	(pp)	EU268068.1.1427	0.915
																		871	AM747314.1.1270	(pp)	EU799106.1.1438	0.91
																		872	AM747314.1.1270	(pp)	EU800040.1.1438	0.894
																		873	AM747314.1.1270	(pp)	EU800681.1.1437	0.91
																		874	AM747314.1.1270	(pp)	EU800927.1.1359	0.894
																		875	AM747314.1.1270	(pp)	EU801193.1.1360	0.881
																		876	AM747314.1.1270	(pp)	EU801608.1.1362	0.89
																		877	AM747314.1.1270	(pp)	EU802371.1.1372	0.879
																		878	AM747314.1.1270	(pp)	EU802401.1.1448	0.944
																		879	AM747314.1.1270	(pp)	EU802466.1.1293	0.877
																		880	AM747314.1.1270	(pp)	EU802511.1.1239	0.928
																		881	AM747314.1.1270	(pp)	EU802636.1.1362	0.893
																		882	AM747314.1.1270	(pp)	EU802684.1.1366	0.886
																		883	AM747314.1.1270	(pp)	EU802844.1.1359	0.954
																		884	AM747314.1.1270	(pp)	EU802929.1.1358	0.89
																		885	AM747314.1.1270	(pp)	EU802969.1.1417	0.93
																		886	AM747314.1.1270	(pp)	EU802980.1.1373	0.902
																		887	AM747314.1.1270	(pp)	EU803056.1.1370	0.885
																		888	AM747314.1.1270	(pp)	EU803070.1.1366	0.906
																		889	AM747314.1.1270	(pp)	EU804682.1.1439	0.917
																		890	AM747314.1.1270	(pp)	FJ825982.1.1427	0.883
																		891	AM747314.1.1270	(pp)	FJ615137.1.1293	0.904
																		892	AM747314.1.1270	(pp)	FJ745080.1.1326	0.917
																		893	AM747314.1.1270	(pp)	FJ745117.1.1319	0.886
																		894	AM747314.1.1270	(pp)	GU235302.1.1328	0.955
																		895	AM747314.1.1270	(pp)	GU940754.1.1275	0.947
																		896	AM747314.1.1270	(pp)	HM445968.1.1417	0.882
																		897	AM747314.1.1270	(pp)	HQ241942.1.1447	0.886
																		898	AM747314.1.1270	(pp)	HQ242370.1.1436	0.902
																		899	AM747314.1.1270	(pp)	HQ672153.1.1446	0.881
																		900	AM747314.1.1270	(pp)	JN233157.1.1397	0.937
																		901	AM747314.1.1270	(pp)	JX017005.1.1403	0.909
																		902	AM747314.1.1270	(pp)	KC001946.1.1313	0.903
																		903	AM747314.1.1270	(pp)	KC003249.1.1324	0.901
																		904	AM747321.1.1243	(pp)	AY664015.1.1220	0.938
																		905	AM747321.1.1243	(pp)	AY664073.1.1228	0.921
																		906	AM747321.1.1243	(pp)	AY664224.1.1233	0.963
																		907	AM747321.1.1243	(pp)	EU800201.1.1303	0.908
																		908	AM747321.1.1243	(pp)	EU800411.1.1428	0.907
																		909	AM747321.1.1243	(pp)	EU800666.1.1372	0.904
																		910	AM747321.1.1243	(pp)	EU800727.1.1251	0.914
																		911	AM747321.1.1243	(pp)	EU800927.1.1359	0.922
																		912	AM747321.1.1243	(pp)	EU801193.1.1360	0.9
																		913	AM747321.1.1243	(pp)	EU801608.1.1362	0.905
																		914	AM747321.1.1243	(pp)	EU801991.1.1263	0.934
																		915	AM747321.1.1243	(pp)	EU801992.1.1230	0.963
																		916	AM747321.1.1243	(pp)	EU802317.1.1439	0.888
																		917	AM747321.1.1243	(pp)	EU802362.1.1310	0.909
																		918	AM747321.1.1243	(pp)	EU802424.1.1247	0.92
																		919	AM747321.1.1243	(pp)	EU802532.1.1252	0.877
																		920	AM747321.1.1243	(pp)	EU802929.1.1358	0.915
																		921	AM747321.1.1243	(pp)	EU802972.1.1300	0.878
																		922	AM747321.1.1243	(pp)	EU802983.1.1388	0.894
																		923	AM747321.1.1243	(pp)	EU803056.1.1370	0.923
																		924	AM747321.1.1243	(pp)	FJ529365.1.1436	0.893
																		925	AM747321.1.1243	(pp)	FJ744916.1.1319	0.895
																		926	AM747321.1.1243	(pp)	FJ745117.1.1319	0.901
																		927	AM747321.1.1243	(pp)	FJ745251.1.1308	0.923
																		928	AM747321.1.1243	(pp)	GQ348500.1.1314	0.898
																		929	AM747321.1.1243	(pp)	GQ349089.1.1337	0.878
																		930	AM747321.1.1243	(pp)	GU234735.1.1317	0.899
																		931	AM747321.1.1243	(pp)	GU235638.1.1322	0.895
																		932	AM747321.1.1243	(pp)	GU940743.1.1341	0.948
																		933	AM747321.1.1243	(pp)	GU940748.1.1341	0.898
																		934	AM747321.1.1243	(pp)	GU940771.1.1349	0.887
																		935	AM747321.1.1243	(pp)	GU940846.1.1513	0.88
																		936	AM747321.1.1243	(pp)	HQ216327.1.1233	0.879
																		937	AM747321.1.1243	(pp)	HQ241942.1.1447	0.883
																		938	AM747321.1.1243	(pp)	JX017005.1.1403	0.893
																		939	AM747321.1.1243	(pp)	KC001946.1.1313	0.933
																		940	AM747321.1.1243	(pp)	L10934.1.1298	0.875
																		941	AY033322.1.1446	(pp)	HQ672443.1.1436	0.888
																		942	AY663892.1.1205	(pp)	EF573597.1.1440	0.913
																		943	AY663892.1.1205	(pp)	EU802371.1.1372	0.89
																		944	AY663892.1.1205	(pp)	EU802511.1.1239	0.925
																		945	AY663892.1.1205	(pp)	EU802530.1.1389	0.876
																		946	AY663892.1.1205	(pp)	EU802684.1.1366	0.903
																		947	AY663892.1.1205	(pp)	EU802844.1.1359	0.895
																		948	AY663892.1.1205	(pp)	EU802939.1.1362	0.901
																		949	AY663892.1.1205	(pp)	EU802943.1.1252	0.892
																		950	AY663892.1.1205	(pp)	EU802969.1.1417	0.906
																		951	AY663892.1.1205	(pp)	EU802980.1.1373	0.909
																		952	AY663892.1.1205	(pp)	EU803013.1.1446	0.875
																		953	AY663892.1.1205	(pp)	EU803166.1.1439	0.88
																		954	AY663892.1.1205	(pp)	GU940754.1.1275	0.924
																		955	AY663892.1.1205	(pp)	JN233157.1.1397	0.888
																		956	AY663892.1.1205	(pp)	KC003249.1.1324	0.924
																		957	AY663895.1.1212	(pp)	EU805254.1.1438	0.889
																		958	AY663895.1.1212	(pp)	GU940747.1.1343	0.882
																		959	AY663895.1.1212	(pp)	KC001541.1.1311	0.882
																		960	AY664015.1.1220	(pp)	AY664073.1.1228	0.889
																		961	AY664015.1.1220	(pp)	AY664224.1.1233	0.939
																		962	AY664015.1.1220	(pp)	EU800201.1.1303	0.883
																		963	AY664015.1.1220	(pp)	EU800411.1.1428	0.894
																		964	AY664015.1.1220	(pp)	EU800666.1.1372	0.877
																		965	AY664015.1.1220	(pp)	EU800727.1.1251	0.875
																		966	AY664015.1.1220	(pp)	EU801991.1.1263	0.889
																		967	AY664015.1.1220	(pp)	EU801992.1.1230	0.955
																		968	AY664015.1.1220	(pp)	EU802362.1.1310	0.884
																		969	AY664015.1.1220	(pp)	EU802424.1.1247	0.9
																		970	AY664015.1.1220	(pp)	EU802929.1.1358	0.899
																		971	AY664015.1.1220	(pp)	EU802983.1.1388	0.879
																		972	AY664015.1.1220	(pp)	EU803056.1.1370	0.898
																		973	AY664015.1.1220	(pp)	FJ745251.1.1308	0.902
																		974	AY664015.1.1220	(pp)	GU234735.1.1317	0.876
																		975	AY664015.1.1220	(pp)	GU940743.1.1341	0.92
																		976	AY664015.1.1220	(pp)	KC001946.1.1313	0.888
																		977	AY664073.1.1228	(pp)	AY664224.1.1233	0.957
																		978	AY664073.1.1228	(pp)	EU800727.1.1251	0.921
																		979	AY664073.1.1228	(pp)	EU801991.1.1263	0.945
																		980	AY664073.1.1228	(pp)	EU801992.1.1230	0.927
																		981	AY664073.1.1228	(pp)	EU802362.1.1310	0.92
																		982	AY664073.1.1228	(pp)	EU802424.1.1247	0.967
																		983	AY664073.1.1228	(pp)	EU802532.1.1252	0.919
																		984	AY664073.1.1228	(pp)	EU802867.1.1451	0.879
																		985	AY664073.1.1228	(pp)	EU802983.1.1388	0.892
																		986	AY664073.1.1228	(pp)	GQ348500.1.1314	0.929
																		987	AY664073.1.1228	(pp)	GU234735.1.1317	0.947
																		988	AY664073.1.1228	(pp)	GU234848.1.1327	0.89
																		989	AY664073.1.1228	(pp)	GU235638.1.1322	0.902
																		990	AY664073.1.1228	(pp)	GU235821.1.1320	0.888
																		991	AY664073.1.1228	(pp)	GU940743.1.1341	0.89
																		992	AY664073.1.1228	(pp)	GU940748.1.1341	0.9
																		993	AY664073.1.1228	(pp)	HQ671887.1.1246	0.88
																		994	AY664073.1.1228	(pp)	KC001946.1.1313	0.905
																		995	AY664073.1.1228	(pp)	L10934.1.1298	0.908
																		996	AY664083.1.1206	(pp)	EU802865.1.1431	0.879
																		997	AY664104.1.1218	(pp)	AY664234.1.1252	0.877
																		998	AY664104.1.1218	(pp)	EF572217.1.1486	0.899
																		999	AY664104.1.1218	(pp)	EU802473.1.1436	0.876
																		1000	AY664104.1.1218	(pp)	EU802480.1.1262	0.891
																		1001	AY664104.1.1218	(pp)	EU802664.1.1435	0.936
																		1002	AY664104.1.1218	(pp)	EU802696.1.1439	0.889
																		1003	AY664104.1.1218	(pp)	EU803115.1.1438	0.891
																		1004	AY664104.1.1218	(pp)	EU803117.1.1251	0.889
																		1005	AY664200.1.1262	(pp)	EF573597.1.1440	0.879
																		1006	AY664200.1.1262	(pp)	EU800803.1.1435	0.898
																		1007	AY664200.1.1262	(pp)	EU802511.1.1239	0.895
																		1008	AY664200.1.1262	(pp)	EU802636.1.1362	0.898
																		1009	AY664200.1.1262	(pp)	EU802684.1.1366	0.879
																		1010	AY664200.1.1262	(pp)	EU802809.1.1254	0.934
																		1011	AY664200.1.1262	(pp)	EU802844.1.1359	0.928
																		1012	AY664200.1.1262	(pp)	EU802943.1.1252	0.896
																		1013	AY664200.1.1262	(pp)	EU802969.1.1417	0.883
																		1014	AY664200.1.1262	(pp)	EU802980.1.1373	0.937
																		1015	AY664200.1.1262	(pp)	EU803080.1.1446	0.921
																		1016	AY664200.1.1262	(pp)	GU235302.1.1328	0.905
																		1017	AY664200.1.1262	(pp)	GU940754.1.1275	0.883
																		1018	AY664224.1.1233	(pp)	EU800201.1.1303	0.879
																		1019	AY664224.1.1233	(pp)	EU800411.1.1428	0.896
																		1020	AY664224.1.1233	(pp)	EU800727.1.1251	0.935
																		1021	AY664224.1.1233	(pp)	EU800927.1.1359	0.909
																		1022	AY664224.1.1233	(pp)	EU801608.1.1362	0.882
																		1023	AY664224.1.1233	(pp)	EU801991.1.1263	0.965
																		1024	AY664224.1.1233	(pp)	EU801992.1.1230	0.97
																		1025	AY664224.1.1233	(pp)	EU802317.1.1439	0.887
																		1026	AY664224.1.1233	(pp)	EU802362.1.1310	0.953
																		1027	AY664224.1.1233	(pp)	EU802424.1.1247	0.955
																		1028	AY664224.1.1233	(pp)	EU802532.1.1252	0.9
																		1029	AY664224.1.1233	(pp)	EU802929.1.1358	0.911
																		1030	AY664224.1.1233	(pp)	EU802983.1.1388	0.902
																		1031	AY664224.1.1233	(pp)	EU803056.1.1370	0.876
																		1032	AY664224.1.1233	(pp)	FJ529365.1.1436	0.883
																		1033	AY664224.1.1233	(pp)	FJ744817.1.1308	0.876
																		1034	AY664224.1.1233	(pp)	FJ744916.1.1319	0.904
																		1035	AY664224.1.1233	(pp)	FJ745251.1.1308	0.926
																		1036	AY664224.1.1233	(pp)	GQ348500.1.1314	0.94
																		1037	AY664224.1.1233	(pp)	GQ349089.1.1337	0.91
																		1038	AY664224.1.1233	(pp)	GU234735.1.1317	0.956
																		1039	AY664224.1.1233	(pp)	GU234848.1.1327	0.905
																		1040	AY664224.1.1233	(pp)	GU235638.1.1322	0.926
																		1041	AY664224.1.1233	(pp)	GU235821.1.1320	0.892
																		1042	AY664224.1.1233	(pp)	GU940743.1.1341	0.94
																		1043	AY664224.1.1233	(pp)	GU940748.1.1341	0.899
																		1044	AY664224.1.1233	(pp)	HM445968.1.1417	0.881
																		1045	AY664224.1.1233	(pp)	HQ216327.1.1233	0.882
																		1046	AY664224.1.1233	(pp)	HQ671887.1.1246	0.876
																		1047	AY664224.1.1233	(pp)	JX017005.1.1403	0.88
																		1048	AY664224.1.1233	(pp)	KC001946.1.1313	0.926
																		1049	AY664224.1.1233	(pp)	L10934.1.1298	0.933
																		1050	AY664234.1.1252	(pp)	EU802480.1.1262	0.888
																		1051	AY664234.1.1252	(pp)	EU802558.1.1440	0.874
																		1052	AY664234.1.1252	(pp)	EU802664.1.1435	0.882
																		1053	AY664234.1.1252	(pp)	EU802978.1.1396	0.882
																		1054	AY664234.1.1252	(pp)	EU803115.1.1438	0.887
																		1055	AY664234.1.1252	(pp)	EU803117.1.1251	0.91
																		1056	AY697876.1.1437	(pp)	EU800190.1.1369	0.897
																		1057	AY697876.1.1437	(pp)	EU800195.1.1400	0.918
																		1058	AY697876.1.1437	(pp)	EU800350.1.1365	0.88
																		1059	AY697876.1.1437	(pp)	EU800411.1.1428	0.896
																		1060	AY697876.1.1437	(pp)	EU800666.1.1372	0.934
																		1061	AY697876.1.1437	(pp)	EU800764.1.1362	0.926
																		1062	AY697876.1.1437	(pp)	EU800927.1.1359	0.899
																		1063	AY697876.1.1437	(pp)	EU801193.1.1360	0.925
																		1064	AY697876.1.1437	(pp)	EU801608.1.1362	0.889
																		1065	AY697876.1.1437	(pp)	EU802272.1.1376	0.907
																		1066	AY697876.1.1437	(pp)	EU802929.1.1358	0.886
																		1067	AY697876.1.1437	(pp)	FJ745032.1.1322	0.915
																		1068	AY697876.1.1437	(pp)	FJ745080.1.1326	0.914
																		1069	AY697876.1.1437	(pp)	FJ745251.1.1308	0.892
																		1070	AY697876.1.1437	(pp)	FR684579.1.1445	0.877
																		1071	AY697876.1.1437	(pp)	GQ348013.1.1332	0.895
																		1072	AY697876.1.1437	(pp)	GU940743.1.1341	0.889
																		1073	AY697876.1.1437	(pp)	HM445968.1.1417	0.901
																		1074	AY697876.1.1437	(pp)	HQ163743.1.1324	0.926
																		1075	AY697876.1.1437	(pp)	JN832938.1.1357	0.877
																		1076	AY697876.1.1437	(pp)	JX017005.1.1403	0.899
																		1077	AY726876.1.1239	(pp)	AY726949.1.1254	0.879
																		1078	AY726876.1.1239	(pp)	AY726956.1.1215	0.883
																		1079	AY726876.1.1239	(pp)	HQ673984.1.1259	0.879
																		1080	AY726879.1.1205	(pp)	AY726949.1.1254	0.883
																		1081	AY726879.1.1205	(pp)	AY726956.1.1215	0.884
																		1082	AY726879.1.1205	(pp)	GQ337168.1.1436	0.877
																		1083	AY726879.1.1205	(pp)	GQ377765.1.1255	0.888
																		1084	AY726879.1.1205	(pp)	HQ672445.1.1436	0.877
																		1085	AY726879.1.1205	(pp)	HQ672841.1.1434	0.884
																		1086	AY726879.1.1205	(pp)	HQ672922.1.1437	0.896
																		1087	AY726879.1.1205	(pp)	HQ673060.1.1447	0.875
																		1088	AY726879.1.1205	(pp)	HQ673984.1.1259	0.876
																		1089	AY726940.1.1220	(pp)	AY726957.1.1217	0.892
																		1090	AY726940.1.1220	(pp)	GQ351193.1.1447	0.879
																		1091	AY726940.1.1220	(pp)	HQ672277.1.1436	0.883
																		1092	AY726940.1.1220	(pp)	HQ672445.1.1436	0.879
																		1093	AY726940.1.1220	(pp)	HQ673017.1.1434	0.874
																		1094	AY726940.1.1220	(pp)	HQ674207.1.1447	0.875
																		1095	AY726949.1.1254	(pp)	AY726956.1.1215	0.877
																		1096	AY726949.1.1254	(pp)	AY726957.1.1217	0.874
																		1097	AY726949.1.1254	(pp)	HQ672343.1.1480	0.876
																		1098	AY726949.1.1254	(pp)	HQ242046.1.1331	0.891
																		1099	AY726949.1.1254	(pp)	HQ672277.1.1436	0.876
																		1100	AY726949.1.1254	(pp)	HQ672501.1.1434	0.889
																		1101	AY726949.1.1254	(pp)	HQ672841.1.1434	0.88
																		1102	AY726949.1.1254	(pp)	HQ673984.1.1259	0.886
																		1103	AY726956.1.1215	(pp)	HQ672277.1.1436	0.886
																		1104	AY726956.1.1215	(pp)	HQ672402.1.1435	0.878
																		1105	AY726956.1.1215	(pp)	HQ672445.1.1436	0.88
																		1106	AY726956.1.1215	(pp)	HQ673719.1.1437	0.879
																		1107	AY726956.1.1215	(pp)	HQ673821.1.1249	0.877
																		1108	AY726957.1.1217	(pp)	DQ396011.1.1464	0.877
																		1109	AY726957.1.1217	(pp)	EU795204.28004.29468	0.901
																		1110	AY726957.1.1217	(pp)	GQ337098.1.1445	0.884
																		1111	AY726957.1.1217	(pp)	GQ348698.1.1326	0.893
																		1112	AY726957.1.1217	(pp)	HQ672343.1.1480	0.874
																		1113	AY726957.1.1217	(pp)	HQ672974.1.1494	0.874
																		1114	AY726957.1.1217	(pp)	HQ672334.1.1461	0.878
																		1115	AY726957.1.1217	(pp)	HQ673034.1.1523	0.886
																		1116	AY726957.1.1217	(pp)	HQ672419.1.1520	0.887
																		1117	AY726957.1.1217	(pp)	HQ673846.1.1521	0.879
																		1118	AY726957.1.1217	(pp)	HQ674104.1.1522	0.885
																		1119	AY726957.1.1217	(pp)	HQ674619.1.1540	0.895
																		1120	AY726957.1.1217	(pp)	HQ242046.1.1331	0.876
																		1121	AY726957.1.1217	(pp)	HQ652519.1.1341	0.886
																		1122	AY726957.1.1217	(pp)	HQ672258.1.1436	0.895
																		1123	AY726957.1.1217	(pp)	HQ672271.1.1466	0.888
																		1124	AY726957.1.1217	(pp)	HQ672277.1.1436	0.909
																		1125	AY726957.1.1217	(pp)	HQ672388.1.1436	0.898
																		1126	AY726957.1.1217	(pp)	HQ672445.1.1436	0.887
																		1127	AY726957.1.1217	(pp)	HQ672469.1.1437	0.905
																		1128	AY726957.1.1217	(pp)	HQ672501.1.1434	0.886
																		1129	AY726957.1.1217	(pp)	HQ672584.1.1445	0.909
																		1130	AY726957.1.1217	(pp)	HQ672606.1.1437	0.886
																		1131	AY726957.1.1217	(pp)	HQ672669.1.1446	0.899
																		1132	AY726957.1.1217	(pp)	HQ672841.1.1434	0.895
																		1133	AY726957.1.1217	(pp)	HQ672849.1.1437	0.892
																		1134	AY726957.1.1217	(pp)	HQ673017.1.1434	0.892
																		1135	AY726957.1.1217	(pp)	HQ673060.1.1447	0.896
																		1136	AY726957.1.1217	(pp)	HQ673304.1.1431	0.89
																		1137	AY726957.1.1217	(pp)	HQ673396.1.1435	0.878
																		1138	AY726957.1.1217	(pp)	HQ673401.1.1377	0.876
																		1139	AY726957.1.1217	(pp)	HQ673625.1.1258	0.874
																		1140	AY726957.1.1217	(pp)	HQ673642.1.1465	0.896
																		1141	AY726957.1.1217	(pp)	HQ673719.1.1437	0.898
																		1142	AY726957.1.1217	(pp)	HQ673764.1.1437	0.898
																		1143	AY726957.1.1217	(pp)	HQ673821.1.1249	0.896
																		1144	AY726957.1.1217	(pp)	HQ673864.1.1444	0.875
																		1145	AY726957.1.1217	(pp)	HQ673916.1.1435	0.874
																		1146	AY726957.1.1217	(pp)	HQ673946.1.1447	0.895
																		1147	AY726957.1.1217	(pp)	HQ673996.1.1446	0.884
																		1148	AY726957.1.1217	(pp)	HQ674116.1.1437	0.888
																		1149	AY726957.1.1217	(pp)	HQ674120.1.1448	0.904
																		1150	AY726957.1.1217	(pp)	HQ674207.1.1447	0.889
																		1151	AY726957.1.1217	(pp)	HQ674219.1.1452	0.886
																		1152	AY726957.1.1217	(pp)	JN018940.1.1341	0.885
																		1153	AY726957.1.1217	(pp)	JX879031.1.1407	0.9
																		1154	AY726957.1.1217	(pp)	JX878917.1.1396	0.886
																		1155	AY726957.1.1217	(pp)	JX878924.1.1398	0.875
																		1156	AY726957.1.1217	(pp)	JX879059.1.1438	0.889
																		1157	AY726977.1.1207	(pp)	HQ672273.1.1437	0.883
																		1158	AY907726.1.1439	(pp)	DQ009161.1.1974	0.923
																		1159	AY907726.1.1439	(pp)	EF572668.1.1448	0.922
																		1160	AY907726.1.1439	(pp)	EF574269.1.1438	0.93
																		1161	DQ009161.1.1974	(pp)	EU802290.1.1454	0.882
																		1162	DQ009161.1.1974	(pp)	EF572668.1.1448	0.949
																		1163	DQ009161.1.1974	(pp)	EF574269.1.1438	0.923
																		1164	DQ009161.1.1974	(pp)	EU802809.1.1254	0.892
																		1165	DQ009161.1.1974	(pp)	EU802939.1.1362	0.883
																		1166	DQ009161.1.1974	(pp)	EU802980.1.1373	0.884
																		1167	DQ009253.1.1978	(pp)	EU802284.1.1447	0.887
																		1168	DQ009253.1.1978	(pp)	EU802534.1.1442	0.895
																		1169	DQ009253.1.1978	(pp)	EU802436.1.1350	0.897
																		1170	DQ009253.1.1978	(pp)	EU804538.1.1487	0.876
																		1171	DQ009253.1.1978	(pp)	EF572525.1.1450	0.876
																		1172	DQ009253.1.1978	(pp)	EF572791.1.1441	0.907
																		1173	DQ009253.1.1978	(pp)	EF572892.1.1439	0.945
																		1174	DQ009253.1.1978	(pp)	EF572922.1.1449	0.968
																		1175	DQ009253.1.1978	(pp)	EF573597.1.1440	0.887
																		1176	DQ009253.1.1978	(pp)	EU802530.1.1389	0.884
																		1177	DQ009253.1.1978	(pp)	EU802536.1.1438	0.899
																		1178	DQ009253.1.1978	(pp)	EU802550.1.1449	0.889
																		1179	DQ009253.1.1978	(pp)	EU802684.1.1366	0.883
																		1180	DQ009253.1.1978	(pp)	EU802822.1.1385	0.9
																		1181	DQ009253.1.1978	(pp)	EU802975.1.1437	0.888
																		1182	DQ009253.1.1978	(pp)	EU802984.1.1440	0.883
																		1183	DQ009253.1.1978	(pp)	EU803100.1.1442	0.914
																		1184	DQ009253.1.1978	(pp)	EU803139.1.1440	0.919
																		1185	DQ009253.1.1978	(pp)	EU803166.1.1439	0.89
																		1186	DQ009253.1.1978	(pp)	GU061871.1.1437	0.884
																		1187	DQ009253.1.1978	(pp)	GU940771.1.1349	0.875
																		1188	DQ009253.1.1978	(pp)	GU940897.1.1343	0.907
																		1189	DQ009253.1.1978	(pp)	GU941067.1.1343	0.905
																		1190	DQ009253.1.1978	(pp)	GU941081.1.1313	0.891
																		1191	DQ009253.1.1978	(pp)	KC002117.1.1316	0.91
																		1192	DQ009253.1.1978	(pp)	JX945349.1.1357	0.88
																		1193	DQ009253.1.1978	(pp)	KC003268.1.1378	0.887
																		1194	DQ396011.1.1464	(pp)	GQ348698.1.1326	0.876
																		1195	DQ396011.1.1464	(pp)	HQ242046.1.1331	0.892
																		1196	DQ396011.1.1464	(pp)	HQ672244.1.1446	0.879
																		1197	DQ396011.1.1464	(pp)	HQ672277.1.1436	0.873
																		1198	DQ396011.1.1464	(pp)	HQ672388.1.1436	0.89
																		1199	DQ396011.1.1464	(pp)	HQ672445.1.1436	0.883
																		1200	DQ396011.1.1464	(pp)	HQ672469.1.1437	0.898
																		1201	DQ396011.1.1464	(pp)	HQ672584.1.1445	0.897
																		1202	DQ396011.1.1464	(pp)	HQ672669.1.1446	0.881
																		1203	DQ396011.1.1464	(pp)	HQ673060.1.1447	0.903
																		1204	DQ396011.1.1464	(pp)	HQ673396.1.1435	0.875
																		1205	DQ396011.1.1464	(pp)	HQ673401.1.1377	0.88
																		1206	DQ396011.1.1464	(pp)	HQ673642.1.1465	0.893
																		1207	DQ396011.1.1464	(pp)	HQ673764.1.1437	0.899
																		1208	DQ396011.1.1464	(pp)	HQ673821.1.1249	0.878
																		1209	DQ396011.1.1464	(pp)	HQ673946.1.1447	0.907
																		1210	DQ396011.1.1464	(pp)	HQ674120.1.1448	0.88
																		1211	DQ396011.1.1464	(pp)	HQ674511.1.1435	0.892
																		1212	DQ396011.1.1464	(pp)	JX879031.1.1407	0.874
																		1213	DQ396175.1.1496	(pp)	HQ672343.1.1480	0.879
																		1214	DQ396175.1.1496	(pp)	HQ652519.1.1341	0.88
																		1215	DQ396175.1.1496	(pp)	HQ672277.1.1436	0.88
																		1216	DQ396175.1.1496	(pp)	HQ672388.1.1436	0.878
																		1217	DQ396175.1.1496	(pp)	HQ672445.1.1436	0.881
																		1218	DQ396175.1.1496	(pp)	HQ672469.1.1437	0.899
																		1219	DQ396175.1.1496	(pp)	HQ672584.1.1445	0.884
																		1220	DQ396175.1.1496	(pp)	HQ673060.1.1447	0.876
																		1221	DQ396175.1.1496	(pp)	HQ673764.1.1437	0.895
																		1222	DQ396175.1.1496	(pp)	HQ673946.1.1447	0.874
																		1223	DQ396175.1.1496	(pp)	HQ673996.1.1446	0.877
																		1224	DQ396175.1.1496	(pp)	HQ674116.1.1437	0.885
																		1225	DQ396175.1.1496	(pp)	HQ674120.1.1448	0.883
																		1226	DQ396175.1.1496	(pp)	JX878924.1.1398	0.878
																		1227	DQ396230.1.1470	(pp)	GQ348698.1.1326	0.878
																		1228	DQ396230.1.1470	(pp)	GU061232.1.1394	0.879
																		1229	DQ396230.1.1470	(pp)	HQ242046.1.1331	0.876
																		1230	DQ396230.1.1470	(pp)	HQ672244.1.1446	0.877
																		1231	DQ396230.1.1470	(pp)	HQ672258.1.1436	0.882
																		1232	DQ396230.1.1470	(pp)	HQ672388.1.1436	0.915
																		1233	DQ396230.1.1470	(pp)	HQ672545.1.1447	0.9
																		1234	DQ396230.1.1470	(pp)	HQ672584.1.1445	0.907
																		1235	DQ396230.1.1470	(pp)	HQ672606.1.1437	0.88
																		1236	DQ396230.1.1470	(pp)	HQ672614.1.1428	0.922
																		1237	DQ396230.1.1470	(pp)	HQ672669.1.1446	0.884
																		1238	DQ396230.1.1470	(pp)	HQ673060.1.1447	0.896
																		1239	DQ396230.1.1470	(pp)	HQ673263.1.1445	0.878
																		1240	DQ396230.1.1470	(pp)	HQ673304.1.1431	0.894
																		1241	DQ396230.1.1470	(pp)	HQ673625.1.1258	0.894
																		1242	DQ396230.1.1470	(pp)	HQ673642.1.1465	0.906
																		1243	DQ396230.1.1470	(pp)	HQ673722.1.1451	0.887
																		1244	DQ396230.1.1470	(pp)	HQ673764.1.1437	0.873
																		1245	DQ396230.1.1470	(pp)	HQ673946.1.1447	0.906
																		1246	DQ396230.1.1470	(pp)	HQ674116.1.1437	0.884
																		1247	DQ396230.1.1470	(pp)	HQ674255.1.1433	0.929
																		1248	DQ396230.1.1470	(pp)	HQ674511.1.1435	0.918
																		1249	DQ396230.1.1470	(pp)	JN166332.1.1438	0.876
																		1250	DQ396230.1.1470	(pp)	JX878917.1.1396	0.874
																		1251	DQ269094.1.1345	(pp)	HM072002.1.1264	0.923
																		1252	DQ269094.1.1345	(pp)	JX206679.1.1446	0.875
																		1253	AM990938.1.1491	(pp)	EF574750.1.1499	0.918
																		1254	CU924524.1.1307	(np)	EU686630.17889.19427	-0.874
																		1255	CU924524.1.1307	(np)	HQ672795.1.1489	-0.873
																		1256	AY726915.1.1256	(pp)	HQ673284.1.1501	0.901
																		1257	AY726915.1.1256	(pp)	HQ163172.1.1373	0.9
																		1258	AY726915.1.1256	(pp)	HQ672488.1.1492	0.877
																		1259	AY726938.1.1253	(pp)	HQ673284.1.1501	0.898
																		1260	AY726938.1.1253	(pp)	HQ673356.1.1477	0.898
																		1261	AY726938.1.1253	(pp)	HQ673602.1.1482	0.925
																		1262	AY726938.1.1253	(pp)	HQ672488.1.1492	0.895
																		1263	AY726938.1.1253	(pp)	JQ678490.1.1491	0.903
																		1264	DQ513029.1.1499	(pp)	HQ673022.1.1510	0.879
																		1265	EF574009.1.1228	(pp)	HM057721.1.1451	0.88
																		1266	EF574575.1.1450	(pp)	EF575192.1.1449	0.893
																		1267	EF574575.1.1450	(pp)	EU394562.1.1447	0.89
																		1268	EF574575.1.1450	(pp)	EF574674.1.1443	0.879
																		1269	EF574575.1.1450	(pp)	EF575114.1.1444	0.889
																		1270	EF574575.1.1450	(pp)	EF573752.1.1474	0.883
																		1271	EF574673.1.1448	(pp)	EF061412.1.1442	0.915
																		1272	EF574673.1.1448	(pp)	EF061414.1.1410	0.908
																		1273	EF574673.1.1448	(pp)	EF061418.1.1459	0.878
																		1274	EF574673.1.1448	(pp)	EF061430.1.1450	0.916
																		1275	EF574673.1.1448	(pp)	EF061436.1.1445	0.906
																		1276	EF574673.1.1448	(pp)	EF574195.1.1480	0.875
																		1277	EF574673.1.1448	(pp)	EU935239.1.1480	0.896
																		1278	EF574673.1.1448	(pp)	FJ154979.1.1495	0.88
																		1279	EF574673.1.1448	(pp)	FJ497489.1.1462	0.887
																		1280	EF574673.1.1448	(pp)	GQ377787.1.1230	0.904
																		1281	EF574673.1.1448	(pp)	GQ377798.1.1238	0.891
																		1282	EF574673.1.1448	(pp)	FJ497517.1.1437	0.899
																		1283	EF574673.1.1448	(pp)	FJ497554.1.1456	0.888
																		1284	EF574673.1.1448	(pp)	GU451676.1.1235	0.901
																		1285	EF574673.1.1448	(pp)	JQ860235.1.1434	0.91
																		1286	EF574684.1.1421	(pp)	EF574288.1.1436	0.876
																		1287	EF574684.1.1421	(pp)	EU592338.1.1399	0.944
																		1288	EF574684.1.1421	(pp)	EF573999.1.1422	0.93
																		1289	EF574684.1.1421	(pp)	FJ826217.1.1434	0.877
																		1290	EF574684.1.1421	(pp)	HQ242621.1.1446	0.873
																		1291	EF574684.1.1421	(pp)	HQ672070.1.1444	0.927
																		1292	EF574684.1.1421	(pp)	HQ242075.1.1337	0.912
																		1293	EU394562.1.1447	(pp)	EF574674.1.1443	0.914
																		1294	EU394562.1.1447	(pp)	EU592338.1.1399	0.875
																		1295	EU394562.1.1447	(pp)	EU268108.1.1451	0.903
																		1296	EU394562.1.1447	(pp)	EF573752.1.1474	0.914
																		1297	EU394562.1.1447	(pp)	HM057721.1.1451	0.924
																		1298	EU394562.1.1447	(pp)	HQ242621.1.1446	0.893
																		1299	EU394562.1.1447	(pp)	HM565910.2287.3749	0.892
																		1300	EF573147.1.1490	(pp)	EU802924.1.1499	0.928
																		1301	EF573147.1.1490	(pp)	EU803169.1.1499	0.935
																		1302	EF573147.1.1490	(pp)	EU802302.1.1503	0.917
																		1303	EF573147.1.1490	(pp)	EU802400.1.1495	0.936
																		1304	EF573147.1.1490	(pp)	EU802831.1.1482	0.918
																		1305	EF573147.1.1490	(pp)	EU802942.1.1496	0.925
																		1306	EF573147.1.1490	(pp)	EU802893.1.1441	0.875
																		1307	EF571994.1.1490	(pp)	EU803100.1.1442	0.888
																		1308	EF571994.1.1490	(pp)	GU941067.1.1343	0.879
																		1309	EF574241.1.1490	(pp)	EU803092.1.1447	0.874
																		1310	EU802670.1.1499	(pp)	EU802567.1.1481	0.907
																		1311	EU802670.1.1499	(pp)	EU802901.1.1499	0.891
																		1312	EU802670.1.1499	(pp)	EU802971.1.1498	0.932
																		1313	EU802670.1.1499	(pp)	EF573689.1.1488	0.874
																		1314	EU802670.1.1499	(pp)	JQ062671.1.1498	0.895
																		1315	EU802924.1.1499	(pp)	EU803169.1.1499	0.946
																		1316	EU802924.1.1499	(pp)	EU802302.1.1503	0.936
																		1317	EU802924.1.1499	(pp)	EU802400.1.1495	0.962
																		1318	EU802924.1.1499	(pp)	EU802567.1.1481	0.889
																		1319	EU802924.1.1499	(pp)	EU802831.1.1482	0.932
																		1320	EU802924.1.1499	(pp)	EU802901.1.1499	0.884
																		1321	EU802924.1.1499	(pp)	EU802942.1.1496	0.943
																		1322	EU802924.1.1499	(pp)	EU802894.1.1450	0.878
																		1323	EU802924.1.1499	(pp)	EF574996.1.1461	0.877
																		1324	EU802924.1.1499	(pp)	EU802436.1.1350	0.875
																		1325	EU802924.1.1499	(pp)	EU802656.1.1455	0.874
																		1326	EU802924.1.1499	(pp)	EF574503.1.1451	0.884
																		1327	EU802924.1.1499	(pp)	EU802529.1.1481	0.885
																		1328	EU802924.1.1499	(pp)	EU803183.1.1445	0.877
																		1329	EU802924.1.1499	(pp)	EU802434.1.1365	0.883
																		1330	EU802924.1.1499	(pp)	EU802530.1.1389	0.891
																		1331	EU802924.1.1499	(pp)	EU802612.1.1434	0.883
																		1332	EU802924.1.1499	(pp)	EU802840.1.1440	0.9
																		1333	EU802924.1.1499	(pp)	EU802893.1.1441	0.888
																		1334	EU802924.1.1499	(pp)	EU802915.1.1434	0.885
																		1335	EU802924.1.1499	(pp)	EU803100.1.1442	0.907
																		1336	EU802924.1.1499	(pp)	GU940771.1.1349	0.883
																		1337	EU802924.1.1499	(pp)	GU940897.1.1343	0.894
																		1338	EU802924.1.1499	(pp)	GU941067.1.1343	0.882
																		1339	EU802924.1.1499	(pp)	JX945371.1.1498	0.908
																		1340	EU802924.1.1499	(pp)	JQ062671.1.1498	0.893
																		1341	EU802924.1.1499	(pp)	KC003268.1.1378	0.874
																		1342	EU802949.1.1475	(pp)	EU802323.1.1349	0.894
																		1343	EU802949.1.1475	(pp)	EU802891.1.1376	0.899
																		1344	EU802949.1.1475	(pp)	EU802971.1.1498	0.904
																		1345	EU802949.1.1475	(pp)	EU803194.1.1496	0.887
																		1346	EU802949.1.1475	(pp)	EU803098.1.1447	0.907
																		1347	EU802949.1.1475	(pp)	EU802366.1.1420	0.881
																		1348	EU802949.1.1475	(pp)	KC000812.1.1365	0.89
																		1349	EU804944.1.1509	(pp)	EU802302.1.1503	0.883
																		1350	EU804944.1.1509	(pp)	EU802831.1.1482	0.9
																		1351	EU804944.1.1509	(pp)	EU802942.1.1496	0.917
																		1352	EU333882.1.1464	(pp)	GQ921469.1.1495	0.878
																		1353	DQ836766.1.1391	(pp)	EF061430.1.1450	0.875
																		1354	DQ836766.1.1391	(pp)	GQ377787.1.1230	0.905
																		1355	DQ836766.1.1391	(pp)	GQ377798.1.1238	0.899
																		1356	DQ836766.1.1391	(pp)	GU451676.1.1235	0.902
																		1357	EF061412.1.1442	(pp)	EF061414.1.1410	0.924
																		1358	EF061412.1.1442	(pp)	EF061418.1.1459	0.889
																		1359	EF061412.1.1442	(pp)	EF061422.1.1421	0.914
																		1360	EF061412.1.1442	(pp)	EF061430.1.1450	0.952
																		1361	EF061412.1.1442	(pp)	EF061436.1.1445	0.95
																		1362	EF061412.1.1442	(pp)	EF574195.1.1480	0.921
																		1363	EF061412.1.1442	(pp)	EU591710.1.1488	0.9
																		1364	EF061412.1.1442	(pp)	EU935239.1.1480	0.948
																		1365	EF061412.1.1442	(pp)	FJ154979.1.1495	0.893
																		1366	EF061412.1.1442	(pp)	FJ497489.1.1462	0.898
																		1367	EF061412.1.1442	(pp)	GQ377787.1.1230	0.935
																		1368	EF061412.1.1442	(pp)	GQ377798.1.1238	0.929
																		1369	EF061412.1.1442	(pp)	FJ497517.1.1437	0.952
																		1370	EF061412.1.1442	(pp)	FJ497554.1.1456	0.94
																		1371	EF061412.1.1442	(pp)	GU451676.1.1235	0.946
																		1372	EF061412.1.1442	(pp)	JQ860235.1.1434	0.964
																		1373	EF061414.1.1410	(pp)	EF061418.1.1459	0.891
																		1374	EF061414.1.1410	(pp)	EF061422.1.1421	0.873
																		1375	EF061414.1.1410	(pp)	EF061430.1.1450	0.938
																		1376	EF061414.1.1410	(pp)	EF061436.1.1445	0.928
																		1377	EF061414.1.1410	(pp)	EF574195.1.1480	0.891
																		1378	EF061414.1.1410	(pp)	EU935239.1.1480	0.905
																		1379	EF061414.1.1410	(pp)	FJ497489.1.1462	0.883
																		1380	EF061414.1.1410	(pp)	GQ377787.1.1230	0.911
																		1381	EF061414.1.1410	(pp)	GQ377798.1.1238	0.907
																		1382	EF061414.1.1410	(pp)	FJ497517.1.1437	0.919
																		1383	EF061414.1.1410	(pp)	FJ497554.1.1456	0.9
																		1384	EF061414.1.1410	(pp)	GU451676.1.1235	0.931
																		1385	EF061414.1.1410	(pp)	JQ860235.1.1434	0.931
																		1386	EF061418.1.1459	(pp)	EF061430.1.1450	0.904
																		1387	EF061418.1.1459	(pp)	EF061436.1.1445	0.89
																		1388	EF061418.1.1459	(pp)	GQ377787.1.1230	0.879
																		1389	EF061418.1.1459	(pp)	GQ377798.1.1238	0.91
																		1390	EF061418.1.1459	(pp)	FJ497554.1.1456	0.879
																		1391	EF061418.1.1459	(pp)	GU451676.1.1235	0.903
																		1392	EF061418.1.1459	(pp)	JQ860235.1.1434	0.882
																		1393	EF061422.1.1421	(pp)	EF061430.1.1450	0.892
																		1394	EF061422.1.1421	(pp)	EF061436.1.1445	0.886
																		1395	EF061422.1.1421	(pp)	EF574195.1.1480	0.881
																		1396	EF061422.1.1421	(pp)	EU935239.1.1480	0.908
																		1397	EF061422.1.1421	(pp)	FJ497489.1.1462	0.879
																		1398	EF061422.1.1421	(pp)	GQ377787.1.1230	0.874
																		1399	EF061422.1.1421	(pp)	FJ497517.1.1437	0.909
																		1400	EF061422.1.1421	(pp)	FJ497554.1.1456	0.892
																		1401	EF061422.1.1421	(pp)	GU451676.1.1235	0.917
																		1402	EF061422.1.1421	(pp)	JQ860235.1.1434	0.919
																		1403	EF061427.1.1458	(pp)	EF061430.1.1450	0.874
																		1404	EF061427.1.1458	(pp)	EF061436.1.1445	0.876
																		1405	EF061427.1.1458	(pp)	GQ377798.1.1238	0.893
																		1406	EF061430.1.1450	(pp)	EF061436.1.1445	0.945
																		1407	EF061430.1.1450	(pp)	EF574195.1.1480	0.923
																		1408	EF061430.1.1450	(pp)	EU591710.1.1488	0.903
																		1409	EF061430.1.1450	(pp)	EU935239.1.1480	0.937
																		1410	EF061430.1.1450	(pp)	FJ154979.1.1495	0.88
																		1411	EF061430.1.1450	(pp)	FJ497489.1.1462	0.899
																		1412	EF061430.1.1450	(pp)	GQ377787.1.1230	0.926
																		1413	EF061430.1.1450	(pp)	GQ377798.1.1238	0.943
																		1414	EF061430.1.1450	(pp)	FJ497517.1.1437	0.937
																		1415	EF061430.1.1450	(pp)	FJ497554.1.1456	0.923
																		1416	EF061430.1.1450	(pp)	GU451676.1.1235	0.949
																		1417	EF061430.1.1450	(pp)	JQ860235.1.1434	0.957
																		1418	EF061436.1.1445	(pp)	EF574195.1.1480	0.904
																		1419	EF061436.1.1445	(pp)	EU591710.1.1488	0.894
																		1420	EF061436.1.1445	(pp)	EU935239.1.1480	0.935
																		1421	EF061436.1.1445	(pp)	FJ497489.1.1462	0.885
																		1422	EF061436.1.1445	(pp)	GQ377787.1.1230	0.917
																		1423	EF061436.1.1445	(pp)	GQ377798.1.1238	0.919
																		1424	EF061436.1.1445	(pp)	FJ497517.1.1437	0.935
																		1425	EF061436.1.1445	(pp)	FJ497554.1.1456	0.926
																		1426	EF061436.1.1445	(pp)	GU451676.1.1235	0.933
																		1427	EF061436.1.1445	(pp)	JQ860235.1.1434	0.945
																		1428	EF574195.1.1480	(pp)	EU935239.1.1480	0.937
																		1429	EF574195.1.1480	(pp)	FJ497489.1.1462	0.893
																		1430	EF574195.1.1480	(pp)	GQ377787.1.1230	0.893
																		1431	EF574195.1.1480	(pp)	GQ377798.1.1238	0.901
																		1432	EF574195.1.1480	(pp)	FJ497495.1.1479	0.886
																		1433	EF574195.1.1480	(pp)	FJ497517.1.1437	0.91
																		1434	EF574195.1.1480	(pp)	FJ497554.1.1456	0.928
																		1435	EF574195.1.1480	(pp)	GU451676.1.1235	0.921
																		1436	EF574195.1.1480	(pp)	JQ860235.1.1434	0.937
																		1437	EU591710.1.1488	(pp)	EU935239.1.1480	0.895
																		1438	EU591710.1.1488	(pp)	GQ377787.1.1230	0.885
																		1439	EU591710.1.1488	(pp)	GQ377798.1.1238	0.881
																		1440	EU591710.1.1488	(pp)	FJ497517.1.1437	0.884
																		1441	EU591710.1.1488	(pp)	GU451676.1.1235	0.89
																		1442	EU591710.1.1488	(pp)	JQ860235.1.1434	0.899
																		1443	EU935239.1.1480	(pp)	FJ497489.1.1462	0.903
																		1444	EU935239.1.1480	(pp)	GQ377787.1.1230	0.911
																		1445	EU935239.1.1480	(pp)	GQ377798.1.1238	0.925
																		1446	EU935239.1.1480	(pp)	FJ497495.1.1479	0.887
																		1447	EU935239.1.1480	(pp)	FJ497517.1.1437	0.934
																		1448	EU935239.1.1480	(pp)	FJ497554.1.1456	0.942
																		1449	EU935239.1.1480	(pp)	GU451676.1.1235	0.95
																		1450	EU935239.1.1480	(pp)	JQ860235.1.1434	0.95
																		1451	FJ154979.1.1495	(pp)	GQ377787.1.1230	0.889
																		1452	FJ154979.1.1495	(pp)	FJ497517.1.1437	0.886
																		1453	FJ154979.1.1495	(pp)	GU451676.1.1235	0.894
																		1454	FJ154979.1.1495	(pp)	JQ860235.1.1434	0.892
																		1455	EU799863.1.1503	(pp)	EU799812.1.1448	0.88
																		1456	EU799863.1.1503	(pp)	EU800569.1.1501	0.88
																		1457	EU799863.1.1503	(pp)	FJ744819.1.1371	0.884
																		1458	EU802819.1.1500	(pp)	EU802302.1.1503	0.917
																		1459	EU802819.1.1500	(pp)	EU802831.1.1482	0.907
																		1460	EU802819.1.1500	(pp)	EU802942.1.1496	0.904
																		1461	EU803169.1.1499	(pp)	EU802302.1.1503	0.912
																		1462	EU803169.1.1499	(pp)	EU802400.1.1495	0.941
																		1463	EU803169.1.1499	(pp)	EU802831.1.1482	0.911
																		1464	EU803169.1.1499	(pp)	EU802942.1.1496	0.919
																		1465	EU803169.1.1499	(pp)	EU802434.1.1365	0.877
																		1466	EU803169.1.1499	(pp)	EU802530.1.1389	0.878
																		1467	EU803169.1.1499	(pp)	EU802892.1.1378	0.875
																		1468	EU803169.1.1499	(pp)	EU802893.1.1441	0.892
																		1469	EU803169.1.1499	(pp)	EU803100.1.1442	0.874
																		1470	EU803169.1.1499	(pp)	GU940771.1.1349	0.879
																		1471	EU803169.1.1499	(pp)	JX945371.1.1498	0.877
																		1472	EF571982.1.1487	(pp)	EU802302.1.1503	0.889
																		1473	EF571982.1.1487	(pp)	EU802831.1.1482	0.875
																		1474	EF571982.1.1487	(pp)	EU802942.1.1496	0.879
																		1475	EF571982.1.1487	(pp)	EU800201.1.1303	0.895
																		1476	EF571982.1.1487	(pp)	EU802430.1.1453	0.884
																		1477	EF571982.1.1487	(pp)	EU802434.1.1365	0.886
																		1478	EF571982.1.1487	(pp)	EU802876.1.1440	0.876
																		1479	EF571982.1.1487	(pp)	EU802893.1.1441	0.892
																		1480	EF571982.1.1487	(pp)	EU802984.1.1440	0.879
																		1481	EF571982.1.1487	(pp)	GU940771.1.1349	0.885
																		1482	EF572127.1.1520	(pp)	EU802338.1.1516	0.901
																		1483	EF572127.1.1520	(pp)	EU802859.1.1456	0.915
																		1484	EF572587.1.1496	(pp)	EU802901.1.1499	0.888
																		1485	EF572587.1.1496	(pp)	EU802903.1.1488	0.91
																		1486	EF572587.1.1496	(pp)	EU803064.1.1484	0.941
																		1487	EF572678.1.1439	(pp)	EF572504.1.1492	0.921
																		1488	EF574040.1.1487	(pp)	EU803064.1.1484	0.884
																		1489	EF574663.1.1445	(pp)	EU802891.1.1376	0.877
																		1490	EF574663.1.1445	(pp)	GU940743.1.1341	0.883
																		1491	EU236384.1.1401	(pp)	GQ346427.1.1433	0.874
																		1492	EU544748.1.1454	(pp)	EU799981.1.1461	0.907
																		1493	EU544748.1.1454	(pp)	FR683821.1.1471	0.896
																		1494	EU544748.1.1454	(pp)	FR683452.1.1468	0.917
																		1495	EU544748.1.1454	(pp)	FR683711.1.1469	0.937
																		1496	EU544748.1.1454	(pp)	FR685064.1.1469	0.909
																		1497	EU544748.1.1454	(pp)	FR685144.1.1478	0.898
																		1498	EU544748.1.1454	(pp)	FR684227.1.1444	0.887
																		1499	EU544748.1.1454	(pp)	FR684119.1.1469	0.911
																		1500	EU544748.1.1454	(pp)	FR684215.1.1469	0.883
																		1501	EU544748.1.1454	(pp)	FR683683.1.1457	0.959
																		1502	EU686640.25381.26914	(pp)	HQ673062.1.1520	0.894
																		1503	EU686640.25381.26914	(pp)	HQ672574.1.1497	0.877
																		1504	EU686640.25381.26914	(pp)	HQ672388.1.1436	0.874
																		1505	EU686640.25381.26914	(pp)	HQ672471.1.1437	0.882
																		1506	EU686640.25381.26914	(pp)	HQ672584.1.1445	0.875
																		1507	EU686640.25381.26914	(pp)	HQ672669.1.1446	0.874
																		1508	EU686640.25381.26914	(pp)	HQ673304.1.1431	0.881
																		1509	EU686640.25381.26914	(pp)	HQ673722.1.1451	0.876
																		1510	EU686640.25381.26914	(pp)	HQ674255.1.1433	0.884
																		1511	EU686640.25381.26914	(pp)	HQ674511.1.1435	0.909
																		1512	EU799810.1.1503	(pp)	EU799636.1.1497	0.873
																		1513	EU799810.1.1503	(pp)	EU800569.1.1501	0.906
																		1514	EU799810.1.1503	(pp)	FJ744819.1.1371	0.877
																		1515	EU802302.1.1503	(pp)	EU802400.1.1495	0.944
																		1516	EU802302.1.1503	(pp)	EU802682.1.1495	0.911
																		1517	EU802302.1.1503	(pp)	EU802831.1.1482	0.957
																		1518	EU802302.1.1503	(pp)	EU802901.1.1499	0.898
																		1519	EU802302.1.1503	(pp)	EU802942.1.1496	0.964
																		1520	EU802302.1.1503	(pp)	EU803089.1.1462	0.926
																		1521	EU802302.1.1503	(pp)	EF574503.1.1451	0.903
																		1522	EU802302.1.1503	(pp)	JX945371.1.1498	0.898
																		1523	EU802323.1.1349	(pp)	EU802891.1.1376	0.93
																		1524	EU802323.1.1349	(pp)	EU803194.1.1496	0.879
																		1525	EU802323.1.1349	(pp)	EU802339.1.1412	0.878
																		1526	EU802323.1.1349	(pp)	EU803098.1.1447	0.881
																		1527	EU802323.1.1349	(pp)	GU940743.1.1341	0.875
																		1528	EU802323.1.1349	(pp)	KC000812.1.1365	0.924
																		1529	EU802338.1.1516	(pp)	EU802859.1.1456	0.881
																		1530	EU802400.1.1495	(pp)	EU802831.1.1482	0.932
																		1531	EU802400.1.1495	(pp)	EU802942.1.1496	0.944
																		1532	EU802400.1.1495	(pp)	EU803089.1.1462	0.881
																		1533	EU802400.1.1495	(pp)	EU802894.1.1450	0.885
																		1534	EU802400.1.1495	(pp)	EF574503.1.1451	0.881
																		1535	EU802400.1.1495	(pp)	EU802915.1.1434	0.877
																		1536	EU802400.1.1495	(pp)	EU803100.1.1442	0.888
																		1537	EU802400.1.1495	(pp)	JX945371.1.1498	0.922
																		1538	EU802471.1.1402	(pp)	EF572648.1.1451	0.879
																		1539	EU802471.1.1402	(pp)	EF573597.1.1440	0.878
																		1540	EU802543.1.1499	(pp)	EU802728.1.1491	0.902
																		1541	EU802567.1.1481	(pp)	EU802901.1.1499	0.895
																		1542	EU802567.1.1481	(pp)	EU802971.1.1498	0.92
																		1543	EU802567.1.1481	(pp)	EU803194.1.1496	0.887
																		1544	EU802567.1.1481	(pp)	EU802436.1.1350	0.881
																		1545	EU802567.1.1481	(pp)	EU802286.1.1499	0.9
																		1546	EU802567.1.1481	(pp)	EU802587.1.1484	0.877
																		1547	EU802567.1.1481	(pp)	GU940771.1.1349	0.877
																		1548	EU802567.1.1481	(pp)	JQ062671.1.1498	0.894
																		1549	EU802567.1.1481	(pp)	KC002117.1.1316	0.88
																		1550	EU802682.1.1495	(pp)	EU802831.1.1482	0.902
																		1551	EU802682.1.1495	(pp)	EU802942.1.1496	0.905
																		1552	EU802683.1.1502	(pp)	EU802971.1.1498	0.88
																		1553	EU802683.1.1502	(pp)	KC002117.1.1316	0.875
																		1554	EU802831.1.1482	(pp)	EU802901.1.1499	0.91
																		1555	EU802831.1.1482	(pp)	EU802942.1.1496	0.98
																		1556	EU802831.1.1482	(pp)	EF574503.1.1451	0.889
																		1557	EU802831.1.1482	(pp)	EU803100.1.1442	0.88
																		1558	EU802833.1.1487	(pp)	EU800402.1.1485	0.886
																		1559	EU802833.1.1487	(pp)	EU237342.1.1352	0.879
																		1560	EU802833.1.1487	(pp)	EU802707.1.1478	0.911
																		1561	EU802833.1.1487	(pp)	EF573115.1.1498	0.902
																		1562	EU802891.1.1376	(pp)	EU802971.1.1498	0.901
																		1563	EU802891.1.1376	(pp)	EU802286.1.1499	0.88
																		1564	EU802891.1.1376	(pp)	EU802595.1.1480	0.885
																		1565	EU802891.1.1376	(pp)	EU802339.1.1412	0.888
																		1566	EU802891.1.1376	(pp)	GU940743.1.1341	0.884
																		1567	EU802891.1.1376	(pp)	KC000812.1.1365	0.898
																		1568	EU802901.1.1499	(pp)	EU802942.1.1496	0.907
																		1569	EU802901.1.1499	(pp)	EU802971.1.1498	0.892
																		1570	EU802901.1.1499	(pp)	EU803064.1.1484	0.879
																		1571	EU802901.1.1499	(pp)	EU802286.1.1499	0.876
																		1572	EU802903.1.1488	(pp)	JX945326.1.1497	0.886
																		1573	EU802942.1.1496	(pp)	EF574503.1.1451	0.897
																		1574	EU802942.1.1496	(pp)	JX945371.1.1498	0.882
																		1575	EU802971.1.1498	(pp)	EU803194.1.1496	0.9
																		1576	EU802971.1.1498	(pp)	EU802286.1.1499	0.922
																		1577	EU802971.1.1498	(pp)	EF573689.1.1488	0.888
																		1578	EU802971.1.1498	(pp)	JQ062671.1.1498	0.921
																		1579	EU803176.1.1376	(pp)	EU802548.1.1445	0.894
																		1580	EU803176.1.1376	(pp)	EU802874.1.1450	0.9
																		1581	EU803176.1.1376	(pp)	EU802452.1.1269	0.901
																		1582	EU803176.1.1376	(pp)	EU802374.1.1489	0.896
																		1583	EU803176.1.1376	(pp)	EU802529.1.1481	0.877
																		1584	EU803176.1.1376	(pp)	EU802541.1.1287	0.89
																		1585	EU803176.1.1376	(pp)	EU802641.1.1377	0.898
																		1586	EU803176.1.1376	(pp)	EU802966.1.1361	0.929
																		1587	EU803176.1.1376	(pp)	EU803052.1.1425	0.881
																		1588	EU803176.1.1376	(pp)	EU803183.1.1445	0.897
																		1589	EU803176.1.1376	(pp)	EU804864.1.1440	0.886
																		1590	EU803176.1.1376	(pp)	EF572791.1.1441	0.89
																		1591	EU803176.1.1376	(pp)	EF574990.1.1439	0.883
																		1592	EU803176.1.1376	(pp)	EU802280.1.1361	0.916
																		1593	EU803176.1.1376	(pp)	EU802391.1.1436	0.887
																		1594	EU803176.1.1376	(pp)	EU802460.1.1406	0.909
																		1595	EU803176.1.1376	(pp)	EU802536.1.1438	0.874
																		1596	EU803176.1.1376	(pp)	EU802563.1.1450	0.903
																		1597	EU803176.1.1376	(pp)	EU802612.1.1434	0.927
																		1598	EU803176.1.1376	(pp)	EU802700.1.1447	0.884
																		1599	EU803176.1.1376	(pp)	EU802768.1.1494	0.906
																		1600	EU803176.1.1376	(pp)	EU802840.1.1440	0.932
																		1601	EU803176.1.1376	(pp)	EU802905.1.1437	0.938
																		1602	EU803176.1.1376	(pp)	EU802915.1.1434	0.956
																		1603	EU803176.1.1376	(pp)	EU802925.1.1450	0.898
																		1604	EU803176.1.1376	(pp)	EU803100.1.1442	0.912
																		1605	EU803176.1.1376	(pp)	EU803139.1.1440	0.902
																		1606	EU803176.1.1376	(pp)	EU803186.1.1437	0.903
																		1607	EU803176.1.1376	(pp)	GU061415.1.1485	0.92
																		1608	EU803176.1.1376	(pp)	GU940990.1.1405	0.877
																		1609	EU803176.1.1376	(pp)	GU940897.1.1343	0.883
																		1610	EU803176.1.1376	(pp)	JX945335.1.1426	0.883
																		1611	EU803176.1.1376	(pp)	JX945367.1.1372	0.926
																		1612	EU803176.1.1376	(pp)	KC003268.1.1378	0.899
																		1613	EU803194.1.1496	(pp)	EF573689.1.1488	0.901
																		1614	DQ906760.1.1497	(pp)	GU235602.1.1346	0.883
																		1615	DQ906760.1.1497	(pp)	HQ671756.1.1446	0.888
																		1616	DQ906760.1.1497	(pp)	HQ671921.1.1443	0.894
																		1617	DQ906760.1.1497	(pp)	HQ671819.1.1446	0.915
																		1618	DQ906760.1.1497	(pp)	HQ672001.1.1446	0.918
																		1619	EF571965.1.1491	(pp)	EU802260.1.1452	0.874
																		1620	EU802813.1.1378	(pp)	EF573781.1.1448	0.885
																		1621	EF572151.1.1467	(pp)	EU803021.1.1463	0.969
																		1622	EF572745.1.1469	(pp)	EU802755.1.1453	0.897
																		1623	EF572745.1.1469	(pp)	EF572453.1.1464	0.938
																		1624	EF572745.1.1469	(pp)	EU803100.1.1442	0.903
																		1625	EF572745.1.1469	(pp)	EU803139.1.1440	0.876
																		1626	EF572745.1.1469	(pp)	KC002117.1.1316	0.883
																		1627	EF573353.1.1459	(pp)	EF573781.1.1448	0.939
																		1628	EF573353.1.1459	(pp)	EU802312.1.1450	0.932
																		1629	EF573781.1.1448	(pp)	EU802312.1.1450	0.956
																		1630	EF573781.1.1448	(pp)	EU795183.14183.15649	0.892
																		1631	EF573781.1.1448	(pp)	EF572685.1.1500	0.881
																		1632	EF573781.1.1448	(pp)	EU802260.1.1452	0.879
																		1633	EF574163.1.1451	(pp)	EU802411.1.1448	0.912
																		1634	EF574163.1.1451	(pp)	EU802815.1.1448	0.883
																		1635	EF574163.1.1451	(pp)	EU802894.1.1450	0.935
																		1636	EF574163.1.1451	(pp)	EF574503.1.1451	0.882
																		1637	EF574163.1.1451	(pp)	EU802684.1.1366	0.877
																		1638	EF574163.1.1451	(pp)	EU802840.1.1440	0.881
																		1639	EF574163.1.1451	(pp)	EU802892.1.1378	0.876
																		1640	EF574163.1.1451	(pp)	EU803100.1.1442	0.88
																		1641	EF574163.1.1451	(pp)	EU803170.1.1451	0.883
																		1642	EU795184.7277.8739	(pp)	EF572685.1.1500	0.914
																		1643	EU799518.1.1313	(pp)	EU800195.1.1400	0.9
																		1644	EU799518.1.1313	(pp)	EU800666.1.1372	0.922
																		1645	EU799518.1.1313	(pp)	EU800764.1.1362	0.917
																		1646	EU799518.1.1313	(pp)	EU800927.1.1359	0.938
																		1647	EU799518.1.1313	(pp)	EU801193.1.1360	0.903
																		1648	EU799518.1.1313	(pp)	EU801608.1.1362	0.9
																		1649	EU799518.1.1313	(pp)	EU802929.1.1358	0.925
																		1650	EU799518.1.1313	(pp)	FJ745032.1.1322	0.934
																		1651	EU799518.1.1313	(pp)	FJ745080.1.1326	0.943
																		1652	EU799518.1.1313	(pp)	FR684579.1.1445	0.893
																		1653	EU799518.1.1313	(pp)	GQ348013.1.1332	0.9
																		1654	EU799518.1.1313	(pp)	GU940743.1.1341	0.914
																		1655	EU799518.1.1313	(pp)	HM445968.1.1417	0.936
																		1656	EU799518.1.1313	(pp)	HQ163743.1.1324	0.94
																		1657	EU799518.1.1313	(pp)	JN832938.1.1357	0.874
																		1658	EU799518.1.1313	(pp)	JX017005.1.1403	0.941
																		1659	EU802312.1.1450	(pp)	EU795183.14183.15649	0.903
																		1660	EU802312.1.1450	(pp)	EU802260.1.1452	0.889
																		1661	EU802355.1.1369	(pp)	EF571926.1.1454	0.877
																		1662	EU802355.1.1369	(pp)	EU803154.1.1453	0.883
																		1663	EU802355.1.1369	(pp)	EF572791.1.1441	0.874
																		1664	EU802355.1.1369	(pp)	EU802299.1.1228	0.908
																		1665	EU802355.1.1369	(pp)	EU802504.1.1452	0.894
																		1666	EU802355.1.1369	(pp)	EU802558.1.1440	0.899
																		1667	EU802355.1.1369	(pp)	EU802678.1.1443	0.902
																		1668	EU802355.1.1369	(pp)	EU802865.1.1431	0.92
																		1669	EU802355.1.1369	(pp)	EU802978.1.1396	0.91
																		1670	EU802355.1.1369	(pp)	EU803075.1.1449	0.884
																		1671	EU802355.1.1369	(pp)	EU803117.1.1251	0.892
																		1672	EU802355.1.1369	(pp)	EU803121.1.1436	0.895
																		1673	EU802355.1.1369	(pp)	EU803152.1.1452	0.887
																		1674	EU802355.1.1369	(pp)	EU803203.1.1437	0.932
																		1675	EU802411.1.1448	(pp)	EU802815.1.1448	0.9
																		1676	EU802411.1.1448	(pp)	EU804345.1.1448	0.904
																		1677	EU802502.1.1451	(pp)	EU805384.1.1450	0.94
																		1678	EU802502.1.1451	(pp)	EF575067.1.1452	0.88
																		1679	EU802502.1.1451	(pp)	EU802757.1.1451	0.942
																		1680	EU802755.1.1453	(pp)	EU802894.1.1450	0.886
																		1681	EU802755.1.1453	(pp)	EU802612.1.1434	0.882
																		1682	EU802755.1.1453	(pp)	EU802757.1.1451	0.878
																		1683	EU802755.1.1453	(pp)	EU802915.1.1434	0.893
																		1684	EU802755.1.1453	(pp)	EU803100.1.1442	0.917
																		1685	EU802815.1.1448	(pp)	EU804345.1.1448	0.91
																		1686	EU802815.1.1448	(pp)	EU237459.1.1302	0.888
																		1687	EU802815.1.1448	(pp)	EF572748.1.1452	0.877
																		1688	EU802815.1.1448	(pp)	EU802371.1.1372	0.877
																		1689	EU802815.1.1448	(pp)	EU802684.1.1366	0.879
																		1690	EU802815.1.1448	(pp)	EU802840.1.1440	0.888
																		1691	EU802815.1.1448	(pp)	EU802926.1.1368	0.886
																		1692	EU802815.1.1448	(pp)	EU803100.1.1442	0.883
																		1693	EU802894.1.1450	(pp)	EF573721.1.1479	0.926
																		1694	EU802894.1.1450	(pp)	EF572748.1.1452	0.879
																		1695	EU802894.1.1450	(pp)	EF574503.1.1451	0.933
																		1696	EU802894.1.1450	(pp)	EF573332.1.1428	0.876
																		1697	EU802894.1.1450	(pp)	EU802612.1.1434	0.886
																		1698	EU802894.1.1450	(pp)	EU802840.1.1440	0.879
																		1699	EU802894.1.1450	(pp)	EU802915.1.1434	0.873
																		1700	EU802894.1.1450	(pp)	EU802996.1.1450	0.881
																		1701	EU802894.1.1450	(pp)	EU803100.1.1442	0.903
																		1702	EU802894.1.1450	(pp)	EU803170.1.1451	0.915
																		1703	EU802945.1.1378	(pp)	EU237468.1.1312	0.883
																		1704	EU802945.1.1378	(pp)	EU800201.1.1303	0.899
																		1705	EU802945.1.1378	(pp)	EU802434.1.1365	0.905
																		1706	EU802945.1.1378	(pp)	EU802530.1.1389	0.894
																		1707	EU802945.1.1378	(pp)	EU802876.1.1440	0.897
																		1708	EU802945.1.1378	(pp)	EU802892.1.1378	0.894
																		1709	EU802945.1.1378	(pp)	EU802893.1.1441	0.917
																		1710	EU802945.1.1378	(pp)	EU802984.1.1440	0.903
																		1711	EU802945.1.1378	(pp)	GU061804.1.1451	0.883
																		1712	EU802945.1.1378	(pp)	GU940748.1.1341	0.898
																		1713	EU802945.1.1378	(pp)	GU940771.1.1349	0.915
																		1714	EU802945.1.1378	(pp)	GU940846.1.1513	0.887
																		1715	EU802945.1.1378	(pp)	JX945349.1.1357	0.906
																		1716	EU805384.1.1450	(pp)	EU802757.1.1451	0.918
																		1717	EF574996.1.1461	(pp)	EU802656.1.1455	0.886
																		1718	EF574996.1.1461	(pp)	EU802871.1.1253	0.873
																		1719	EF574996.1.1461	(pp)	EU803100.1.1442	0.886
																		1720	EF574996.1.1461	(pp)	GU940897.1.1343	0.88
																		1721	EF574996.1.1461	(pp)	KC002117.1.1316	0.893
																		1722	EF574996.1.1461	(pp)	KC003268.1.1378	0.899
																		1723	EU800114.1.1447	(pp)	FJ826312.1.1447	0.88
																		1724	EU802426.1.1462	(pp)	EF572791.1.1441	0.918
																		1725	EU802426.1.1462	(pp)	EU802536.1.1438	0.908
																		1726	EU802426.1.1462	(pp)	KC002117.1.1316	0.882
																		1727	EU802426.1.1462	(pp)	KC003268.1.1378	0.883
																		1728	EF574980.1.1467	(pp)	EF379537.1.1484	0.893
																		1729	EU802596.1.1445	(pp)	EF572059.1.1446	0.902
																		1730	EU803018.1.1442	(pp)	EU802905.1.1437	0.888
																		1731	EU803018.1.1442	(pp)	EU802915.1.1434	0.878
																		1732	EU803018.1.1442	(pp)	JN547450.1.1442	0.901
																		1733	EU803018.1.1442	(pp)	JX945354.1.1385	0.885
																		1734	EU799262.1.1425	(pp)	EF572123.1.1446	0.886
																		1735	EU799262.1.1425	(pp)	EU802694.1.1445	0.913
																		1736	EU804971.1.1427	(pp)	EF572073.1.1441	0.919
																		1737	EU804971.1.1427	(pp)	EU799811.1.1424	0.889
																		1738	EU804971.1.1427	(pp)	EF572123.1.1446	0.927
																		1739	EU804971.1.1427	(pp)	EU802694.1.1445	0.927
																		1740	EU804971.1.1427	(pp)	EF572784.1.1439	0.888
																		1741	EU804971.1.1427	(pp)	EU802893.1.1441	0.886
																		1742	EU804971.1.1427	(pp)	KC002946.1.1319	0.874
																		1743	EF572073.1.1441	(pp)	EU802476.1.1379	0.878
																		1744	EF572073.1.1441	(pp)	EF572123.1.1446	0.888
																		1745	EF572073.1.1441	(pp)	EU802694.1.1445	0.882
																		1746	EF572186.1.1441	(pp)	EF574498.1.1440	0.896
																		1747	EF572186.1.1441	(pp)	EU802548.1.1445	0.882
																		1748	EF572186.1.1441	(pp)	EU802666.1.1436	0.918
																		1749	EF572186.1.1441	(pp)	JX945328.1.1445	0.935
																		1750	EF573065.1.1441	(pp)	EU802893.1.1441	0.876
																		1751	EF574067.1.1441	(pp)	EU803100.1.1442	0.879
																		1752	EF574067.1.1441	(pp)	JX945328.1.1445	0.895
																		1753	EF574498.1.1440	(pp)	EU802666.1.1436	0.904
																		1754	EF574498.1.1440	(pp)	JX945328.1.1445	0.906
																		1755	EF575067.1.1452	(pp)	EU802874.1.1450	0.905
																		1756	EF575067.1.1452	(pp)	EU802541.1.1287	0.891
																		1757	EF575067.1.1452	(pp)	EU802641.1.1377	0.884
																		1758	EF575067.1.1452	(pp)	EU802966.1.1361	0.896
																		1759	EF575067.1.1452	(pp)	EU802973.1.1271	0.874
																		1760	EF575067.1.1452	(pp)	EU802460.1.1406	0.887
																		1761	EU237290.1.1304	(pp)	EF572123.1.1446	0.88
																		1762	EU237290.1.1304	(pp)	GU940984.1.1304	0.878
																		1763	EU237459.1.1302	(pp)	EU802666.1.1436	0.887
																		1764	EU237459.1.1302	(pp)	EF572525.1.1450	0.888
																		1765	EU237459.1.1302	(pp)	EF573597.1.1440	0.882
																		1766	EU237459.1.1302	(pp)	EU802371.1.1372	0.876
																		1767	EU237459.1.1302	(pp)	EU802587.1.1484	0.881
																		1768	EU237459.1.1302	(pp)	EU802684.1.1366	0.886
																		1769	EU237459.1.1302	(pp)	EU802840.1.1440	0.877
																		1770	EU237459.1.1302	(pp)	EU802892.1.1378	0.876
																		1771	EU237459.1.1302	(pp)	GU941081.1.1313	0.874
																		1772	EU237459.1.1302	(pp)	KC002117.1.1316	0.883
																		1773	EU237459.1.1302	(pp)	KC003238.1.1354	0.907
																		1774	EU259786.1.1433	(pp)	EU799628.1.1361	0.873
																		1775	EU259786.1.1433	(pp)	EU800264.1.1437	0.874
																		1776	EU259786.1.1433	(pp)	EU800517.1.1373	0.923
																		1777	EU259786.1.1433	(pp)	EU801091.1.1434	0.881
																		1778	EU259786.1.1433	(pp)	EU801104.1.1437	0.908
																		1779	EU259786.1.1433	(pp)	EU801209.1.1437	0.877
																		1780	EU259786.1.1433	(pp)	EU801862.1.1431	0.888
																		1781	EU259786.1.1433	(pp)	EU802362.1.1310	0.875
																		1782	EU259786.1.1433	(pp)	FJ744817.1.1308	0.884
																		1783	EU259786.1.1433	(pp)	FJ744908.1.1331	0.899
																		1784	EU259786.1.1433	(pp)	FJ744916.1.1319	0.889
																		1785	EU259786.1.1433	(pp)	FJ745251.1.1308	0.885
																		1786	EU259786.1.1433	(pp)	GQ349089.1.1337	0.905
																		1787	EU259786.1.1433	(pp)	GU234909.1.1324	0.897
																		1788	EU259786.1.1433	(pp)	HQ163443.1.1344	0.911
																		1789	EU259786.1.1433	(pp)	HQ163743.1.1324	0.893
																		1790	EU259786.1.1433	(pp)	HQ216327.1.1233	0.914
																		1791	EU799541.1.1385	(pp)	GU204412.1.1325	0.907
																		1792	EU799541.1.1385	(pp)	GU061861.1.1423	0.877
																		1793	EU799541.1.1385	(pp)	HQ672179.1.1423	0.882
																		1794	EU799811.1.1424	(pp)	EF572123.1.1446	0.917
																		1795	EU799811.1.1424	(pp)	EU802694.1.1445	0.921
																		1796	EU801080.1.1444	(pp)	FJ744908.1.1331	0.874
																		1797	EU802284.1.1447	(pp)	EU802436.1.1350	0.887
																		1798	EU802284.1.1447	(pp)	EF571926.1.1454	0.895
																		1799	EU802284.1.1447	(pp)	EU804538.1.1487	0.878
																		1800	EU802284.1.1447	(pp)	EU803154.1.1453	0.921
																		1801	EU802284.1.1447	(pp)	EF572648.1.1451	0.953
																		1802	EU802284.1.1447	(pp)	EF572791.1.1441	0.958
																		1803	EU802284.1.1447	(pp)	EF572922.1.1449	0.883
																		1804	EU802284.1.1447	(pp)	EF573597.1.1440	0.906
																		1805	EU802284.1.1447	(pp)	EU802371.1.1372	0.879
																		1806	EU802284.1.1447	(pp)	EU802380.1.1440	0.875
																		1807	EU802284.1.1447	(pp)	EU802536.1.1438	0.911
																		1808	EU802284.1.1447	(pp)	EU802684.1.1366	0.893
																		1809	EU802284.1.1447	(pp)	EU802822.1.1385	0.884
																		1810	EU802284.1.1447	(pp)	EU803152.1.1452	0.883
																		1811	EU802284.1.1447	(pp)	GU061871.1.1437	0.882
																		1812	EU802284.1.1447	(pp)	JX945345.1.1443	0.937
																		1813	EU802523.1.1457	(pp)	EU802603.1.1489	0.876
																		1814	EU802528.1.1442	(pp)	EU802536.1.1438	0.881
																		1815	EU802528.1.1442	(pp)	EU802809.1.1254	0.883
																		1816	EU802528.1.1442	(pp)	EU802943.1.1252	0.89
																		1817	EU802528.1.1442	(pp)	EU802980.1.1373	0.906
																		1818	EU802528.1.1442	(pp)	EU802994.1.1441	0.877
																		1819	EU802528.1.1442	(pp)	EU803166.1.1439	0.883
																		1820	EU802534.1.1442	(pp)	EU802966.1.1361	0.878
																		1821	EU802534.1.1442	(pp)	EF572791.1.1441	0.927
																		1822	EU802534.1.1442	(pp)	EF572892.1.1439	0.909
																		1823	EU802534.1.1442	(pp)	EU802299.1.1228	0.908
																		1824	EU802534.1.1442	(pp)	EU802465.1.1441	0.92
																		1825	EU802534.1.1442	(pp)	EU802473.1.1436	0.883
																		1826	EU802534.1.1442	(pp)	EU802504.1.1452	0.885
																		1827	EU802534.1.1442	(pp)	EU802536.1.1438	0.906
																		1828	EU802534.1.1442	(pp)	EU802822.1.1385	0.894
																		1829	EU802534.1.1442	(pp)	EU802915.1.1434	0.879
																		1830	EU802534.1.1442	(pp)	EU802978.1.1396	0.88
																		1831	EU802534.1.1442	(pp)	EU803067.1.1257	0.874
																		1832	EU802534.1.1442	(pp)	EU803075.1.1449	0.903
																		1833	EU802534.1.1442	(pp)	EU803081.1.1252	0.885
																		1834	EU802534.1.1442	(pp)	EU803100.1.1442	0.887
																		1835	EU802534.1.1442	(pp)	EU803117.1.1251	0.885
																		1836	EU802534.1.1442	(pp)	EU804132.1.1451	0.911
																		1837	EU802534.1.1442	(pp)	EU805375.1.1450	0.877
																		1838	EU802534.1.1442	(pp)	GU940897.1.1343	0.885
																		1839	EU802534.1.1442	(pp)	KC003268.1.1378	0.892
																		1840	EU802548.1.1445	(pp)	EU802874.1.1450	0.94
																		1841	EU802548.1.1445	(pp)	EU803046.1.1424	0.904
																		1842	EU802548.1.1445	(pp)	EF574440.1.1446	0.918
																		1843	EU802548.1.1445	(pp)	EU802452.1.1269	0.918
																		1844	EU802548.1.1445	(pp)	EU802798.1.1422	0.955
																		1845	EU802548.1.1445	(pp)	EU237319.1.1311	0.961
																		1846	EU802548.1.1445	(pp)	EU237344.1.1311	0.957
																		1847	EU802548.1.1445	(pp)	EU802420.1.1442	0.96
																		1848	EU802548.1.1445	(pp)	EU802498.1.1435	0.892
																		1849	EU802548.1.1445	(pp)	EU802541.1.1287	0.956
																		1850	EU802548.1.1445	(pp)	EU802552.1.1443	0.903
																		1851	EU802548.1.1445	(pp)	EU802641.1.1377	0.949
																		1852	EU802548.1.1445	(pp)	EU802966.1.1361	0.963
																		1853	EU802548.1.1445	(pp)	EU802973.1.1271	0.896
																		1854	EU802548.1.1445	(pp)	EU803052.1.1425	0.906
																		1855	EU802548.1.1445	(pp)	EU803123.1.1448	0.907
																		1856	EU802548.1.1445	(pp)	EU803160.1.1450	0.947
																		1857	EU802548.1.1445	(pp)	EU803183.1.1445	0.893
																		1858	EU802548.1.1445	(pp)	EU804864.1.1440	0.921
																		1859	EU802548.1.1445	(pp)	EF574990.1.1439	0.936
																		1860	EU802548.1.1445	(pp)	EU802280.1.1361	0.961
																		1861	EU802548.1.1445	(pp)	EU802391.1.1436	0.958
																		1862	EU802548.1.1445	(pp)	EU802460.1.1406	0.927
																		1863	EU802548.1.1445	(pp)	EU802539.1.1352	0.913
																		1864	EU802548.1.1445	(pp)	EU802563.1.1450	0.953
																		1865	EU802548.1.1445	(pp)	EU802612.1.1434	0.886
																		1866	EU802548.1.1445	(pp)	EU802623.1.1438	0.921
																		1867	EU802548.1.1445	(pp)	EU802700.1.1447	0.955
																		1868	EU802548.1.1445	(pp)	EU802840.1.1440	0.916
																		1869	EU802548.1.1445	(pp)	EU802905.1.1437	0.936
																		1870	EU802548.1.1445	(pp)	EU802915.1.1434	0.933
																		1871	EU802548.1.1445	(pp)	EU802925.1.1450	0.964
																		1872	EU802548.1.1445	(pp)	EU803186.1.1437	0.954
																		1873	EU802548.1.1445	(pp)	GU940990.1.1405	0.965
																		1874	EU802548.1.1445	(pp)	GU941059.1.1365	0.927
																		1875	EU802548.1.1445	(pp)	GU941069.1.1226	0.899
																		1876	EU802548.1.1445	(pp)	JX945328.1.1445	0.895
																		1877	EU802548.1.1445	(pp)	JN547444.1.1442	0.956
																		1878	EU802548.1.1445	(pp)	JX945335.1.1426	0.948
																		1879	EU802548.1.1445	(pp)	JX945367.1.1372	0.962
																		1880	EU802548.1.1445	(pp)	KC003178.1.1230	0.926
																		1881	EU802666.1.1436	(pp)	EU802842.1.1447	0.876
																		1882	EU802666.1.1436	(pp)	EU803046.1.1424	0.926
																		1883	EU802666.1.1436	(pp)	EF573332.1.1428	0.881
																		1884	EU802666.1.1436	(pp)	JX945328.1.1445	0.924
																		1885	EU802666.1.1436	(pp)	JX945335.1.1426	0.877
																		1886	EU802746.1.1436	(pp)	EU804188.1.1426	0.928
																		1887	EU802746.1.1436	(pp)	FJ744785.1.1295	0.896
																		1888	EU802746.1.1436	(pp)	GU061861.1.1423	0.922
																		1889	EU802746.1.1436	(pp)	KC000554.1.1292	0.896
																		1890	EU802874.1.1450	(pp)	EF574440.1.1446	0.875
																		1891	EU802874.1.1450	(pp)	EU802452.1.1269	0.901
																		1892	EU802874.1.1450	(pp)	EU802798.1.1422	0.937
																		1893	EU802874.1.1450	(pp)	EU237319.1.1311	0.961
																		1894	EU802874.1.1450	(pp)	EU237344.1.1311	0.943
																		1895	EU802874.1.1450	(pp)	EU802420.1.1442	0.954
																		1896	EU802874.1.1450	(pp)	EU802541.1.1287	0.958
																		1897	EU802874.1.1450	(pp)	EU802552.1.1443	0.946
																		1898	EU802874.1.1450	(pp)	EU802641.1.1377	0.959
																		1899	EU802874.1.1450	(pp)	EU802644.1.1447	0.884
																		1900	EU802874.1.1450	(pp)	EU802966.1.1361	0.965
																		1901	EU802874.1.1450	(pp)	EU802973.1.1271	0.904
																		1902	EU802874.1.1450	(pp)	EU803052.1.1425	0.971
																		1903	EU802874.1.1450	(pp)	EU803123.1.1448	0.967
																		1904	EU802874.1.1450	(pp)	EU803160.1.1450	0.971
																		1905	EU802874.1.1450	(pp)	EU804864.1.1440	0.966
																		1906	EU802874.1.1450	(pp)	EF574990.1.1439	0.971
																		1907	EU802874.1.1450	(pp)	EU802280.1.1361	0.958
																		1908	EU802874.1.1450	(pp)	EU802391.1.1436	0.944
																		1909	EU802874.1.1450	(pp)	EU802460.1.1406	0.961
																		1910	EU802874.1.1450	(pp)	EU802539.1.1352	0.892
																		1911	EU802874.1.1450	(pp)	EU802563.1.1450	0.932
																		1912	EU802874.1.1450	(pp)	EU802612.1.1434	0.875
																		1913	EU802874.1.1450	(pp)	EU802623.1.1438	0.881
																		1914	EU802874.1.1450	(pp)	EU802700.1.1447	0.957
																		1915	EU802874.1.1450	(pp)	EU802840.1.1440	0.897
																		1916	EU802874.1.1450	(pp)	EU802905.1.1437	0.955
																		1917	EU802874.1.1450	(pp)	EU802915.1.1434	0.942
																		1918	EU802874.1.1450	(pp)	EU802925.1.1450	0.922
																		1919	EU802874.1.1450	(pp)	EU803186.1.1437	0.931
																		1920	EU802874.1.1450	(pp)	GU940990.1.1405	0.957
																		1921	EU802874.1.1450	(pp)	GU941069.1.1226	0.887
																		1922	EU802874.1.1450	(pp)	JX945343.1.1362	0.874
																		1923	EU802874.1.1450	(pp)	JN547444.1.1442	0.952
																		1924	EU802874.1.1450	(pp)	JX945335.1.1426	0.889
																		1925	EU802874.1.1450	(pp)	JX945354.1.1385	0.947
																		1926	EU802874.1.1450	(pp)	JX945367.1.1372	0.947
																		1927	EU802874.1.1450	(pp)	KC003178.1.1230	0.925
																		1928	EU803046.1.1424	(pp)	EU802925.1.1450	0.89
																		1929	EU803046.1.1424	(pp)	JX945328.1.1445	0.882
																		1930	EU803046.1.1424	(pp)	JX945335.1.1426	0.903
																		1931	EU803046.1.1424	(pp)	JX945367.1.1372	0.896
																		1932	EU804188.1.1426	(pp)	FJ744785.1.1295	0.932
																		1933	EU804188.1.1426	(pp)	GU061861.1.1423	0.96
																		1934	EU804188.1.1426	(pp)	KC000554.1.1292	0.905
																		1935	EU799812.1.1448	(pp)	EU800569.1.1501	0.891
																		1936	EU799812.1.1448	(pp)	FJ744819.1.1371	0.889
																		1937	EF572123.1.1446	(pp)	EU802694.1.1445	0.961
																		1938	EF572123.1.1446	(pp)	EU802454.1.1449	0.878
																		1939	EF572123.1.1446	(pp)	GU940984.1.1304	0.945
																		1940	EF572123.1.1446	(pp)	JQ062604.1.1428	0.893
																		1941	EF572123.1.1446	(pp)	KC002946.1.1319	0.875
																		1942	EF572123.1.1446	(pp)	JQ347401.1.1415	0.873
																		1943	EF574440.1.1446	(pp)	EU802798.1.1422	0.914
																		1944	EF574440.1.1446	(pp)	EU237319.1.1311	0.906
																		1945	EF574440.1.1446	(pp)	EU237344.1.1311	0.926
																		1946	EF574440.1.1446	(pp)	EU802420.1.1442	0.892
																		1947	EF574440.1.1446	(pp)	EU802541.1.1287	0.912
																		1948	EF574440.1.1446	(pp)	EU802641.1.1377	0.898
																		1949	EF574440.1.1446	(pp)	EU802966.1.1361	0.911
																		1950	EF574440.1.1446	(pp)	EF574990.1.1439	0.883
																		1951	EF574440.1.1446	(pp)	EU802280.1.1361	0.911
																		1952	EF574440.1.1446	(pp)	EU802391.1.1436	0.903
																		1953	EF574440.1.1446	(pp)	EU802539.1.1352	0.875
																		1954	EF574440.1.1446	(pp)	EU802563.1.1450	0.916
																		1955	EF574440.1.1446	(pp)	EU802623.1.1438	0.901
																		1956	EF574440.1.1446	(pp)	EU802700.1.1447	0.902
																		1957	EF574440.1.1446	(pp)	EU802840.1.1440	0.875
																		1958	EF574440.1.1446	(pp)	EU802925.1.1450	0.894
																		1959	EF574440.1.1446	(pp)	EU803186.1.1437	0.908
																		1960	EF574440.1.1446	(pp)	GU940990.1.1405	0.904
																		1961	EF574440.1.1446	(pp)	JN547444.1.1442	0.898
																		1962	EF574440.1.1446	(pp)	JX945367.1.1372	0.904
																		1963	EU799163.1.1444	(pp)	EU799981.1.1461	0.89
																		1964	EU802436.1.1350	(pp)	EF572791.1.1441	0.895
																		1965	EU802436.1.1350	(pp)	EF572892.1.1439	0.878
																		1966	EU802436.1.1350	(pp)	EF573332.1.1428	0.876
																		1967	EU802436.1.1350	(pp)	EF573597.1.1440	0.889
																		1968	EU802436.1.1350	(pp)	EU802283.1.1251	0.908
																		1969	EU802436.1.1350	(pp)	EU802371.1.1372	0.889
																		1970	EU802436.1.1350	(pp)	EU802380.1.1440	0.902
																		1971	EU802436.1.1350	(pp)	EU802434.1.1365	0.897
																		1972	EU802436.1.1350	(pp)	EU802530.1.1389	0.916
																		1973	EU802436.1.1350	(pp)	EU802536.1.1438	0.906
																		1974	EU802436.1.1350	(pp)	EU802612.1.1434	0.883
																		1975	EU802436.1.1350	(pp)	EU802684.1.1366	0.885
																		1976	EU802436.1.1350	(pp)	EU802699.1.1439	0.878
																		1977	EU802436.1.1350	(pp)	EU802720.1.1395	0.88
																		1978	EU802436.1.1350	(pp)	EU802822.1.1385	0.873
																		1979	EU802436.1.1350	(pp)	EU802892.1.1378	0.876
																		1980	EU802436.1.1350	(pp)	EU802956.1.1452	0.874
																		1981	EU802436.1.1350	(pp)	EU802975.1.1437	0.912
																		1982	EU802436.1.1350	(pp)	EU802980.1.1373	0.88
																		1983	EU802436.1.1350	(pp)	EU802984.1.1440	0.899
																		1984	EU802436.1.1350	(pp)	EU802990.1.1449	0.879
																		1985	EU802436.1.1350	(pp)	EU803081.1.1252	0.901
																		1986	EU802436.1.1350	(pp)	EU803100.1.1442	0.908
																		1987	EU802436.1.1350	(pp)	EU803119.1.1440	0.886
																		1988	EU802436.1.1350	(pp)	EU803166.1.1439	0.898
																		1989	EU802436.1.1350	(pp)	FJ745117.1.1319	0.89
																		1990	EU802436.1.1350	(pp)	GU061871.1.1437	0.909
																		1991	EU802436.1.1350	(pp)	GU940747.1.1343	0.876
																		1992	EU802436.1.1350	(pp)	GU940771.1.1349	0.919
																		1993	EU802436.1.1350	(pp)	GU940846.1.1513	0.905
																		1994	EU802436.1.1350	(pp)	GU940897.1.1343	0.9
																		1995	EU802436.1.1350	(pp)	GU941067.1.1343	0.952
																		1996	EU802436.1.1350	(pp)	KC002117.1.1316	0.875
																		1997	EU802436.1.1350	(pp)	JX945349.1.1357	0.918
																		1998	EU802436.1.1350	(pp)	KC003268.1.1378	0.894
[truncated: 5,219 more rows]

## Sheet: Fig. 3a
	Control					Low					High
	ID	category	rrn copy number			ID	category	rrn copy number			ID	category	rrn copy number
	OTU1	Abundant	9			OTU1	Abund.	9			OTU1	Abund.	9
	OTU100	Intermediate	3			OTU100	Abund.	3			OTU100	Abund.	3
	OTU1000	Rare	2			OTU1000	Rare	2			OTU1000	Rare	2
	OTU10000	Rare	2			OTU10001	Rare	3			OTU10001	Rare	3
	OTU10001	Rare	3			OTU10002	Rare	4			OTU10009	Rare	2
	OTU10002	Rare	4			OTU10003	Rare	2			OTU1001	Rare	2
	OTU10004	Rare	2			OTU10009	Rare	2			OTU1002	Rare	5
	OTU10009	Rare	2			OTU1001	Rare	2			OTU10020	Rare	2
	OTU1001	Rare	2			OTU10015	Rare	2			OTU10024	Rare	2
	OTU10011	Rare	2			OTU10019	Rare	5			OTU10025	Rare	3
	OTU1002	Rare	5			OTU1002	Rare	5			OTU10027	Rare	3
	OTU10020	Rare	2			OTU10020	Rare	2			OTU10030	Rare	4
	OTU10025	Rare	3			OTU10024	Rare	2			OTU10032	Rare	2
	OTU10027	Rare	3			OTU10025	Rare	3			OTU10035	Rare	3
	OTU10032	Rare	2			OTU10026	Rare	3			OTU1004	Rare	3
	OTU10034	Rare	2			OTU10027	Rare	3			OTU10043	Rare	4
	OTU10037	Rare	3			OTU10032	Rare	2			OTU10044	Rare	2
	OTU1004	Rare	3			OTU1004	Rare	3			OTU10045	Rare	2
	OTU10041	Rare	4			OTU10043	Rare	4			OTU10047	Rare	3
	OTU10044	Rare	2			OTU10044	Rare	2			OTU10048	Rare	4
	OTU10045	Rare	2			OTU10045	Rare	2			OTU1005	Rare	2
	OTU10047	Rare	3			OTU10047	Rare	3			OTU10050	Rare	4
	OTU10048	Rare	4			OTU10048	Rare	4			OTU10053	Rare	2
	OTU1005	Rare	2			OTU1005	Rare	2			OTU10054	Rare	1
	OTU10050	Rare	4			OTU10050	Rare	4			OTU10058	Rare	2
	OTU10052	Rare	3			OTU10052	Rare	3			OTU1006	Rare	2
	OTU10053	Rare	2			OTU10053	Rare	2			OTU10062	Rare	2
	OTU10054	Rare	1			OTU10054	Rare	1			OTU10068	Rare	3
	OTU10055	Rare	2			OTU10055	Rare	2			OTU1007	Rare	4
	OTU1006	Rare	2			OTU1006	Rare	2			OTU10071	Rare	2
	OTU1007	Rare	4			OTU10061	Rare	5			OTU10077	Rare	3
	OTU10071	Rare	2			OTU10064	Rare	2			OTU10078	Rare	3
	OTU10077	Rare	3			OTU1007	Rare	4			OTU1008	Rare	4
	OTU10078	Rare	3			OTU10071	Rare	2			OTU10080	Rare	2
	OTU1008	Rare	4			OTU10076	Rare	2			OTU10083	Rare	3
	OTU10083	Rare	3			OTU10077	Rare	3			OTU10089	Rare	3
	OTU10085	Rare	2			OTU1008	Rare	4			OTU1009	Rare	2
	OTU10087	Rare	2			OTU10083	Rare	3			OTU10094	CRT	5
	OTU10089	Rare	3			OTU10087	Rare	2			OTU10095	Rare	3
	OTU1009	Rare	2			OTU10089	Rare	3			OTU10099	Rare	2
	OTU10093	Rare	5			OTU1009	Rare	2			OTU101	Rare	2
	OTU10094	Abundant	5			OTU10092	Rare	2			OTU1010	Rare	2
	OTU10099	Rare	2			OTU10094	Abund.	5			OTU10104	Rare	2
	OTU101	Rare	2			OTU10098	Rare	3			OTU10106	Rare	3
	OTU1010	Rare	2			OTU10099	Rare	2			OTU10107	Rare	2
	OTU10104	Rare	2			OTU101	Rare	2			OTU1011	Rare	2
	OTU10105	Rare	2			OTU1010	Rare	2			OTU10112	Rare	2
	OTU10106	Rare	3			OTU10100	Rare	2			OTU10115	Rare	11
	OTU1011	Rare	2			OTU10104	Rare	2			OTU10117	Rare	3
	OTU10112	Rare	2			OTU10106	Rare	3			OTU1012	CRT	4
	OTU10114	Rare	3			OTU10107	Rare	2			OTU10123	Rare	5
	OTU10115	Rare	11			OTU1011	Rare	2			OTU10129	Rare	2
	OTU10116	Rare	4			OTU10111	Rare	3			OTU1013	Rare	2
	OTU10117	Rare	3			OTU10112	Rare	2			OTU10137	Rare	2
	OTU1012	Rare	4			OTU10114	Rare	3			OTU1014	Rare	2
	OTU10122	Rare	4			OTU10117	Rare	3			OTU10141	Rare	4
	OTU10123	Rare	5			OTU1012	Rare	4			OTU10147	Rare	2
	OTU10127	Rare	4			OTU10120	Rare	2			OTU1015	Rare	2
	OTU10129	Rare	2			OTU10122	Rare	4			OTU10153	Rare	2
	OTU1013	Rare	2			OTU10123	Rare	5			OTU10156	Abund.	3
	OTU10137	Rare	2			OTU10125	Rare	8			OTU10158	Rare	2
	OTU1014	Rare	2			OTU10129	Rare	2			OTU1016	Rare	2
	OTU10140	Rare	2			OTU1013	Rare	2			OTU10160	Rare	5
	OTU10141	Rare	4			OTU10130	Rare	2			OTU10162	Rare	3
	OTU10144	Rare	2			OTU1014	Rare	2			OTU10164	Rare	4
	OTU10147	Rare	2			OTU10140	Rare	2			OTU1017	Rare	4
	OTU1015	Rare	2			OTU10141	Rare	4			OTU10172	Rare	2
	OTU10151	Rare	2			OTU10147	Rare	2			OTU10173	Rare	4
	OTU10152	Rare	2			OTU10149	Rare	2			OTU10175	Rare	2
	OTU10153	Rare	2			OTU1015	Rare	2			OTU10176	Rare	2
	OTU10156	Abundant	3			OTU10156	Abund.	3			OTU1018	Rare	2
	OTU10158	Rare	2			OTU10158	Rare	2			OTU10182	Rare	1
	OTU1016	Rare	2			OTU1016	Rare	2			OTU10185	Rare	2
	OTU10164	Rare	4			OTU10164	Rare	4			OTU10186	Rare	3
	OTU10166	Rare	2			OTU1017	Rare	4			OTU10189	Rare	2
	OTU10168	Rare	4			OTU10172	Rare	2			OTU1019	Rare	2
	OTU1017	Rare	4			OTU10175	Rare	2			OTU10194	Rare	2
	OTU10172	Rare	2			OTU10176	Rare	2			OTU102	Rare	3
	OTU10174	Rare	2			OTU1018	Rare	2			OTU1020	CRT	2
	OTU10175	Rare	2			OTU10182	Rare	1			OTU10203	Rare	4
	OTU10176	Rare	2			OTU10183	Rare	2			OTU10204	Rare	2
	OTU1018	Rare	2			OTU10186	Rare	3			OTU10206	Rare	1
	OTU10182	Rare	1			OTU1019	Rare	2			OTU10208	Rare	2
	OTU10186	Rare	3			OTU10194	Rare	2			OTU1021	Rare	2
	OTU1019	Rare	2			OTU102	Rare	3			OTU10210	Rare	2
	OTU10194	Rare	2			OTU1020	Rare	2			OTU10211	Rare	2
	OTU10199	Rare	3			OTU10203	Rare	4			OTU10216	Rare	2
	OTU102	Rare	3			OTU10204	Rare	2			OTU10217	Rare	2
	OTU1020	Rare	2			OTU10205	Rare	3			OTU1022	Rare	1
	OTU10203	Rare	4			OTU10206	Rare	1			OTU10229	Rare	2
	OTU10204	Rare	2			OTU10207	Rare	2			OTU1023	Rare	2
	OTU10206	Rare	1			OTU10208	Rare	2			OTU10235	Rare	2
	OTU10208	Rare	2			OTU1021	Rare	2			OTU1024	Rare	2
	OTU1021	Rare	2			OTU10210	Rare	2			OTU10240	Rare	2
	OTU10210	Rare	2			OTU10211	Rare	2			OTU10243	Rare	2
	OTU10211	Rare	2			OTU10213	Rare	2			OTU10244	Rare	6
	OTU10213	Rare	2			OTU10217	Rare	2			OTU10246	Rare	2
	OTU1022	Rare	1			OTU1022	Rare	1			OTU10249	Rare	4
	OTU10221	Rare	2			OTU10227	Rare	2			OTU1025	Rare	3
	OTU10229	Rare	2			OTU10228	Rare	2			OTU10251	Rare	2
	OTU1023	Rare	2			OTU10229	Rare	2			OTU10252	Rare	2
	OTU10237	Rare	2			OTU1023	Rare	2			OTU10255	Rare	5
	OTU10239	Rare	3			OTU10234	Rare	2			OTU10256	Rare	5
	OTU1024	Rare	2			OTU1024	Rare	2			OTU10258	Rare	2
	OTU10240	Rare	2			OTU10240	Rare	2			OTU1026	Rare	2
	OTU10244	Rare	6			OTU10244	Rare	6			OTU10262	Rare	2
	OTU10246	Rare	2			OTU10246	Rare	2			OTU10266	Rare	4
	OTU10247	Rare	2			OTU10247	Rare	2			OTU10267	Rare	4
	OTU10249	Rare	4			OTU10248	Rare	4			OTU10269	Rare	4
	OTU1025	Rare	3			OTU10249	Rare	4			OTU1027	Rare	2
	OTU10253	Rare	2			OTU1025	Rare	3			OTU10271	Rare	2
	OTU10256	Rare	5			OTU10251	Rare	2			OTU10272	Rare	1
	OTU10257	Rare	3			OTU10252	Rare	2			OTU10273	Rare	3
	OTU10259	Rare	3			OTU10254	Rare	2			OTU10274	Rare	2
	OTU1026	Rare	2			OTU10256	Rare	5			OTU10279	Rare	3
	OTU10264	Rare	2			OTU1026	Rare	2			OTU1028	Rare	4
	OTU10266	Rare	4			OTU10262	Rare	2			OTU10285	Rare	3
	OTU10267	Rare	4			OTU10264	Rare	2			OTU10288	Rare	2
	OTU1027	Rare	2			OTU10266	CRT	4			OTU1029	Rare	2
	OTU10271	Rare	2			OTU10267	Rare	4			OTU10290	Rare	2
	OTU10272	Rare	1			OTU10269	Rare	4			OTU10291	Rare	2
	OTU10273	Rare	3			OTU1027	Rare	2			OTU10292	Rare	2
	OTU1028	Rare	4			OTU10271	Rare	2			OTU10293	Rare	2
	OTU10281	Rare	3			OTU10272	Rare	1			OTU10295	Rare	2
	OTU10283	Rare	3			OTU10273	Rare	3			OTU10297	Rare	2
	OTU10284	Rare	2			OTU10274	Rare	2			OTU103	Abund.	2
	OTU1029	Rare	2			OTU10275	Rare	2			OTU1030	Rare	4
	OTU10290	Rare	2			OTU10279	Rare	3			OTU10301	Rare	1
	OTU10291	Rare	2			OTU1028	Rare	4			OTU10303	Rare	2
	OTU10292	Rare	2			OTU10280	Rare	2			OTU10304	Rare	2
	OTU10295	Rare	2			OTU10284	Rare	2			OTU10307	Rare	3
	OTU10296	Rare	3			OTU10288	Rare	2			OTU10308	Rare	2
	OTU10298	Rare	2			OTU10289	Rare	3			OTU1031	Rare	2
	OTU10299	Rare	5			OTU1029	Rare	2			OTU10311	Rare	2
	OTU103	Abundant	2			OTU10290	Rare	2			OTU10315	Rare	2
	OTU1030	Rare	4			OTU10291	Rare	2			OTU1032	Rare	2
	OTU10302	Rare	5			OTU10292	Rare	2			OTU10325	Rare	4
	OTU10303	Rare	2			OTU10295	Rare	2			OTU10329	Rare	2
	OTU10304	Rare	2			OTU10298	Rare	2			OTU1033	Rare	2
	OTU10305	Rare	2			OTU103	Abund.	2			OTU1034	Rare	2
	OTU10307	Rare	3			OTU1030	Rare	4			OTU10343	Rare	2
	OTU10308	Rare	2			OTU10300	Rare	4			OTU10347	Rare	3
	OTU10309	Rare	2			OTU10303	Rare	2			OTU10349	Rare	2
	OTU1031	Rare	2			OTU10304	Rare	2			OTU1035	Rare	4
	OTU10315	Rare	2			OTU10305	Rare	2			OTU10353	Rare	2
	OTU1032	Rare	2			OTU10307	Rare	3			OTU10355	Rare	2
	OTU10325	Rare	4			OTU1031	Rare	2			OTU10358	Rare	4
	OTU10329	Rare	2			OTU10315	Rare	2			OTU1036	Rare	2
	OTU1033	Rare	2			OTU1032	Rare	2			OTU10360	Rare	2
	OTU10339	Rare	1			OTU10325	Rare	4			OTU10362	Rare	2
	OTU1034	Rare	2			OTU10326	Rare	5			OTU10363	Rare	2
	OTU10343	Rare	2			OTU10329	Rare	2			OTU10366	Rare	4
	OTU10349	Rare	2			OTU1033	Rare	2			OTU10369	Rare	2
	OTU1035	Rare	4			OTU10333	Rare	4			OTU1037	Rare	2
	OTU10353	Rare	2			OTU10337	Rare	2			OTU10370	Rare	3
	OTU10357	Rare	2			OTU1034	Rare	2			OTU10371	Rare	2
	OTU10358	Rare	4			OTU10341	Rare	3			OTU10373	Rare	2
	OTU10359	Rare	2			OTU10342	Rare	2			OTU10377	Rare	2
	OTU1036	Rare	2			OTU10349	Rare	2			OTU10378	Rare	4
	OTU10360	Rare	2			OTU1035	Rare	4			OTU1038	Rare	2
	OTU10361	Rare	3			OTU10356	Rare	1			OTU10384	Rare	4
	OTU10362	Rare	2			OTU10357	Rare	2			OTU10387	Rare	2
	OTU10363	Rare	2			OTU10358	Rare	4			OTU1039	Rare	2
	OTU10366	Rare	4			OTU10359	Rare	2			OTU10392	Rare	2
	OTU10367	Rare	2			OTU1036	Rare	2			OTU10398	Rare	2
	OTU10369	Rare	2			OTU10360	Rare	2			OTU104	CRT	2
	OTU1037	Rare	2			OTU10361	Rare	3			OTU1040	Rare	2
	OTU10370	Rare	3			OTU10362	Rare	2			OTU10405	Rare	3
	OTU10371	Rare	2			OTU10363	Rare	2			OTU1041	Rare	2
	OTU10373	Rare	2			OTU10366	Rare	4			OTU10411	Rare	2
	OTU10375	Rare	2			OTU10368	Rare	2			OTU10417	Rare	2
	OTU10377	Rare	2			OTU1037	Rare	2			OTU1042	Rare	2
	OTU10378	Rare	4			OTU10370	Rare	3			OTU10421	Rare	2
	OTU1038	Rare	2			OTU10371	Rare	2			OTU10423	Rare	5
	OTU10381	Rare	3			OTU10373	Rare	2			OTU10426	Rare	4
	OTU10384	Rare	4			OTU10376	Rare	2			OTU10427	Rare	4
	OTU10387	Rare	2			OTU10377	Rare	2			OTU10428	Rare	5
	OTU1039	Rare	2			OTU10379	Rare	2			OTU1043	Rare	2
	OTU10392	Rare	2			OTU1038	Rare	2			OTU10436	Rare	2
	OTU10394	Rare	2			OTU10381	Rare	3			OTU1044	Rare	1
	OTU10396	Rare	2			OTU10382	Rare	2			OTU10440	Rare	2
	OTU10398	Rare	2			OTU10387	Rare	2			OTU10441	Rare	2
	OTU10399	Rare	3			OTU1039	Rare	2			OTU10442	Rare	3
	OTU104	Intermediate	2			OTU10392	Rare	2			OTU10443	Rare	2
	OTU1040	Rare	2			OTU10394	Rare	2			OTU1045	Rare	2
	OTU10402	Rare	2			OTU10398	Rare	2			OTU10455	Rare	2
	OTU10405	Rare	3			OTU104	CRT	2			OTU10458	Rare	3
	OTU1041	Rare	2			OTU1040	Rare	2			OTU1046	Rare	3
	OTU10411	Rare	2			OTU10405	Rare	3			OTU10461	Rare	3
	OTU10417	Rare	2			OTU10409	Rare	3			OTU10462	Rare	4
	OTU10419	Rare	2			OTU1041	Rare	2			OTU10463	Rare	3
	OTU1042	Rare	2			OTU10411	Rare	2			OTU10464	Rare	2
	OTU10421	Rare	2			OTU10412	Rare	8			OTU10467	Rare	4
	OTU10423	Rare	5			OTU10416	Rare	2			OTU1047	Rare	5
	OTU10426	Rare	4			OTU1042	Rare	2			OTU10472	Rare	2
	OTU10427	Rare	4			OTU10421	Rare	2			OTU10476	Rare	1
	OTU10428	Rare	5			OTU10425	Rare	2			OTU1048	Rare	2
	OTU1043	Rare	2			OTU10426	Rare	4			OTU10480	Rare	2
	OTU10430	Rare	3			OTU10427	Rare	4			OTU10482	Rare	2
	OTU10432	Rare	3			OTU10428	Rare	5			OTU10487	Rare	2
	OTU10436	Rare	2			OTU1043	Rare	2			OTU1049	Rare	2
	OTU1044	Rare	1			OTU10431	Rare	2			OTU10490	Rare	2
	OTU10440	Rare	2			OTU10432	Rare	3			OTU10496	Rare	2
	OTU10443	Rare	2			OTU10436	Rare	2			OTU1050	Rare	2
	OTU10449	Rare	3			OTU1044	Rare	1			OTU10504	Rare	2
	OTU1045	Rare	2			OTU10440	Rare	2			OTU10505	Rare	2
	OTU10453	Rare	3			OTU10443	Rare	2			OTU10507	Rare	2
	OTU10454	Rare	2			OTU10444	Rare	2			OTU10509	Rare	3
	OTU1046	Rare	3			OTU1045	Rare	2			OTU1051	Rare	2
	OTU10462	Rare	4			OTU10453	Rare	3			OTU10510	Rare	1
	OTU10463	Rare	3			OTU10454	Rare	2			OTU10511	Rare	3
	OTU10464	Rare	2			OTU10457	Rare	2			OTU10513	Rare	2
	OTU10465	Rare	2			OTU1046	Rare	3			OTU10517	Rare	5
	OTU10467	Rare	4			OTU10462	Rare	4			OTU1052	Rare	1
	OTU10469	Rare	2			OTU10463	Rare	3			OTU10521	Rare	2
	OTU1047	Rare	5			OTU10464	Rare	2			OTU10524	Rare	3
	OTU10476	Rare	1			OTU10467	Rare	4			OTU10525	Rare	4
	OTU1048	Rare	2			OTU10468	Rare	2			OTU10527	Rare	2
	OTU10480	Rare	2			OTU10469	Rare	2			OTU1053	Rare	3
	OTU10482	Rare	2			OTU1047	Rare	5			OTU10535	Rare	4
	OTU10487	Rare	2			OTU10476	Rare	1			OTU10536	Rare	1
	OTU1049	Rare	2			OTU1048	Rare	2			OTU1054	Rare	1
	OTU10495	Rare	2			OTU10480	Rare	2			OTU10541	Rare	2
	OTU10498	Rare	2			OTU10482	Rare	2			OTU10542	Rare	2
	OTU1050	Rare	2			OTU10489	Rare	5			OTU10545	Rare	2
	OTU10509	Rare	3			OTU1049	Rare	2			OTU1055	Rare	6
	OTU1051	Rare	2			OTU10496	Rare	2			OTU10553	Rare	2
	OTU10511	Rare	3			OTU10498	Rare	2			OTU10558	Rare	2
	OTU10514	Rare	3			OTU1050	Rare	2			OTU1056	Rare	4
	OTU10517	Rare	5			OTU10507	Rare	2			OTU10561	Rare	3
	OTU10518	Rare	3			OTU10509	Rare	3			OTU10562	Rare	3
	OTU10519	Rare	3			OTU1051	Rare	2			OTU10563	Rare	2
	OTU1052	Rare	1			OTU10510	Rare	1			OTU10569	Rare	2
	OTU10521	Rare	2			OTU10511	Rare	3			OTU1057	Rare	3
	OTU10523	Rare	3			OTU10514	Rare	3			OTU10570	Rare	3
	OTU10524	Rare	3			OTU10517	Rare	5			OTU10575	Rare	2
	OTU10527	Rare	2			OTU10518	Rare	3			OTU10578	Rare	2
	OTU1053	Rare	3			OTU1052	Rare	1			OTU10579	Rare	2
	OTU10535	Rare	4			OTU10521	Rare	2			OTU1058	Rare	5
	OTU10538	Rare	4			OTU10524	Rare	3			OTU10580	Rare	5
	OTU10539	Rare	2			OTU10525	Rare	4			OTU10582	Rare	2
	OTU1054	Rare	1			OTU10527	Rare	2			OTU10583	Rare	3
	OTU10541	Rare	2			OTU10528	Rare	3			OTU10584	Rare	2
	OTU10544	Rare	2			OTU10529	Rare	2			OTU1059	Rare	2
	OTU10545	Rare	2			OTU1053	Rare	3			OTU10590	Rare	2
	OTU1055	Rare	6			OTU10531	Rare	8			OTU10592	Rare	2
	OTU10550	Rare	2			OTU10535	Rare	4			OTU10593	Rare	2
	OTU10553	Rare	2			OTU10538	Rare	4			OTU10594	Rare	4
	OTU10557	Rare	2			OTU10539	Rare	2			OTU10595	Rare	2
	OTU10558	Rare	2			OTU1054	Rare	1			OTU10597	Rare	4
	OTU1056	Rare	4			OTU10541	Rare	2			OTU10599	Rare	2
	OTU10561	Rare	3			OTU10544	Rare	2			OTU106	Rare	2
	OTU10563	Rare	2			OTU10545	Rare	2			OTU10601	Rare	2
	OTU10569	Rare	2			OTU1055	Rare	6			OTU10602	Rare	2
	OTU1057	Rare	3			OTU10551	Rare	2			OTU10603	Rare	3
	OTU10570	Rare	3			OTU10553	Rare	2			OTU10606	Rare	2
	OTU10571	Rare	2			OTU10558	Rare	2			OTU10607	Rare	2
	OTU10575	Rare	2			OTU10559	Rare	2			OTU10608	Rare	2
	OTU10578	Rare	2			OTU1056	Rare	4			OTU10609	Rare	2
	OTU10579	Rare	2			OTU10561	Rare	3			OTU1061	CRT	4
	OTU1058	Rare	5			OTU10563	Rare	2			OTU10611	Rare	2
	OTU10580	Rare	5			OTU10567	Rare	5			OTU10614	Rare	2
	OTU10583	Rare	3			OTU10569	Rare	2			OTU10618	Rare	2
	OTU10584	Rare	2			OTU1057	Rare	3			OTU1062	Rare	2
	OTU10588	Rare	2			OTU10570	Rare	3			OTU10621	Rare	2
	OTU1059	Rare	2			OTU10574	Rare	2			OTU10628	Rare	2
	OTU10590	Rare	2			OTU10575	Rare	2			OTU10629	Rare	2
	OTU10591	Rare	3			OTU10577	Rare	4			OTU1063	Rare	3
	OTU10592	Rare	2			OTU10578	Rare	2			OTU10632	Rare	2
	OTU10593	Rare	2			OTU10579	Rare	2			OTU10636	Rare	1
	OTU10594	Rare	4			OTU1058	Rare	5			OTU10637	Rare	2
	OTU10595	Rare	2			OTU10580	Rare	5			OTU1064	Rare	2
	OTU10596	Rare	1			OTU10582	Rare	2			OTU10640	Rare	2
	OTU10597	Rare	4			OTU10583	Rare	3			OTU10641	Rare	2
	OTU10598	Rare	2			OTU10584	Rare	2			OTU10642	Rare	5
	OTU106	Rare	2			OTU1059	Rare	2			OTU1065	Rare	2
	OTU10601	Rare	2			OTU10590	Rare	2			OTU10650	Rare	2
	OTU10606	Rare	2			OTU10592	Rare	2			OTU10652	Rare	2
	OTU10607	Rare	2			OTU10593	Rare	2			OTU10653	Rare	3
	OTU10608	Rare	2			OTU10594	Rare	4			OTU10658	Rare	2
	OTU10609	Rare	2			OTU10597	Rare	4			OTU1066	Rare	2
	OTU1061	Rare	4			OTU10598	Rare	2			OTU10662	Rare	2
	OTU10614	Rare	2			OTU106	Rare	2			OTU1067	Rare	5
	OTU10618	Rare	2			OTU10601	Rare	2			OTU10672	Rare	2
	OTU10619	Rare	2			OTU10602	Rare	2			OTU10674	Rare	4
	OTU1062	Rare	2			OTU10605	Rare	2			OTU10675	Rare	3
	OTU10621	Rare	2			OTU10606	Rare	2			OTU1068	Rare	5
	OTU10623	Rare	2			OTU10607	Rare	2			OTU10681	Rare	3
	OTU10627	Rare	2			OTU10609	Rare	2			OTU10682	Rare	2
	OTU10628	Rare	2			OTU1061	CRT	4			OTU10683	Rare	2
	OTU10629	Rare	2			OTU10613	Rare	2			OTU10685	Rare	5
	OTU1063	Rare	3			OTU10614	Rare	2			OTU10689	Rare	2
	OTU10632	Rare	2			OTU10618	Rare	2			OTU1069	Rare	4
	OTU10635	Rare	3			OTU1062	Rare	2			OTU10692	Rare	4
	OTU1064	Rare	2			OTU10620	Rare	5			OTU1070	Rare	2
	OTU10640	Rare	2			OTU10621	Rare	2			OTU10700	Rare	2
	OTU10642	Rare	5			OTU10628	Rare	2			OTU10702	Rare	2
	OTU1065	Rare	2			OTU10629	Rare	2			OTU10704	Rare	2
	OTU10650	Rare	2			OTU1063	Rare	3			OTU1071	Rare	1
	OTU10651	Rare	2			OTU10631	Rare	2			OTU10711	Rare	2
	OTU10652	Rare	2			OTU10634	Rare	2			OTU10712	Rare	2
	OTU10653	Rare	3			OTU1064	Rare	2			OTU10714	Rare	2
	OTU10656	Rare	2			OTU10640	Rare	2			OTU10715	Rare	2
	OTU10658	Rare	2			OTU10641	Rare	2			OTU10717	Rare	6
	OTU10659	Rare	2			OTU10649	Rare	2			OTU10719	Rare	2
	OTU1066	Rare	2			OTU1065	Rare	2			OTU1072	Rare	2
	OTU10662	Rare	2			OTU10650	Rare	2			OTU10726	Rare	3
	OTU10666	Rare	2			OTU10651	Rare	2			OTU1073	Rare	3
	OTU10669	Rare	9			OTU10652	Rare	2			OTU10732	Rare	2
	OTU1067	Rare	5			OTU10653	Rare	3			OTU10733	Rare	4
	OTU10672	Rare	2			OTU10658	Rare	2			OTU10735	Rare	3
	OTU10674	Rare	4			OTU1066	Rare	2			OTU10738	Rare	2
	OTU10675	Rare	3			OTU10662	Rare	2			OTU10739	Rare	2
	OTU1068	Rare	5			OTU10665	Rare	2			OTU1074	Rare	2
	OTU10681	Rare	3			OTU1067	Rare	5			OTU10745	Rare	3
	OTU10682	Rare	2			OTU10672	Rare	2			OTU10747	Rare	1
	OTU10683	Rare	2			OTU10674	Rare	4			OTU1075	Rare	3
	OTU1069	Rare	4			OTU10675	Rare	3			OTU10755	Rare	3
	OTU107	Rare	2			OTU10676	Rare	2			OTU10758	Rare	2
	OTU1070	Rare	2			OTU1068	Rare	5			OTU1076	Rare	2
	OTU10702	Rare	2			OTU10681	Rare	3			OTU10764	Rare	2
	OTU10704	Rare	2			OTU10682	Rare	2			OTU10766	Rare	2
	OTU1071	Rare	1			OTU10683	Rare	2			OTU1077	Rare	3
	OTU10712	Rare	2			OTU10684	Rare	2			OTU10773	Rare	3
	OTU10714	Rare	2			OTU10686	Rare	3			OTU10776	Rare	2
	OTU10715	Rare	2			OTU10687	Rare	3			OTU1078	Rare	2
	OTU10717	Rare	6			OTU10688	Rare	2			OTU1079	Rare	2
	OTU10718	Rare	2			OTU1069	Rare	4			OTU10793	Rare	2
	OTU10719	Rare	2			OTU10692	Rare	4			OTU10795	Rare	3
	OTU1072	Rare	2			OTU107	Rare	2			OTU10796	Rare	3
	OTU10725	Rare	1			OTU1070	Rare	2			OTU108	Rare	2
	OTU10726	Rare	3			OTU10704	Rare	2			OTU1080	Rare	2
	OTU10727	Rare	2			OTU1071	Rare	1			OTU10800	Rare	4
	OTU1073	Rare	3			OTU10710	Rare	1			OTU10801	Rare	2
	OTU10732	Rare	2			OTU10712	Rare	2			OTU10802	Rare	3
	OTU10733	Rare	4			OTU10714	Rare	2			OTU10803	Rare	2
	OTU10734	Rare	2			OTU10715	Rare	2			OTU10804	Rare	2
	OTU10735	Rare	3			OTU10717	Rare	6			OTU10805	Rare	4
	OTU10738	Rare	2			OTU10719	Rare	2			OTU10808	Rare	3
	OTU1074	Rare	2			OTU1072	Rare	2			OTU1081	Rare	2
	OTU10740	Rare	2			OTU10723	Rare	1			OTU10810	Rare	2
	OTU10747	Rare	1			OTU1073	Rare	3			OTU10811	Rare	2
	OTU1075	Rare	3			OTU10730	Rare	2			OTU10812	Rare	4
	OTU1076	Rare	2			OTU10732	Rare	2			OTU10814	Rare	2
	OTU10760	Rare	4			OTU10733	Rare	4			OTU10819	Rare	3
	OTU10762	Rare	5			OTU10736	Rare	3			OTU1082	Rare	2
	OTU10764	Rare	2			OTU10738	Rare	2			OTU10823	Rare	2
	OTU10766	Rare	2			OTU1074	Rare	2			OTU10825	Rare	2
	OTU1077	Rare	3			OTU10743	Rare	2			OTU1083	Rare	3
	OTU10773	Rare	3			OTU10744	Rare	3			OTU10831	Rare	2
	OTU1078	Rare	2			OTU10747	Rare	1			OTU10836	Rare	3
	OTU1079	Rare	2			OTU1075	Rare	3			OTU1084	Rare	2
	OTU10793	Rare	2			OTU10754	Rare	2			OTU10840	Rare	3
	OTU10794	Rare	2			OTU1076	Rare	2			OTU10843	Rare	1
	OTU10796	Rare	3			OTU10764	Rare	2			OTU1085	Rare	4
	OTU108	Rare	2			OTU10766	Rare	2			OTU10850	Rare	2
	OTU1080	Rare	2			OTU10769	Rare	2			OTU10853	Rare	11
	OTU10800	Rare	4			OTU1077	Rare	3			OTU10856	Rare	4
	OTU10801	Rare	2			OTU10773	Rare	3			OTU10858	Rare	2
	OTU10802	Rare	3			OTU10774	Rare	3			OTU1086	Rare	3
	OTU10804	Rare	2			OTU10779	Rare	2			OTU10865	Rare	4
	OTU10808	Rare	3			OTU1078	Rare	2			OTU1087	Rare	5
	OTU1081	Rare	2			OTU10783	Rare	4			OTU1088	Rare	2
	OTU10811	Rare	2			OTU10784	Rare	3			OTU10882	Rare	2
	OTU10812	Rare	4			OTU10788	Rare	3			OTU10884	Rare	4
	OTU10814	Rare	2			OTU1079	Rare	2			OTU1089	Rare	2
	OTU10818	Rare	2			OTU10793	Rare	2			OTU109	CRT	1
	OTU1082	Rare	2			OTU10797	Rare	2			OTU1090	Rare	2
	OTU10821	Rare	3			OTU108	Rare	2			OTU10901	Rare	9
	OTU10823	Rare	2			OTU1080	Rare	2			OTU10902	Rare	4
	OTU10828	Rare	2			OTU10800	Rare	4			OTU10906	Rare	2
	OTU1083	Rare	3			OTU10801	Rare	2			OTU10908	Rare	5
	OTU10831	Rare	2			OTU10802	Rare	3			OTU1091	Rare	2
	OTU10833	Rare	2			OTU10804	Rare	2			OTU10913	Rare	2
	OTU10836	Rare	3			OTU10808	Rare	3			OTU10914	Rare	3
	OTU10838	Rare	2			OTU1081	Rare	2			OTU10918	Rare	2
	OTU1084	Rare	2			OTU10810	Rare	2			OTU1092	Rare	2
	OTU10840	Rare	3			OTU10811	Rare	2			OTU10923	Rare	3
	OTU10842	Rare	5			OTU10812	Rare	4			OTU10925	Rare	4
	OTU10843	Rare	1			OTU10814	Rare	2			OTU10927	Rare	6
	OTU1085	Rare	4			OTU10815	Rare	2			OTU10928	Rare	2
	OTU10850	Rare	2			OTU10818	Rare	2			OTU1093	Rare	2
	OTU10853	Rare	11			OTU1082	Rare	2			OTU10933	Rare	2
	OTU10856	Rare	4			OTU10823	Rare	2			OTU10936	Rare	3
	OTU1086	Rare	3			OTU10824	Rare	1			OTU10938	Rare	3
	OTU10865	Rare	4			OTU10827	Rare	2			OTU1094	Rare	3
	OTU1087	Rare	5			OTU10828	Rare	2			OTU10940	Rare	1
	OTU10876	Rare	2			OTU1083	Rare	3			OTU10942	Rare	2
	OTU10879	Rare	2			OTU10831	Rare	2			OTU10948	Rare	2
	OTU1088	Rare	2			OTU10836	Rare	3			OTU1095	Rare	2
	OTU10884	Rare	4			OTU1084	Rare	2			OTU10955	Rare	2
	OTU10888	Rare	2			OTU10840	Rare	3			OTU1096	Rare	4
	OTU1089	Rare	2			OTU10843	Rare	1			OTU10969	Rare	3
	OTU109	Rare	1			OTU1085	Rare	4			OTU1097	Rare	1
	OTU1090	Rare	2			OTU10850	Rare	2			OTU10973	Rare	3
	OTU10902	Rare	4			OTU10853	Rare	11			OTU10977	Rare	2
	OTU10907	Rare	2			OTU10856	Rare	4			OTU10978	Rare	3
	OTU1091	Rare	2			OTU1086	Rare	3			OTU1098	Rare	4
	OTU10913	Rare	2			OTU10865	Rare	4			OTU10982	Rare	2
	OTU10914	Rare	3			OTU1087	Rare	5			OTU10984	Rare	5
	OTU10918	Rare	2			OTU10872	Rare	5			OTU1099	Rare	3
	OTU1092	Rare	2			OTU1088	Rare	2			OTU10991	Rare	2
	OTU10921	Rare	2			OTU10884	Rare	4			OTU10996	Rare	3
	OTU10923	Rare	3			OTU10885	Rare	2			OTU10997	Rare	5
	OTU10925	Rare	4			OTU1089	Rare	2			OTU11	Abund.	2
	OTU10927	Rare	6			OTU10891	Rare	3			OTU110	Rare	2
	OTU10928	Rare	2			OTU10893	Rare	2			OTU1100	Rare	5
	OTU1093	Rare	2			OTU109	Rare	1			OTU11000	Rare	2
	OTU10930	Rare	2			OTU1090	Rare	2			OTU11006	Rare	5
	OTU10931	Rare	4			OTU10901	Rare	9			OTU11009	Rare	3
	OTU10933	Rare	2			OTU10902	Rare	4			OTU1101	Rare	2
	OTU10934	Rare	3			OTU10906	Rare	2			OTU11010	Rare	3
	OTU10937	Rare	5			OTU1091	Rare	2			OTU11012	Rare	2
	OTU10938	Rare	3			OTU10911	Rare	5			OTU11018	Rare	2
	OTU1094	Rare	3			OTU10913	Rare	2			OTU1102	Rare	4
	OTU10940	Rare	1			OTU10914	Rare	3			OTU11021	Rare	2
	OTU10942	Rare	2			OTU1092	Rare	2			OTU11026	Rare	2
	OTU10948	Rare	2			OTU10925	Rare	4			OTU1103	Abund.	5
	OTU1095	Rare	2			OTU10927	Rare	6			OTU11034	Rare	2
	OTU10951	Rare	2			OTU10928	Rare	2			OTU11035	Rare	5
	OTU10953	Rare	4			OTU1093	Rare	2			OTU1104	Rare	2
	OTU10955	Rare	2			OTU10933	Rare	2			OTU11044	Rare	2
	OTU1096	Rare	4			OTU10938	Rare	3			OTU11048	Rare	2
	OTU10969	Rare	3			OTU1094	Rare	3			OTU1105	Rare	2
	OTU1097	Rare	1			OTU10940	Rare	1			OTU11053	Rare	4
	OTU10973	Rare	3			OTU10942	Rare	2			OTU11056	Rare	4
	OTU10977	Rare	2			OTU10945	Rare	2			OTU1106	Rare	2
	OTU10978	Rare	3			OTU10948	Rare	2			OTU11064	Rare	2
	OTU1098	Rare	4			OTU1095	Rare	2			OTU11068	Rare	2
	OTU10982	Rare	2			OTU10951	Rare	2			OTU1107	Rare	2
	OTU10984	Rare	5			OTU10953	Rare	4			OTU11070	Rare	4
	OTU1099	Rare	3			OTU10955	Rare	2			OTU11073	Rare	11
	OTU10990	Rare	2			OTU1096	Rare	4			OTU11075	Rare	4
	OTU10996	Rare	3			OTU10961	Rare	2			OTU11077	Rare	2
	OTU10997	Rare	5			OTU10969	Rare	3			OTU11078	Rare	3
	OTU11	Abundant	2			OTU1097	Rare	1			OTU11079	Rare	3
	OTU110	Intermediate	2			OTU10973	Rare	3			OTU1108	Rare	2
	OTU1100	Rare	5			OTU10975	Rare	4			OTU11080	Rare	2
	OTU11000	Rare	2			OTU10976	Rare	3			OTU11084	Rare	3
	OTU11001	Rare	2			OTU10977	Rare	2			OTU11085	Rare	2
	OTU11003	Rare	3			OTU10978	Rare	3			OTU1109	Rare	2
	OTU11004	Rare	2			OTU1098	Rare	4			OTU11091	Rare	1
	OTU11009	Rare	3			OTU10982	Rare	2			OTU11098	Rare	2
	OTU1101	Rare	2			OTU10984	Rare	5			OTU111	Rare	6
	OTU11012	Rare	2			OTU1099	Rare	3			OTU1110	Rare	2
	OTU1102	Rare	4			OTU10996	Rare	3			OTU11102	Rare	4
	OTU11021	Rare	2			OTU10997	Rare	5			OTU11107	Rare	5
	OTU11026	Rare	2			OTU11	Abund.	2			OTU11113	Rare	3
	OTU11028	Rare	2			OTU110	CRT	2			OTU11116	Rare	2
	OTU1103	Abundant	5			OTU1100	Rare	5			OTU11119	Rare	3
	OTU11034	Rare	2			OTU11000	Rare	2			OTU11120	Rare	4
	OTU11035	Rare	5			OTU11003	Rare	3			OTU11121	Rare	3
	OTU1104	Rare	2			OTU11004	Rare	2			OTU11125	Rare	2
	OTU11048	Rare	2			OTU11006	Rare	5			OTU1113	Rare	2
	OTU11049	Rare	2			OTU11007	Rare	4			OTU11130	Rare	2
	OTU1105	Rare	2			OTU11009	Rare	3			OTU11134	Rare	4
	OTU11050	Rare	2			OTU1101	Rare	2			OTU11135	Rare	4
	OTU11053	Rare	4			OTU11010	Rare	3			OTU11139	Rare	3
	OTU11056	Rare	4			OTU11012	Rare	2			OTU1114	Rare	3
	OTU1106	Rare	2			OTU1102	Rare	4			OTU11141	Rare	2
	OTU11064	Rare	2			OTU11021	Rare	2			OTU11142	Rare	3
	OTU11068	Rare	2			OTU11026	Rare	2			OTU11146	Rare	1
	OTU1107	Rare	2			OTU11028	Rare	2			OTU11149	Rare	4
	OTU11070	Rare	4			OTU1103	Abund.	5			OTU1115	Rare	5
	OTU11073	Rare	11			OTU11034	Rare	2			OTU11150	Rare	1
	OTU11079	Rare	3			OTU1104	Rare	2			OTU11152	Rare	3
	OTU1108	Rare	2			OTU11041	Rare	3			OTU11153	Rare	3
	OTU11080	Rare	2			OTU11048	Rare	2			OTU11157	Rare	6
	OTU11084	Rare	3			OTU11049	Rare	2			OTU1116	Rare	2
	OTU1109	Rare	2			OTU1105	Rare	2			OTU11160	Rare	2
	OTU11091	Rare	1			OTU11053	Rare	4			OTU11161	Rare	4
	OTU111	Rare	6			OTU11056	Rare	4			OTU11162	Rare	2
	OTU1110	Rare	2			OTU11057	Rare	3			OTU1117	Rare	2
	OTU11102	Rare	4			OTU11059	Rare	3			OTU11171	Rare	2
	OTU11107	Rare	5			OTU1106	Rare	2			OTU11173	Rare	6
	OTU11113	Rare	3			OTU11064	Rare	2			OTU11174	Rare	4
	OTU11116	Rare	2			OTU11068	Rare	2			OTU11177	Rare	3
	OTU11119	Rare	3			OTU1107	Rare	2			OTU11178	Rare	2
	OTU11121	Rare	3			OTU11070	Rare	4			OTU1118	Rare	2
	OTU11125	Rare	2			OTU11073	Rare	11			OTU11183	Rare	2
	OTU1113	Rare	2			OTU11075	Rare	4			OTU1119	Rare	3
	OTU11130	Rare	2			OTU1108	Rare	2			OTU11190	Rare	1
	OTU11134	Rare	4			OTU11080	Rare	2			OTU11198	Rare	5
	OTU11135	Rare	4			OTU11083	Rare	2			OTU112	Rare	2
	OTU11139	Rare	3			OTU11084	Rare	3			OTU11200	Rare	2
	OTU1114	Rare	3			OTU1109	Rare	2			OTU11205	Rare	3
	OTU11142	Rare	3			OTU11091	Rare	1			OTU11207	Rare	2
	OTU11146	Rare	1			OTU11095	Rare	1			OTU11208	Rare	2
	OTU11149	Rare	4			OTU111	Rare	6			OTU11209	Rare	5
	OTU1115	Rare	5			OTU1110	Rare	2			OTU1121	Rare	3
	OTU11150	Rare	1			OTU11102	Rare	4			OTU11210	Rare	2
	OTU11153	Rare	3			OTU11107	Rare	5			OTU1122	Rare	1
	OTU1116	Rare	2			OTU11113	Rare	3			OTU11221	Rare	2
	OTU11161	Rare	4			OTU11116	Rare	2			OTU11226	Rare	3
	OTU11162	Rare	2			OTU11119	Rare	3			OTU1123	Rare	3
	OTU1117	Rare	2			OTU11120	Rare	4			OTU1124	Rare	3
	OTU11173	Rare	6			OTU11121	Rare	3			OTU11243	Rare	2
	OTU11174	Rare	4			OTU11125	Rare	2			OTU11252	Rare	8
	OTU11177	Rare	3			OTU11128	Rare	2			OTU11258	Rare	3
	OTU1118	Rare	2			OTU11129	Rare	2			OTU1126	Rare	4
	OTU11183	Rare	2			OTU1113	Rare	2			OTU11262	Rare	4
	OTU11195	Rare	3			OTU11130	Rare	2			OTU11263	Rare	4
	OTU11198	Rare	5			OTU11135	Rare	4			OTU11264	Rare	2
	OTU112	Intermediate	2			OTU1114	Rare	3			OTU11266	Rare	2
	OTU11200	Rare	2			OTU11141	Rare	2			OTU1127	Rare	2
	OTU11207	Rare	2			OTU11142	Rare	3			OTU11273	Rare	9
	OTU11208	Rare	2			OTU11146	Rare	1			OTU11274	Rare	2
	OTU11209	Rare	5			OTU1115	Rare	5			OTU1128	Rare	2
	OTU1121	Rare	3			OTU11150	Rare	1			OTU11282	Rare	2
	OTU11210	Rare	2			OTU11153	Rare	3			OTU11286	Rare	3
	OTU1122	Rare	1			OTU1116	Rare	2			OTU1129	Rare	2
	OTU11226	Rare	3			OTU11161	Rare	4			OTU11291	Rare	2
	OTU1123	Rare	3			OTU11162	Rare	2			OTU11298	Rare	3
	OTU1124	Rare	3			OTU11163	Rare	4			OTU113	Rare	6
	OTU11240	Rare	2			OTU1117	Rare	2			OTU1130	Rare	5
	OTU11243	Rare	2			OTU11173	Rare	6			OTU11302	Rare	2
	OTU11253	Rare	1			OTU11174	Rare	4			OTU11303	Rare	2
	OTU11258	Rare	3			OTU11177	Rare	3			OTU11304	Rare	2
	OTU1126	Rare	4			OTU1118	Rare	2			OTU1131	Rare	2
	OTU11263	Rare	4			OTU11183	Rare	2			OTU11312	Rare	4
	OTU11264	Rare	2			OTU11188	Rare	3			OTU11319	Rare	9
	OTU11266	Rare	2			OTU1119	Rare	3			OTU1132	Rare	2
	OTU11268	Rare	4			OTU11190	Rare	1			OTU11322	Rare	2
	OTU1127	Rare	2			OTU11192	Rare	3			OTU11325	Rare	2
	OTU11273	Rare	9			OTU11194	Rare	2			OTU11329	Rare	2
	OTU11274	Rare	2			OTU11197	Rare	4			OTU1133	Rare	2
	OTU11276	Rare	4			OTU11198	Rare	5			OTU11331	Rare	3
	OTU11279	Rare	3			OTU112	CRT	2			OTU11344	Rare	2
	OTU1128	Rare	2			OTU11200	Rare	2			OTU11347	Rare	3
	OTU11282	Rare	2			OTU11201	Rare	3			OTU1135	Rare	2
	OTU11286	Rare	3			OTU11205	Rare	3			OTU11350	Rare	2
	OTU1129	Rare	2			OTU11207	Rare	2			OTU1136	Rare	2
	OTU11291	Rare	2			OTU11208	Rare	2			OTU11364	Rare	5
	OTU11295	Rare	2			OTU11209	Rare	5			OTU11365	Rare	2
	OTU11298	Rare	3			OTU1121	Rare	3			OTU1137	Rare	2
	OTU113	Intermediate	6			OTU11210	Rare	2			OTU11375	Rare	2
	OTU1130	Rare	5			OTU1122	Rare	1			OTU11376	Rare	3
	OTU11302	Rare	2			OTU11222	Rare	2			OTU1138	Rare	2
	OTU11303	Rare	2			OTU11226	Rare	3			OTU11381	Rare	5
	OTU11304	Rare	2			OTU1123	Rare	3			OTU11382	Rare	2
	OTU11306	Rare	1			OTU1124	Rare	3			OTU1139	Rare	2
	OTU1131	Rare	2			OTU11243	Rare	2			OTU11398	Rare	2
	OTU11319	Rare	9			OTU11252	Rare	8			OTU1140	Rare	3
	OTU1132	Rare	2			OTU11253	Rare	1			OTU11404	Rare	2
	OTU11322	Rare	2			OTU11258	Rare	3			OTU11405	Rare	2
	OTU11327	Rare	2			OTU1126	Rare	4			OTU1141	Rare	3
	OTU11329	Rare	2			OTU11262	Rare	4			OTU11413	Rare	2
	OTU1133	Rare	2			OTU11263	Rare	4			OTU11414	Rare	3
	OTU11331	Rare	3			OTU11264	Rare	2			OTU11417	Rare	2
	OTU11336	Rare	3			OTU11266	Rare	2			OTU1142	Rare	5
	OTU11344	Rare	2			OTU1127	Rare	2			OTU11420	Rare	4
	OTU11347	Rare	3			OTU11274	Rare	2			OTU11427	Rare	2
	OTU1135	Rare	2			OTU1128	Rare	2			OTU1143	Rare	1
	OTU1136	Rare	2			OTU11282	Rare	2			OTU11432	Rare	5
	OTU11363	Rare	2			OTU11286	Rare	3			OTU11443	Rare	2
	OTU11364	Rare	5			OTU1129	Rare	2			OTU11446	Rare	2
	OTU11365	Rare	2			OTU11291	Rare	2			OTU1145	Rare	1
	OTU1137	Rare	2			OTU11298	Rare	3			OTU11454	Rare	8
	OTU11376	Rare	3			OTU113	CRT	6			OTU11455	Rare	2
	OTU11378	Rare	2			OTU1130	Rare	5			OTU11459	Rare	1
	OTU1138	Rare	2			OTU11302	Rare	2			OTU1146	Rare	4
	OTU11381	Rare	5			OTU11303	Rare	2			OTU11460	Rare	3
	OTU11382	Rare	2			OTU1131	Rare	2			OTU11461	CRT	5
	OTU11387	Rare	2			OTU11312	Rare	4			OTU11462	Rare	2
	OTU1139	Rare	2			OTU11318	Rare	3			OTU11464	Rare	2
	OTU11398	Rare	2			OTU11319	Rare	9			OTU1147	Rare	2
	OTU1140	Rare	3			OTU1132	Rare	2			OTU11474	Rare	5
	OTU11400	Rare	2			OTU11321	Rare	4			OTU1148	Rare	2
	OTU11405	Rare	2			OTU11322	Rare	2			OTU11484	Rare	2
	OTU11407	Rare	2			OTU11327	Rare	2			OTU11485	Rare	2
	OTU1141	Rare	3			OTU11329	Rare	2			OTU1149	Rare	3
	OTU11414	Rare	3			OTU1133	Rare	2			OTU11491	Rare	4
	OTU11417	Rare	2			OTU11331	Rare	3			OTU11493	Rare	6
	OTU11419	Rare	2			OTU11344	Rare	2			OTU11499	Rare	2
	OTU1142	Rare	5			OTU11346	Rare	7			OTU115	CRT	2
	OTU11420	Rare	4			OTU11347	Rare	3			OTU1150	Rare	4
	OTU11427	Rare	2			OTU1135	Rare	2			OTU11501	Rare	7
	OTU1143	Rare	1			OTU1136	Rare	2			OTU11506	Rare	2
	OTU11443	Rare	2			OTU11363	Rare	2			OTU1151	Rare	2
	OTU11446	Rare	2			OTU11364	Rare	5			OTU1152	Rare	2
	OTU11452	Rare	2			OTU11365	Rare	2			OTU11520	Rare	5
	OTU11455	Rare	2			OTU1137	Rare	2			OTU1153	Rare	9
	OTU11456	Rare	2			OTU11376	Rare	3			OTU11533	Rare	3
	OTU11459	Rare	1			OTU11378	Rare	2			OTU11538	Rare	2
	OTU1146	Rare	4			OTU1138	Rare	2			OTU1154	Rare	2
	OTU11460	Rare	3			OTU11381	Rare	5			OTU11547	Rare	4
	OTU11461	Abundant	5			OTU11382	Rare	2			OTU11548	Rare	3
	OTU11462	Rare	2			OTU11387	Rare	2			OTU1155	Rare	3
	OTU11464	Rare	2			OTU1139	Rare	2			OTU11550	Rare	2
	OTU1147	Rare	2			OTU11398	Rare	2			OTU11553	Rare	2
	OTU11471	Rare	5			OTU1140	Rare	3			OTU11557	Rare	5
	OTU1148	Rare	2			OTU11403	Rare	2			OTU1156	Rare	2
	OTU11485	Rare	2			OTU11405	Rare	2			OTU11562	Rare	2
	OTU1149	Rare	3			OTU11407	Rare	2			OTU11564	Rare	3
	OTU11491	Rare	4			OTU11409	Rare	2			OTU11565	Rare	5
	OTU11493	Rare	6			OTU1141	Rare	3			OTU1157	Rare	3
	OTU11495	Rare	3			OTU11414	Rare	3			OTU11570	Rare	9
	OTU11499	Rare	2			OTU11417	Rare	2			OTU11571	Rare	3
	OTU115	Intermediate	2			OTU1142	Rare	5			OTU11577	Rare	2
	OTU1150	Rare	4			OTU11420	Rare	4			OTU1158	Rare	3
	OTU11502	Rare	2			OTU11427	Rare	2			OTU11580	Rare	2
	OTU11506	Rare	2			OTU1143	Rare	1			OTU11583	Rare	2
	OTU1151	Rare	2			OTU11433	Rare	2			OTU1159	Rare	2
	OTU1152	Rare	2			OTU11440	Rare	4			OTU11593	Rare	2
	OTU11520	Rare	5			OTU11443	Rare	2			OTU11597	Rare	5
	OTU11522	Rare	2			OTU11446	Rare	2			OTU116	Rare	2
	OTU1153	Rare	9			OTU11448	Rare	3			OTU1160	Rare	9
	OTU11531	Rare	8			OTU1145	Rare	1			OTU11604	Rare	3
	OTU11533	Rare	3			OTU11454	Rare	8			OTU1161	Rare	3
	OTU11538	Rare	2			OTU11455	Rare	2			OTU11616	Rare	3
	OTU1154	Rare	2			OTU11459	Rare	1			OTU1162	Rare	2
	OTU11547	Rare	4			OTU1146	Rare	4			OTU1163	Rare	2
	OTU11548	Rare	3			OTU11460	Rare	3			OTU11630	Rare	4
	OTU1155	Rare	3			OTU11461	CRT	5			OTU11634	Rare	2
	OTU11550	Rare	2			OTU11464	Rare	2			OTU11636	Rare	2
	OTU11557	Rare	5			OTU1147	Rare	2			OTU11643	Rare	2
	OTU1156	Rare	2			OTU11474	Rare	5			OTU11645	Rare	2
	OTU11562	Rare	2			OTU1148	Rare	2			OTU11648	Rare	3
	OTU11564	Rare	3			OTU11485	Rare	2			OTU11657	Rare	3
	OTU11565	Rare	5			OTU1149	Rare	3			OTU11658	CRT	4
	OTU11569	Rare	2			OTU11491	Rare	4			OTU11659	Rare	1
	OTU1157	Rare	3			OTU11493	Rare	6			OTU11662	Rare	6
	OTU11570	Rare	9			OTU11499	Rare	2			OTU11663	Rare	2
	OTU11577	Rare	2			OTU115	CRT	2			OTU11674	Rare	2
	OTU1158	Rare	3			OTU1150	Rare	4			OTU11675	Rare	6
	OTU11583	Rare	2			OTU11500	Rare	2			OTU1168	Rare	4
	OTU1159	Rare	2			OTU11506	Rare	2			OTU11682	Rare	4
	OTU11593	Rare	2			OTU11508	Rare	6			OTU11687	Rare	4
	OTU11597	Rare	5			OTU1151	Rare	2			OTU11689	Rare	3
	OTU116	Intermediate	2			OTU11515	Rare	3			OTU1169	Rare	3
	OTU1160	Rare	9			OTU1152	Rare	2			OTU11694	Rare	5
	OTU11604	Rare	3			OTU11520	Rare	5			OTU11696	Rare	4
	OTU1161	Rare	3			OTU11527	Rare	2			OTU117	Abund.	4
	OTU11616	Rare	3			OTU1153	Rare	9			OTU1170	Rare	2
	OTU11618	Rare	2			OTU11533	Rare	3			OTU11701	Rare	5
	OTU1162	Rare	2			OTU11538	Rare	2			OTU11702	CRT	8
	OTU11630	Rare	4			OTU1154	Rare	2			OTU11704	Rare	1
	OTU11634	Rare	2			OTU11547	Rare	4			OTU1171	Rare	2
	OTU11636	Rare	2			OTU11548	Rare	3			OTU11712	Rare	2
	OTU11643	Rare	2			OTU1155	Rare	3			OTU11714	Rare	4
	OTU11645	Rare	2			OTU11550	Rare	2			OTU1172	Rare	9
	OTU11648	Rare	3			OTU11557	Rare	5			OTU1173	Rare	2
	OTU11658	Intermediate	4			OTU1156	Rare	2			OTU11731	Rare	2
	OTU11659	Rare	1			OTU11562	Rare	2			OTU1174	Rare	3
	OTU11662	Rare	6			OTU11564	Rare	3			OTU11746	Rare	6
	OTU11663	Rare	2			OTU11565	Rare	5			OTU11749	Rare	2
	OTU11674	Rare	2			OTU1157	Rare	3			OTU1175	Rare	3
	OTU11675	Rare	6			OTU11570	Rare	9			OTU11752	Rare	2
	OTU1168	Rare	4			OTU11571	Rare	3			OTU11756	Rare	7
	OTU11682	Rare	4			OTU11577	Rare	2			OTU1176	Rare	3
	OTU11687	Rare	4			OTU11578	Rare	2			OTU11760	Rare	2
	OTU11688	Rare	2			OTU11583	Rare	2			OTU11763	Rare	4
	OTU1169	Rare	3			OTU1159	Rare	2			OTU11768	Rare	2
	OTU11693	Rare	1			OTU11593	Rare	2			OTU1177	Rare	1
	OTU11694	Rare	5			OTU11595	Rare	2			OTU11773	Rare	1
	OTU11696	Rare	4			OTU11597	Rare	5			OTU11775	Rare	2
	OTU117	Intermediate	4			OTU116	Rare	2			OTU11776	Rare	2
	OTU1170	Rare	2			OTU1160	Rare	9			OTU11778	Rare	5
	OTU11701	Rare	5			OTU11604	Rare	3			OTU11779	Rare	2
	OTU11702	Rare	8			OTU1161	Rare	3			OTU1178	Rare	2
	OTU11704	Rare	1			OTU11616	Rare	3			OTU11780	Rare	2
	OTU11714	Rare	4			OTU11618	Rare	2			OTU11785	Rare	2
	OTU1172	Rare	9			OTU1162	Rare	2			OTU1179	Rare	1
	OTU11721	Rare	2			OTU11630	Rare	4			OTU11795	Rare	2
	OTU1173	Rare	2			OTU11634	Rare	2			OTU11797	Rare	4
	OTU11731	Rare	2			OTU11636	Rare	2			OTU118	CRT	7
	OTU11732	Rare	3			OTU11643	Rare	2			OTU1180	Rare	3
	OTU11739	Rare	4			OTU11648	Rare	3			OTU1181	Rare	2
	OTU1174	Rare	3			OTU1165	Rare	3			OTU11810	Rare	2
	OTU11746	Rare	6			OTU11658	Abund.	4			OTU11812	Rare	3
	OTU11749	Rare	2			OTU11659	Rare	1			OTU11817	Rare	2
	OTU1175	Rare	3			OTU11662	Rare	6			OTU1182	Rare	1
	OTU11752	Rare	2			OTU11663	Rare	2			OTU11823	Rare	3
	OTU11753	Rare	3			OTU11674	Rare	2			OTU11824	Rare	3
	OTU11755	Rare	5			OTU11675	Rare	6			OTU11830	Rare	2
	OTU11756	Rare	7			OTU1168	Rare	4			OTU11832	Rare	2
	OTU1176	Rare	3			OTU11683	Rare	2			OTU11839	Rare	3
	OTU11760	Rare	2			OTU11687	Rare	4			OTU1184	Rare	2
	OTU11762	Rare	4			OTU1169	Rare	3			OTU11842	Rare	2
	OTU11763	Rare	4			OTU11694	Rare	5			OTU11849	Rare	2
	OTU11767	Rare	2			OTU11696	Rare	4			OTU1185	Rare	4
	OTU11768	Rare	2			OTU117	CRT	4			OTU11852	Rare	3
	OTU1177	Rare	1			OTU1170	Rare	2			OTU11854	Rare	3
	OTU11773	Rare	1			OTU11701	Rare	5			OTU11855	Rare	5
	OTU11775	Rare	2			OTU11702	Rare	8			OTU11858	Rare	2
	OTU11776	Rare	2			OTU11704	Rare	1			OTU1186	Rare	3
	OTU11779	Rare	2			OTU1171	Rare	2			OTU11868	Rare	1
	OTU1178	Rare	2			OTU11712	Rare	2			OTU1187	Rare	2
	OTU11780	Rare	2			OTU11714	Rare	4			OTU11872	Rare	2
	OTU11785	Rare	2			OTU1172	Rare	9			OTU11874	Rare	2
	OTU11787	Rare	6			OTU1173	Rare	2			OTU1188	Rare	2
	OTU1179	Rare	1			OTU11731	Rare	2			OTU11883	Rare	4
	OTU11792	Rare	2			OTU11739	Rare	4			OTU11885	Rare	5
	OTU11795	Rare	2			OTU1174	CRT	3			OTU1189	Rare	2
	OTU11797	Rare	4			OTU11746	Rare	6			OTU11891	Rare	4
	OTU118	Rare	7			OTU11749	Rare	2			OTU11893	Rare	9
	OTU1180	Rare	3			OTU1175	Rare	3			OTU11895	Rare	4
	OTU1181	Rare	2			OTU11752	Rare	2			OTU119	CRT	2
	OTU11810	Rare	2			OTU11753	Rare	3			OTU1190	Rare	2
	OTU11812	Rare	3			OTU11755	Rare	5			OTU11902	Rare	2
	OTU11817	Rare	2			OTU11756	Rare	7			OTU11904	Rare	2
	OTU1182	Rare	1			OTU1176	Rare	3			OTU11905	Rare	3
	OTU11824	Rare	3			OTU11760	Rare	2			OTU1191	Rare	2
	OTU11830	Rare	2			OTU11762	Rare	4			OTU11910	Rare	5
	OTU11832	Rare	2			OTU11763	Rare	4			OTU11911	Rare	8
	OTU11839	Rare	3			OTU1177	Rare	1			OTU11913	Rare	3
	OTU1184	Rare	2			OTU11773	Rare	1			OTU11915	Rare	2
	OTU11842	Rare	2			OTU11775	Rare	2			OTU1192	Rare	3
	OTU11849	Rare	2			OTU11779	Rare	2			OTU11920	Rare	2
	OTU1185	Rare	4			OTU1178	Rare	2			OTU11921	Rare	2
	OTU11852	Rare	3			OTU11780	Rare	2			OTU11924	Rare	2
	OTU11854	Rare	3			OTU11785	Rare	2			OTU11926	Rare	2
	OTU11855	Rare	5			OTU11787	Rare	6			OTU11928	Rare	2
	OTU11856	Rare	2			OTU1179	Rare	1			OTU1193	Rare	2
	OTU11857	Rare	2			OTU11797	Rare	4			OTU11937	Rare	3
	OTU11858	Rare	2			OTU11798	Rare	2			OTU11939	Rare	2
	OTU1186	Rare	3			OTU118	Rare	7			OTU1194	Rare	3
	OTU1187	Rare	2			OTU1180	Rare	3			OTU1195	Rare	2
	OTU11872	Rare	2			OTU1181	Rare	2			OTU11950	Rare	2
	OTU1188	Rare	2			OTU11810	Rare	2			OTU11958	Rare	2
	OTU11883	Rare	4			OTU11812	Rare	3			OTU11959	Rare	3
	OTU11885	Rare	5			OTU11817	Rare	2			OTU1196	Rare	2
	OTU1189	Rare	2			OTU1182	Rare	1			OTU1197	Rare	2
	OTU11891	Rare	4			OTU11823	Rare	3			OTU11974	Rare	2
	OTU119	Intermediate	2			OTU11824	Rare	3			OTU11977	Rare	3
	OTU1190	Rare	2			OTU1183	Rare	4			OTU11978	Rare	2
	OTU11904	Rare	2			OTU11830	Rare	2			OTU1198	Rare	2
	OTU11906	Rare	2			OTU11832	Rare	2			OTU11980	Rare	6
	OTU1191	Rare	2			OTU11839	Rare	3			OTU11982	Rare	2
	OTU11910	Rare	5			OTU1184	Rare	2			OTU11983	Rare	9
	OTU11911	Rare	8			OTU11842	Rare	2			OTU1199	Rare	4
	OTU11913	Rare	3			OTU11849	Rare	2			OTU11994	Rare	3
	OTU11915	Rare	2			OTU1185	Rare	4			OTU11998	Rare	5
	OTU1192	Rare	3			OTU11852	Rare	3			OTU12	Abund.	6
	OTU11921	Rare	2			OTU11854	Rare	3			OTU120	CRT	3
	OTU11924	Rare	2			OTU11858	Rare	2			OTU1200	Rare	2
	OTU11925	Rare	3			OTU1186	Rare	3			OTU12002	Rare	2
	OTU11926	Rare	2			OTU11862	Rare	3			OTU12006	CRT	5
	OTU11927	Rare	5			OTU11868	Rare	1			OTU12007	Rare	2
	OTU11928	Rare	2			OTU1187	Rare	2			OTU1201	Rare	1
	OTU1193	Rare	2			OTU1188	Rare	2			OTU12018	Rare	3
	OTU11930	Rare	3			OTU11883	Rare	4			OTU1202	Rare	2
	OTU11935	Rare	2			OTU11885	Rare	5			OTU12020	Rare	2
	OTU11937	Rare	3			OTU1189	Rare	2			OTU12021	Rare	2
	OTU11939	Rare	2			OTU11891	Rare	4			OTU12028	Rare	3
	OTU1194	Rare	3			OTU119	Abund.	2			OTU1203	Rare	3
	OTU1195	Rare	2			OTU1190	Rare	2			OTU12038	Rare	2
	OTU11950	Rare	2			OTU11902	Rare	2			OTU1204	Rare	1
	OTU11958	Rare	2			OTU1191	Rare	2			OTU12041	Rare	3
	OTU11959	Rare	3			OTU11910	Rare	5			OTU12042	Rare	2
	OTU1196	Rare	2			OTU11911	Rare	8			OTU12044	Rare	4
	OTU1197	Rare	2			OTU11913	Rare	3			OTU1205	Rare	1
	OTU11971	Rare	3			OTU11915	Rare	2			OTU12051	Rare	1
	OTU11977	Rare	3			OTU1192	Rare	3			OTU12057	Rare	2
	OTU11978	Rare	2			OTU11921	Rare	2			OTU12058	Rare	5
	OTU1198	Rare	2			OTU11924	Rare	2			OTU1206	Rare	3
	OTU11981	Rare	2			OTU11925	Rare	3			OTU12061	Rare	4
	OTU11982	Rare	2			OTU11926	Rare	2			OTU12065	Rare	2
	OTU11983	Rare	9			OTU11927	Rare	5			OTU12066	Rare	3
	OTU1199	Rare	4			OTU1193	Rare	2			OTU12067	Rare	4
	OTU11994	Rare	3			OTU11935	Rare	2			OTU12069	Rare	3
	OTU11998	Rare	5			OTU11937	Rare	3			OTU1207	Rare	4
	OTU12	Abundant	6			OTU11939	Rare	2			OTU1208	Rare	3
	OTU120	Intermediate	3			OTU1194	Rare	3			OTU12083	Rare	6
	OTU1200	Rare	2			OTU11945	Rare	4			OTU1209	Rare	2
	OTU12006	Intermediate	5			OTU1195	Rare	2			OTU12094	Rare	2
	OTU1201	Rare	1			OTU11950	Rare	2			OTU12096	Rare	4
	OTU12014	Rare	2			OTU11958	Rare	2			OTU12098	Rare	2
	OTU12015	Rare	4			OTU11959	Rare	3			OTU121	Rare	2
	OTU12018	Rare	3			OTU1196	Rare	2			OTU1210	Rare	3
	OTU1202	Rare	2			OTU1197	Rare	2			OTU12100	Rare	3
	OTU12021	Rare	2			OTU11971	Rare	3			OTU12101	Rare	9
	OTU12028	Rare	3			OTU11977	Rare	3			OTU12107	Rare	2
	OTU1203	Rare	3			OTU11978	Rare	2			OTU12112	Rare	2
	OTU12038	Rare	2			OTU1198	Rare	2			OTU1212	Rare	2
	OTU1204	Rare	1			OTU11981	Rare	2			OTU12123	Rare	2
	OTU12041	Rare	3			OTU11982	Rare	2			OTU12126	Rare	2
	OTU12042	Rare	2			OTU11983	Rare	9			OTU1213	Rare	3
	OTU12044	Rare	4			OTU1199	Rare	4			OTU12133	Rare	2
	OTU1205	Rare	1			OTU11991	Rare	4			OTU12134	Rare	2
	OTU12051	Rare	1			OTU11993	Rare	3			OTU1214	Rare	2
	OTU12055	Rare	2			OTU11994	Rare	3			OTU12143	Rare	3
	OTU12057	Rare	2			OTU11998	Rare	5			OTU1215	Rare	2
	OTU12058	Rare	5			OTU12	Abund.	6			OTU12153	Rare	5
	OTU1206	Rare	3			OTU120	CRT	3			OTU12154	Rare	2
	OTU12061	Rare	4			OTU1200	Rare	2			OTU12155	Rare	4
	OTU12062	Rare	2			OTU12006	CRT	5			OTU1216	Rare	4
	OTU12065	Rare	2			OTU1201	Rare	1			OTU12163	Rare	2
	OTU12066	Rare	3			OTU12011	Rare	2			OTU12168	Rare	2
	OTU12067	Rare	4			OTU12015	Rare	4			OTU1217	Rare	4
	OTU12069	Rare	3			OTU12018	Rare	3			OTU12176	Rare	2
	OTU1207	Rare	4			OTU1202	Rare	2			OTU1218	Rare	2
	OTU1208	Rare	3			OTU12020	Rare	2			OTU12180	Rare	3
	OTU12083	Rare	6			OTU12021	Rare	2			OTU12183	Rare	2
	OTU12094	Rare	2			OTU12028	Rare	3			OTU12186	Rare	6
	OTU12096	Rare	4			OTU1203	Rare	3			OTU1219	Rare	2
	OTU12098	Rare	2			OTU12038	Rare	2			OTU12192	Rare	2
	OTU121	Rare	2			OTU1204	Rare	1			OTU122	Rare	3
	OTU1210	Rare	3			OTU12041	Rare	3			OTU1220	Rare	2
	OTU12101	Rare	9			OTU12042	Rare	2			OTU12201	Rare	9
	OTU12107	Rare	2			OTU12044	Rare	4			OTU12204	Rare	2
	OTU12112	Rare	2			OTU12047	Rare	2			OTU12207	Rare	1
	OTU12123	Rare	2			OTU1205	Rare	1			OTU1221	Rare	2
	OTU12125	Rare	2			OTU12051	Rare	1			OTU12216	Rare	2
	OTU12126	Rare	2			OTU12057	Rare	2			OTU12219	Rare	2
	OTU1213	Rare	3			OTU12058	Rare	5			OTU1222	Rare	4
	OTU12133	Rare	2			OTU1206	Rare	3			OTU12227	Rare	2
	OTU12134	Rare	2			OTU12061	Rare	4			OTU1223	Rare	3
	OTU12136	Rare	3			OTU12062	Rare	2			OTU12232	Rare	2
	OTU12143	Rare	3			OTU12065	Rare	2			OTU12234	Rare	4
	OTU12145	Rare	2			OTU12067	Rare	4			OTU12235	Rare	2
	OTU1215	Rare	2			OTU12069	Rare	3			OTU12237	Rare	2
	OTU12153	Rare	5			OTU1207	Rare	4			OTU12238	Rare	2
	OTU12155	Rare	4			OTU12076	Rare	4			OTU12241	Rare	3
	OTU1216	Rare	4			OTU1208	Rare	3			OTU12245	Rare	2
	OTU12163	Rare	2			OTU12083	Rare	6			OTU12246	Rare	2
	OTU12168	Rare	2			OTU1209	Rare	2			OTU12248	Rare	2
	OTU1217	Rare	4			OTU12094	Rare	2			OTU12249	Rare	2
	OTU12183	Rare	2			OTU12096	Rare	4			OTU1225	Rare	3
	OTU1219	Rare	2			OTU12098	Rare	2			OTU12255	Rare	4
	OTU12192	Rare	2			OTU121	CRT	2			OTU12256	Rare	2
	OTU12193	Rare	3			OTU1210	Rare	3			OTU12257	Rare	5
	OTU12196	Rare	3			OTU12100	Rare	3			OTU1226	Rare	4
	OTU122	Intermediate	3			OTU12101	Rare	9			OTU12260	Rare	3
	OTU1220	Rare	2			OTU12107	Rare	2			OTU12261	Rare	5
	OTU12201	Rare	9			OTU12112	Rare	2			OTU12264	Rare	2
	OTU12204	Rare	2			OTU1212	Rare	2			OTU12268	Rare	1
	OTU1221	Rare	2			OTU12122	Rare	2			OTU12269	Rare	1
	OTU12216	Rare	2			OTU12123	Rare	2			OTU1227	Rare	2
	OTU12219	Rare	2			OTU12126	Rare	2			OTU12271	Rare	2
	OTU1222	Rare	4			OTU1213	Rare	3			OTU12273	Rare	2
	OTU12224	Rare	2			OTU12133	Rare	2			OTU12279	Rare	2
	OTU12227	Rare	2			OTU12136	Rare	3			OTU1228	Rare	2
	OTU1223	Rare	3			OTU12143	Rare	3			OTU12284	Rare	2
	OTU12230	Rare	3			OTU1215	Rare	2			OTU12285	Rare	3
	OTU12234	Rare	4			OTU12153	Rare	5			OTU12287	Rare	3
	OTU12235	Rare	2			OTU12154	Rare	2			OTU1229	Rare	2
	OTU12241	Rare	3			OTU12155	Rare	4			OTU12293	Rare	2
	OTU12245	Rare	2			OTU12163	Rare	2			OTU12296	Rare	4
	OTU12246	Rare	2			OTU12166	Rare	2			OTU12297	Rare	2
	OTU12248	Rare	2			OTU12168	Rare	2			OTU12298	Rare	2
	OTU12249	Rare	2			OTU1217	Rare	4			OTU12299	Rare	5
	OTU1225	Rare	3			OTU12176	Rare	2			OTU123	Rare	1
	OTU12255	Rare	4			OTU12178	Rare	4			OTU1230	Rare	2
	OTU12256	Rare	2			OTU1218	Rare	2			OTU12303	Rare	5
	OTU12257	Rare	5			OTU12180	Rare	3			OTU12304	Rare	2
	OTU1226	Rare	4			OTU12183	Rare	2			OTU12305	Rare	2
	OTU12261	Rare	5			OTU12186	Rare	6			OTU12309	Rare	2
	OTU12264	Rare	2			OTU1219	Rare	2			OTU1231	Rare	3
	OTU12268	Rare	1			OTU12192	Rare	2			OTU12319	Rare	4
	OTU1227	Rare	2			OTU12193	Rare	3			OTU1232	Rare	3
	OTU12273	Rare	2			OTU122	CRT	3			OTU12322	Rare	4
	OTU12277	Rare	2			OTU1220	Rare	2			OTU12327	Rare	3
	OTU1228	Rare	2			OTU12201	Rare	9			OTU1233	Rare	2
	OTU12284	Rare	2			OTU12204	Rare	2			OTU12330	Rare	2
	OTU12285	Rare	3			OTU12207	Rare	1			OTU12334	Rare	2
	OTU1229	Rare	2			OTU1221	Rare	2			OTU12337	Rare	4
	OTU12293	Rare	2			OTU12216	Rare	2			OTU1234	Rare	2
	OTU12295	Rare	2			OTU12219	Rare	2			OTU12346	Rare	2
	OTU12296	Rare	4			OTU1222	Rare	4			OTU1235	Rare	2
	OTU12298	Rare	2			OTU12227	Rare	2			OTU12353	Rare	2
	OTU12299	Rare	5			OTU1223	Rare	3			OTU12358	Rare	5
	OTU123	Abundant	1			OTU12234	Rare	4			OTU1236	Rare	2
	OTU1230	Rare	2			OTU12235	Rare	2			OTU1237	Rare	2
	OTU12303	Rare	5			OTU1224	Rare	3			OTU12370	Rare	4
	OTU12304	Rare	2			OTU12241	Rare	3			OTU12379	Rare	15
	OTU12305	Rare	2			OTU12243	Rare	2			OTU1238	Rare	2
	OTU12309	Rare	2			OTU12245	Rare	2			OTU12380	Rare	2
	OTU1231	Rare	3			OTU12246	Rare	2			OTU12383	Rare	5
	OTU12319	Rare	4			OTU12248	Rare	2			OTU12387	Rare	4
	OTU1232	Rare	3			OTU12249	Rare	2			OTU1239	Rare	2
	OTU12322	Rare	4			OTU1225	Rare	3			OTU124	Rare	2
	OTU12327	Rare	3			OTU12255	Rare	4			OTU1240	Rare	1
	OTU1233	Rare	2			OTU12256	Rare	2			OTU12402	Rare	1
	OTU12330	Rare	2			OTU12257	Rare	5			OTU12406	Rare	4
	OTU12333	Rare	2			OTU1226	Rare	4			OTU12407	Rare	5
	OTU12334	Rare	2			OTU12261	Rare	5			OTU1241	Rare	2
	OTU12337	Rare	4			OTU12264	Rare	2			OTU1242	Rare	2
	OTU1234	Rare	2			OTU12268	Rare	1			OTU12421	Rare	5
	OTU12346	Rare	2			OTU12269	Rare	1			OTU12422	Rare	3
	OTU12347	Rare	2			OTU1227	Rare	2			OTU12424	Rare	3
	OTU1235	Rare	2			OTU12270	Rare	2			OTU12428	Rare	2
	OTU12350	Rare	6			OTU12273	Rare	2			OTU1243	Rare	2
	OTU12358	Rare	5			OTU1228	Rare	2			OTU12430	Rare	2
	OTU1236	Rare	2			OTU12284	Rare	2			OTU12432	Rare	5
	OTU1237	Rare	2			OTU12285	Rare	3			OTU12433	Rare	3
	OTU12370	Rare	4			OTU1229	Rare	2			OTU12434	Rare	2
	OTU12374	Rare	2			OTU12293	Rare	2			OTU1244	Rare	2
	OTU12376	Rare	1			OTU12295	Rare	2			OTU12442	Rare	2
	OTU1238	Rare	2			OTU12296	Rare	4			OTU12447	Rare	2
	OTU12380	Rare	2			OTU12298	Rare	2			OTU12448	Rare	2
	OTU12383	Rare	5			OTU12299	Rare	5			OTU12449	Rare	3
	OTU12387	Rare	4			OTU123	Abund.	1			OTU1245	Rare	5
	OTU1239	Rare	2			OTU1230	Rare	2			OTU12452	Rare	2
	OTU124	Rare	2			OTU12303	Rare	5			OTU12457	Rare	2
	OTU1240	Rare	1			OTU12304	Rare	2			OTU1246	Rare	2
	OTU12406	Rare	4			OTU12305	Rare	2			OTU12465	Rare	2
	OTU1241	Rare	2			OTU12309	Rare	2			OTU12467	Rare	2
	OTU1242	Rare	2			OTU1231	Rare	3			OTU1247	Rare	2
	OTU12421	Rare	5			OTU12318	Rare	6			OTU12475	Rare	3
	OTU12422	Rare	3			OTU12319	Rare	4			OTU1248	Rare	2
	OTU12424	Rare	3			OTU1232	Rare	3			OTU12485	Rare	3
	OTU12426	Rare	3			OTU12322	Rare	4			OTU12486	Rare	2
	OTU12428	Rare	2			OTU12327	Rare	3			OTU12489	Rare	2
	OTU1243	Rare	2			OTU1233	Rare	2			OTU1249	Rare	2
	OTU12432	Rare	5			OTU12330	Rare	2			OTU12492	Rare	2
	OTU12434	Rare	2			OTU12334	Rare	2			OTU12493	Rare	6
	OTU1244	Rare	2			OTU1234	Rare	2			OTU12496	Rare	4
	OTU12442	Rare	2			OTU12346	Rare	2			OTU12497	Rare	3
	OTU12447	Rare	2			OTU1235	Rare	2			OTU125	CRT	3
	OTU12448	Rare	2			OTU12355	Rare	2			OTU1250	Rare	2
	OTU12449	Rare	3			OTU12358	Rare	5			OTU12505	Rare	3
	OTU1245	Rare	5			OTU1236	Rare	2			OTU12506	Rare	3
	OTU12450	Rare	2			OTU1237	Rare	2			OTU1251	Rare	2
	OTU12457	Rare	2			OTU12370	Rare	4			OTU12510	Rare	4
	OTU1246	Rare	2			OTU12374	Rare	2			OTU12512	Rare	2
	OTU12465	Rare	2			OTU1238	Rare	2			OTU12514	Rare	2
	OTU12467	Rare	2			OTU12380	Rare	2			OTU12515	Rare	3
	OTU1247	Rare	2			OTU12383	Rare	5			OTU12516	Rare	2
	OTU12473	Rare	3			OTU12387	Rare	4			OTU12519	Rare	3
	OTU1248	Rare	2			OTU1239	Rare	2			OTU1252	Rare	2
	OTU12485	Rare	3			OTU124	CRT	2			OTU12524	Rare	2
	OTU12486	Rare	2			OTU1240	Rare	1			OTU1253	Rare	2
	OTU12489	Rare	2			OTU12403	Rare	2			OTU12533	Rare	2
	OTU1249	Rare	2			OTU1241	Rare	2			OTU1254	Rare	3
	OTU12493	Rare	6			OTU1242	Rare	2			OTU12544	Rare	3
	OTU12495	Rare	3			OTU12421	Rare	5			OTU12545	Rare	3
	OTU125	Intermediate	3			OTU12422	Rare	3			OTU12547	Rare	3
	OTU1250	Rare	2			OTU12426	Rare	3			OTU1255	Rare	2
	OTU12505	Rare	3			OTU12428	Rare	2			OTU12552	Rare	2
	OTU12506	Rare	3			OTU1243	Rare	2			OTU12555	Rare	9
	OTU1251	Rare	2			OTU12430	Rare	2			OTU1256	Rare	2
	OTU12510	Rare	4			OTU12434	Rare	2			OTU12562	Rare	2
	OTU12512	Rare	2			OTU1244	Rare	2			OTU12563	Rare	2
	OTU12514	Rare	2			OTU12442	Rare	2			OTU1257	Rare	2
	OTU12515	Rare	3			OTU12447	Rare	2			OTU12570	Rare	2
	OTU12519	Rare	3			OTU12448	Rare	2			OTU12576	Rare	2
	OTU1252	Rare	2			OTU12449	Rare	3			OTU12579	Rare	2
	OTU12521	Rare	9			OTU1245	Rare	5			OTU1258	Rare	2
	OTU12524	Rare	2			OTU12450	Rare	2			OTU12581	Rare	4
	OTU12525	Rare	3			OTU12457	Rare	2			OTU12584	Rare	2
	OTU12533	Rare	2			OTU1246	Rare	2			OTU1259	Rare	2
	OTU1254	Rare	3			OTU12467	Rare	2			OTU126	CRT	2
	OTU12544	Rare	3			OTU1247	Rare	2			OTU1261	Rare	3
	OTU12545	Rare	3			OTU1248	Rare	2			OTU12615	Rare	4
	OTU12547	Rare	3			OTU12485	Rare	3			OTU1262	Rare	2
	OTU1255	Rare	2			OTU12486	Rare	2			OTU12621	Rare	7
	OTU12552	Rare	2			OTU12489	Rare	2			OTU12630	Rare	4
	OTU12555	Rare	9			OTU1249	Rare	2			OTU12632	Rare	2
	OTU12556	Rare	2			OTU12492	Rare	2			OTU12638	Rare	3
	OTU12562	Rare	2			OTU12493	Rare	6			OTU1264	Rare	2
	OTU12563	Rare	2			OTU12495	Rare	3			OTU12642	Rare	4
	OTU1257	Rare	2			OTU12496	Rare	4			OTU12644	Rare	6
	OTU12570	Rare	2			OTU125	CRT	3			OTU12647	Rare	2
	OTU12572	Rare	3			OTU1250	Rare	2			OTU1265	Rare	3
	OTU12574	Rare	4			OTU12505	Rare	3			OTU12651	Rare	2
	OTU12579	Rare	2			OTU12506	Rare	3			OTU12653	Rare	2
	OTU1258	Rare	2			OTU1251	Rare	2			OTU12655	Rare	2
	OTU12581	Rare	4			OTU12512	Rare	2			OTU12657	Rare	2
	OTU12584	Rare	2			OTU12514	Rare	2			OTU12659	Rare	5
	OTU12585	Rare	2			OTU12515	Rare	3			OTU1266	Rare	2
	OTU1259	Rare	2			OTU12516	Rare	2			OTU12663	Rare	2
	OTU12594	Rare	3			OTU12519	Rare	3			OTU12665	Rare	3
	OTU126	Abundant	2			OTU1252	Rare	2			OTU1267	Rare	2
	OTU1261	Rare	3			OTU12524	Rare	2			OTU1268	Rare	2
	OTU12614	Rare	3			OTU12528	Rare	3			OTU12685	Rare	2
	OTU1262	Rare	2			OTU12533	Rare	2			OTU12687	Rare	3
	OTU12621	Rare	7			OTU1254	Rare	3			OTU1269	Rare	2
	OTU12630	Rare	4			OTU12540	Rare	3			OTU12694	Rare	5
	OTU12632	Rare	2			OTU12544	Rare	3			OTU12697	Rare	2
	OTU12638	Rare	3			OTU12545	Rare	3			OTU127	Rare	2
	OTU1264	Rare	2			OTU1255	Rare	2			OTU1270	Rare	2
	OTU12642	Rare	4			OTU12552	Rare	2			OTU12703	Rare	4
	OTU12644	Rare	6			OTU12555	Rare	9			OTU12706	Rare	6
	OTU1265	Rare	3			OTU1256	Rare	2			OTU12707	Rare	2
	OTU12651	Rare	2			OTU12562	Rare	2			OTU12708	Rare	2
	OTU12653	Rare	2			OTU12563	Rare	2			OTU1271	Rare	4
	OTU12654	Rare	2			OTU1257	Rare	2			OTU12711	Rare	2
	OTU12655	Rare	2			OTU12570	Rare	2			OTU12713	Rare	4
	OTU12657	Rare	2			OTU12572	Rare	3			OTU12718	Rare	2
	OTU1266	Rare	2			OTU12574	Rare	4			OTU1272	Rare	2
	OTU12663	Rare	2			OTU12579	Rare	2			OTU12720	Rare	6
	OTU12665	Rare	3			OTU1258	Rare	2			OTU12723	Rare	3
	OTU12667	Rare	2			OTU12581	Rare	4			OTU12726	Rare	2
	OTU1267	Rare	2			OTU12582	Rare	3			OTU12729	Rare	3
	OTU1268	Rare	2			OTU12584	Rare	2			OTU1273	Rare	2
	OTU12685	Rare	2			OTU1259	Rare	2			OTU12730	Rare	5
	OTU12687	Rare	3			OTU12592	Rare	3			OTU12732	Rare	2
	OTU1269	Rare	2			OTU12594	Rare	3			OTU12735	Rare	5
	OTU12692	Rare	1			OTU12598	Rare	3			OTU1274	Rare	3
	OTU12694	Rare	5			OTU126	Abund.	2			OTU12741	Rare	5
	OTU12695	Rare	4			OTU1261	Rare	3			OTU1275	Rare	3
	OTU127	Rare	2			OTU12610	Rare	2			OTU12751	Rare	3
	OTU1270	Rare	2			OTU12615	Rare	4			OTU12754	Rare	5
	OTU12703	Rare	4			OTU12618	Rare	2			OTU12758	Rare	6
	OTU1271	Rare	4			OTU1262	Rare	2			OTU1276	Rare	5
	OTU12711	Rare	2			OTU12621	Rare	7			OTU12764	Rare	1
	OTU12713	Rare	4			OTU12626	Rare	2			OTU12766	Rare	2
	OTU1272	Rare	2			OTU12627	Rare	2			OTU1277	Rare	2
	OTU12720	Rare	6			OTU1263	Rare	2			OTU12775	Rare	2
	OTU12723	Rare	3			OTU12630	Rare	4			OTU12778	Rare	2
	OTU1273	Rare	2			OTU12632	Rare	2			OTU1278	Rare	2
	OTU12730	Rare	5			OTU12638	Rare	3			OTU12789	Rare	2
	OTU1274	Rare	3			OTU1264	Rare	2			OTU12797	Rare	3
	OTU12741	Rare	5			OTU12642	Rare	4			OTU12798	Rare	2
	OTU1275	Rare	3			OTU12644	Rare	6			OTU128	Rare	2
	OTU12750	Rare	3			OTU12647	Rare	2			OTU1280	Rare	2
	OTU12754	Rare	5			OTU1265	Rare	3			OTU12803	Rare	3
	OTU12758	Rare	6			OTU12651	Rare	2			OTU12805	Rare	5
	OTU1276	Rare	5			OTU12653	Rare	2			OTU1281	Rare	2
	OTU12764	Rare	1			OTU12657	Rare	2			OTU12814	Rare	4
	OTU12766	Rare	2			OTU12659	Rare	5			OTU12816	Rare	3
	OTU1277	Rare	2			OTU1266	Rare	2			OTU12819	Rare	2
	OTU12775	Rare	2			OTU12663	Rare	2			OTU1282	Rare	4
	OTU1278	Rare	2			OTU12665	Rare	3			OTU12825	Rare	3
	OTU12789	Rare	2			OTU12667	Rare	2			OTU12829	Rare	3
	OTU12797	Rare	3			OTU12669	Rare	1			OTU1283	Rare	2
	OTU12798	Rare	2			OTU1267	Rare	2			OTU12833	Rare	6
	OTU128	Rare	2			OTU1268	Rare	2			OTU12838	Rare	2
	OTU1280	Rare	2			OTU12685	Rare	2			OTU1284	Rare	2
	OTU12803	Rare	3			OTU12687	Rare	3			OTU12844	Rare	3
	OTU12805	Rare	5			OTU1269	Rare	2			OTU12848	Rare	3
	OTU12807	Rare	9			OTU12692	Rare	1			OTU1285	Rare	3
	OTU1281	Rare	2			OTU12694	Rare	5			OTU12853	Rare	2
	OTU12816	Rare	3			OTU12695	Rare	4			OTU12858	Rare	2
	OTU12819	Rare	2			OTU127	Rare	2			OTU1286	Rare	2
	OTU1282	Rare	4			OTU1270	Rare	2			OTU12862	Rare	9
	OTU12825	Rare	3			OTU12703	Rare	4			OTU12868	Rare	4
	OTU12829	Rare	3			OTU1271	Rare	4			OTU1287	Rare	2
	OTU1283	Rare	2			OTU12711	Rare	2			OTU12873	Rare	3
	OTU12833	Rare	6			OTU12713	Rare	4			OTU12876	Rare	4
	OTU12838	Rare	2			OTU1272	Rare	2			OTU1288	Rare	4
	OTU1284	Rare	2			OTU12720	Rare	6			OTU12883	Rare	7
	OTU12844	Rare	3			OTU12723	Rare	3			OTU1289	Rare	2
	OTU12846	Rare	2			OTU12724	Rare	3			OTU12890	Rare	3
	OTU1285	Rare	3			OTU12726	Rare	2			OTU12891	Rare	3
	OTU12858	Rare	2			OTU1273	Rare	2			OTU12893	Rare	2
	OTU1286	Rare	2			OTU12730	Rare	5			OTU12895	Rare	4
	OTU12861	Rare	2			OTU1274	Rare	3			OTU129	Rare	3
	OTU12862	Rare	9			OTU12741	Rare	5			OTU1290	Rare	2
	OTU12868	Rare	4			OTU1275	Rare	3			OTU12900	Rare	3
	OTU1287	Rare	2			OTU12750	Rare	3			OTU12903	Rare	2
	OTU12871	Rare	2			OTU12751	Rare	3			OTU12904	Rare	2
	OTU12873	Rare	3			OTU12754	Rare	5			OTU12907	Rare	4
	OTU12876	Rare	4			OTU12756	Rare	2			OTU1291	Rare	2
	OTU1288	Rare	4			OTU12758	Rare	6			OTU12912	Rare	2
	OTU1289	Rare	2			OTU1276	Rare	5			OTU12917	Rare	4
	OTU12890	Rare	3			OTU12764	Rare	1			OTU12918	Rare	2
	OTU12891	Rare	3			OTU12766	Rare	2			OTU1292	Rare	3
	OTU12895	Rare	4			OTU1277	Rare	2			OTU12921	Rare	2
	OTU129	Intermediate	3			OTU12770	Rare	3			OTU12925	Rare	2
	OTU1290	Rare	2			OTU12775	Rare	2			OTU12929	Rare	2
	OTU12900	Rare	3			OTU1278	Rare	2			OTU1293	Rare	2
	OTU12903	Rare	2			OTU12789	Rare	2			OTU1294	Rare	3
	OTU12904	Rare	2			OTU12797	Rare	3			OTU12941	Rare	2
	OTU12907	Rare	4			OTU12798	Rare	2			OTU12942	Rare	1
	OTU1291	Rare	2			OTU128	Rare	2			OTU12943	Rare	9
	OTU12917	Rare	4			OTU1280	Rare	2			OTU12944	Rare	3
	OTU12918	Rare	2			OTU12803	Rare	3			OTU12946	Rare	4
	OTU1292	Rare	3			OTU12805	Rare	5			OTU12947	Rare	3
	OTU12920	Rare	2			OTU1281	Rare	2			OTU12948	Rare	2
	OTU12921	Rare	2			OTU12811	Rare	2			OTU1295	Rare	3
	OTU12925	Rare	2			OTU12816	Rare	3			OTU12951	Rare	2
	OTU12929	Rare	2			OTU12819	Rare	2			OTU12953	Rare	3
	OTU1293	Rare	2			OTU1282	Rare	4			OTU12957	Rare	4
	OTU12938	Rare	9			OTU12824	Rare	4			OTU12958	Rare	2
	OTU1294	Rare	3			OTU12825	Rare	3			OTU1296	Rare	2
	OTU12942	Rare	1			OTU12829	Rare	3			OTU12961	Rare	2
	OTU12943	Rare	9			OTU1283	Rare	2			OTU12965	Rare	3
	OTU12944	Rare	3			OTU12833	Rare	6			OTU12966	Rare	2
	OTU12946	Rare	4			OTU1284	Rare	2			OTU12967	Rare	4
	OTU12948	Rare	2			OTU12840	Rare	2			OTU12976	Rare	2
	OTU1295	Rare	3			OTU1285	Rare	3			OTU1298	Rare	3
	OTU12951	Rare	2			OTU12852	Rare	2			OTU12985	Rare	2
	OTU12953	Rare	3			OTU12858	Rare	2			OTU12986	Rare	3
	OTU12958	Rare	2			OTU1286	Rare	2			OTU12988	Rare	3
	OTU1296	Rare	2			OTU12861	Rare	2			OTU1299	Rare	2
	OTU12966	Rare	2			OTU12862	Rare	9			OTU12993	Rare	2
	OTU12967	Rare	4			OTU1287	Rare	2			OTU12995	Rare	3
	OTU12974	Rare	4			OTU12873	Rare	3			OTU12996	Rare	3
	OTU12976	Rare	2			OTU12876	Rare	4			OTU12998	Rare	2
	OTU1298	Rare	3			OTU1288	Rare	4			OTU13	Abund.	1
	OTU12985	Rare	2			OTU1289	Rare	2			OTU130	CRT	2
	OTU12988	Rare	3			OTU12890	Rare	3			OTU1300	Rare	2
	OTU1299	Rare	2			OTU12891	Rare	3			OTU13000	Rare	2
	OTU12991	Rare	2			OTU129	Rare	3			OTU13006	Rare	5
	OTU12993	Rare	2			OTU1290	Rare	2			OTU13008	Rare	3
	OTU12995	Rare	3			OTU12900	Rare	3			OTU13009	Rare	2
	OTU12996	Rare	3			OTU12903	Rare	2			OTU1301	Rare	3
	OTU13	Abundant	1			OTU12904	Rare	2			OTU13010	Rare	3
	OTU130	Intermediate	2			OTU12907	Rare	4			OTU13013	Rare	2
	OTU1300	Rare	2			OTU1291	Rare	2			OTU13015	Rare	3
	OTU13000	Rare	2			OTU12917	Rare	4			OTU13017	Rare	2
	OTU13008	Rare	3			OTU12918	Rare	2			OTU1302	Rare	3
	OTU13009	Rare	2			OTU1292	Rare	3			OTU13026	Rare	5
	OTU1301	Rare	3			OTU12920	Rare	2			OTU13028	Rare	3
	OTU13010	Rare	3			OTU12921	Rare	2			OTU13029	Rare	3
	OTU13012	Rare	1			OTU12925	Rare	2			OTU1303	Rare	2
	OTU13015	Rare	3			OTU12929	Rare	2			OTU13039	Rare	3
	OTU13017	Rare	2			OTU1293	Rare	2			OTU1304	Rare	2
	OTU1302	Rare	3			OTU12935	Rare	2			OTU13041	Rare	2
	OTU13026	Rare	5			OTU12938	Rare	9			OTU13042	Rare	2
	OTU1303	Rare	2			OTU1294	Rare	3			OTU1305	Rare	3
	OTU13035	Rare	4			OTU12942	Rare	1			OTU13051	Rare	3
	OTU13039	Rare	3			OTU12943	Rare	9			OTU13057	Rare	3
	OTU1304	Rare	2			OTU12944	Rare	3			OTU13059	Rare	3
	OTU13041	Rare	2			OTU12946	Rare	4			OTU1306	Rare	2
	OTU13042	Rare	2			OTU12948	Rare	2			OTU1307	Rare	2
	OTU1305	Rare	3			OTU1295	Rare	3			OTU13070	Rare	3
	OTU13051	Rare	3			OTU12951	Rare	2			OTU13071	Rare	2
	OTU1306	Rare	2			OTU12955	Rare	3			OTU13074	Rare	2
	OTU1307	Rare	2			OTU12957	Rare	4			OTU13077	Rare	3
	OTU13070	Rare	3			OTU12958	Rare	2			OTU13079	Rare	1
	OTU13074	Rare	2			OTU1296	CRT	2			OTU1308	Rare	2
	OTU13077	Rare	3			OTU12961	Rare	2			OTU13082	Rare	2
	OTU1308	Rare	2			OTU12966	Rare	2			OTU13083	Rare	3
	OTU13080	Rare	2			OTU12967	Rare	4			OTU13089	Rare	2
	OTU13081	Rare	2			OTU12974	Rare	4			OTU13090	Rare	4
	OTU13082	Rare	2			OTU12976	Rare	2			OTU13092	Rare	2
	OTU13087	Rare	3			OTU1298	Rare	3			OTU13093	Rare	4
	OTU13089	Rare	2			OTU12985	Rare	2			OTU13098	Rare	5
	OTU13090	Rare	4			OTU12988	Rare	3			OTU131	Abund.	2
	OTU13092	Rare	2			OTU1299	Rare	2			OTU1310	Rare	3
	OTU13093	Rare	4			OTU12993	Rare	2			OTU13101	Rare	2
	OTU13098	Rare	5			OTU12995	Rare	3			OTU13102	Rare	5
	OTU131	Intermediate	2			OTU12996	Rare	3			OTU13103	Rare	3
	OTU13102	Rare	5			OTU13	Abund.	1			OTU13106	Rare	3
	OTU13106	Rare	3			OTU130	CRT	2			OTU13109	Rare	3
	OTU13108	Rare	2			OTU1300	Rare	2			OTU1311	Rare	4
	OTU13109	Rare	3			OTU13000	Rare	2			OTU13110	Rare	2
	OTU1311	Rare	4			OTU13006	Rare	5			OTU1312	Rare	3
	OTU13110	Rare	2			OTU13008	Rare	3			OTU13121	Rare	1
	OTU13121	Rare	1			OTU1301	Rare	3			OTU13125	Rare	2
	OTU13125	Rare	2			OTU13010	Rare	3			OTU13127	Rare	5
	OTU13126	Rare	9			OTU13012	Rare	1			OTU13131	Rare	2
	OTU13127	Rare	5			OTU13015	Rare	3			OTU1314	Rare	2
	OTU13131	Rare	2			OTU13017	Rare	2			OTU13143	Rare	5
	OTU13138	Rare	4			OTU1302	Rare	3			OTU1315	Rare	2
	OTU13143	Rare	5			OTU13026	Rare	5			OTU13156	Rare	2
	OTU1315	Rare	2			OTU1303	Rare	2			OTU1316	Rare	2
	OTU13156	Rare	2			OTU13039	Rare	3			OTU13166	Rare	2
	OTU1316	Rare	2			OTU1304	Rare	2			OTU13167	Rare	2
	OTU13163	Rare	2			OTU13041	Rare	2			OTU1317	Rare	2
	OTU13166	Rare	2			OTU13042	Rare	2			OTU13170	Rare	2
	OTU1317	Rare	2			OTU13046	Rare	2			OTU13173	Rare	5
	OTU13170	Rare	2			OTU1305	Rare	3			OTU1318	Rare	3
	OTU1318	Rare	3			OTU13051	Rare	3			OTU13181	Rare	3
	OTU13181	Rare	3			OTU13055	Rare	2			OTU13187	Rare	2
	OTU13185	Rare	2			OTU13056	Rare	10			OTU1319	Rare	2
	OTU13187	Rare	2			OTU13057	Rare	3			OTU13196	Rare	2
	OTU1319	Rare	2			OTU13059	Rare	3			OTU132	Rare	2
	OTU13190	Rare	2			OTU1306	Rare	2			OTU1320	Rare	2
	OTU13196	Rare	2			OTU13062	Rare	9			OTU13207	Rare	4
	OTU132	Rare	2			OTU1307	Rare	2			OTU13208	Rare	2
	OTU1320	Rare	2			OTU13070	Rare	3			OTU1321	Rare	2
	OTU13207	Rare	4			OTU13074	Rare	2			OTU13213	Rare	2
	OTU13208	Rare	2			OTU13076	Rare	2			OTU13218	Rare	3
	OTU1321	Rare	2			OTU13077	Rare	3			OTU1322	Rare	1
	OTU13213	Rare	2			OTU13079	Rare	1			OTU13226	Rare	2
	OTU13218	Rare	3			OTU1308	Rare	2			OTU1323	Rare	2
	OTU1322	Rare	1			OTU13080	Rare	2			OTU13231	Rare	3
	OTU13226	Rare	2			OTU13083	Rare	3			OTU13238	Rare	2
	OTU1323	Rare	2			OTU13087	Rare	3			OTU1324	Rare	2
	OTU13230	Rare	2			OTU13089	Rare	2			OTU13247	Rare	3
	OTU13237	Rare	2			OTU13090	Rare	4			OTU1325	Rare	2
	OTU1324	Rare	2			OTU13093	Rare	4			OTU1326	Rare	4
	OTU13244	Rare	3			OTU13098	Rare	5			OTU13262	Rare	3
	OTU13247	Rare	3			OTU131	CRT	2			OTU13264	Rare	2
	OTU1325	Rare	2			OTU13102	Rare	5			OTU13266	Rare	2
	OTU13250	Rare	2			OTU13106	Rare	3			OTU1327	Rare	2
	OTU1326	Rare	4			OTU13109	Rare	3			OTU13270	Rare	2
	OTU13262	Rare	3			OTU1311	Rare	4			OTU13279	Rare	2
	OTU13264	Rare	2			OTU13110	Rare	2			OTU1328	Rare	2
	OTU1327	Rare	2			OTU1312	Rare	3			OTU1329	Rare	2
	OTU13270	Rare	2			OTU13121	Rare	1			OTU133	CRT	2
	OTU13274	Rare	3			OTU13125	Rare	2			OTU1330	Rare	4
	OTU1328	Rare	2			OTU13127	Rare	5			OTU13302	Rare	2
	OTU1329	Rare	2			OTU13131	Rare	2			OTU1331	Rare	2
	OTU13297	Rare	2			OTU13138	Rare	4			OTU13317	Rare	3
	OTU133	Rare	2			OTU13143	Rare	5			OTU1332	Rare	2
	OTU1330	Rare	4			OTU13149	Rare	3			OTU1333	Rare	4
	OTU13306	Rare	3			OTU1315	Rare	2			OTU13335	Rare	7
	OTU1331	Rare	2			OTU13155	Rare	2			OTU13336	Rare	2
	OTU13316	Rare	6			OTU13156	Rare	2			OTU13338	Rare	6
	OTU1332	Rare	2			OTU1316	Rare	2			OTU1334	Rare	4
	OTU1333	Rare	4			OTU13166	Rare	2			OTU13341	Rare	9
	OTU13337	Rare	2			OTU13167	Rare	2			OTU13342	Rare	1
	OTU13338	Rare	6			OTU1317	Rare	2			OTU13344	Rare	3
	OTU1334	Rare	4			OTU13170	Rare	2			OTU13345	Rare	2
	OTU13341	Rare	9			OTU1318	Rare	3			OTU1335	Rare	2
	OTU13342	Rare	1			OTU13181	Rare	3			OTU13354	Rare	1
	OTU13344	Rare	3			OTU13187	Rare	2			OTU13355	Rare	2
	OTU13345	Rare	2			OTU1319	Rare	2			OTU13356	Rare	3
	OTU1335	Rare	2			OTU13196	Rare	2			OTU1336	Rare	2
	OTU13355	Rare	2			OTU132	Rare	2			OTU13361	Rare	2
	OTU13356	Rare	3			OTU1320	Rare	2			OTU1337	Rare	4
	OTU1336	Rare	2			OTU13207	Rare	4			OTU13371	Rare	5
	OTU13361	Rare	2			OTU13208	Rare	2			OTU13373	Rare	4
	OTU1337	Rare	4			OTU1321	Rare	2			OTU13378	Rare	2
	OTU13371	Rare	5			OTU13211	Rare	2			OTU1338	Rare	2
	OTU13373	Rare	4			OTU13213	Rare	2			OTU13387	Rare	2
	OTU13375	Rare	3			OTU13214	Rare	2			OTU13389	Rare	2
	OTU13378	Rare	2			OTU13218	Rare	3			OTU1339	Rare	3
	OTU1338	Rare	2			OTU1322	Rare	1			OTU13390	Rare	2
	OTU13384	Rare	2			OTU13226	Rare	2			OTU13391	Rare	7
	OTU13387	Rare	2			OTU1323	Rare	2			OTU13395	Rare	2
	OTU13389	Rare	2			OTU13231	Rare	3			OTU13396	Rare	2
	OTU1339	Rare	3			OTU13238	Rare	2			OTU134	CRT	3
	OTU13390	Rare	2			OTU1324	Rare	2			OTU1340	Rare	2
	OTU13391	Rare	7			OTU13247	Rare	3			OTU13403	Rare	2
	OTU13393	Rare	1			OTU1325	Rare	2			OTU13404	Rare	2
	OTU13395	Rare	2			OTU13258	Rare	2			OTU1341	Rare	5
	OTU13396	Rare	2			OTU1326	Rare	4			OTU13413	Rare	1
	OTU134	Rare	3			OTU13262	Rare	3			OTU1342	Rare	2
	OTU1340	Rare	2			OTU13264	Rare	2			OTU13424	Rare	3
	OTU13403	Rare	2			OTU1327	Rare	2			OTU1343	Rare	2
	OTU1341	Rare	5			OTU13270	Rare	2			OTU13431	Rare	2
	OTU13413	Rare	1			OTU13274	Rare	3			OTU13436	Rare	2
	OTU13415	Rare	2			OTU13279	Rare	2			OTU13437	Rare	2
	OTU1342	Rare	2			OTU1328	Rare	2			OTU1344	Rare	2
	OTU13427	Rare	2			OTU13288	Rare	1			OTU13446	Rare	2
	OTU1343	Rare	2			OTU1329	Rare	2			OTU13447	Rare	1
	OTU13431	Rare	2			OTU133	Rare	2			OTU1345	Rare	3
	OTU13436	Rare	2			OTU1330	Rare	4			OTU13451	Rare	2
	OTU1344	Rare	2			OTU13302	Rare	2			OTU1346	Rare	2
	OTU13440	Rare	8			OTU1331	Rare	2			OTU13460	Rare	2
	OTU13444	Rare	5			OTU13316	Rare	6			OTU13467	Rare	4
	OTU13451	Rare	2			OTU13317	Rare	3			OTU13468	Rare	8
	OTU13454	Rare	2			OTU1332	Rare	2			OTU1347	Rare	2
	OTU1346	Rare	2			OTU1333	Rare	4			OTU13478	Rare	2
	OTU13460	Rare	2			OTU13335	Rare	7			OTU1348	Rare	2
	OTU13467	Rare	4			OTU13337	Rare	2			OTU13480	Rare	5
	OTU13468	Rare	8			OTU13338	Rare	6			OTU13481	Rare	3
	OTU1347	Rare	2			OTU1334	Rare	4			OTU13483	Rare	2
	OTU1348	Rare	2			OTU13341	Rare	9			OTU13488	Rare	5
	OTU13481	Rare	3			OTU13342	Rare	1			OTU1349	Rare	2
	OTU13483	Rare	2			OTU13344	Rare	3			OTU13490	Rare	2
	OTU13488	Rare	5			OTU13345	Rare	2			OTU13491	Rare	2
	OTU1349	Rare	2			OTU13347	Rare	4			OTU13493	Rare	2
	OTU13491	Rare	2			OTU1335	Rare	2			OTU135	Rare	2
	OTU13493	Rare	2			OTU13354	Rare	1			OTU13501	Rare	2
	OTU135	Rare	2			OTU13355	Rare	2			OTU13503	Rare	4
	OTU13501	Rare	2			OTU13356	Rare	3			OTU13506	Rare	4
	OTU13503	Rare	4			OTU1336	Rare	2			OTU1351	Rare	2
	OTU13506	Rare	4			OTU13361	Rare	2			OTU13512	Rare	5
	OTU1352	Rare	4			OTU1337	Rare	4			OTU1352	Rare	4
	OTU13522	Rare	2			OTU13371	Rare	5			OTU13522	Rare	2
	OTU1353	Rare	2			OTU13373	Rare	4			OTU1353	Rare	2
	OTU13531	Rare	4			OTU13375	Rare	3			OTU13536	Rare	2
	OTU13540	Rare	2			OTU13378	Rare	2			OTU1355	Rare	2
	OTU13549	Rare	2			OTU1338	Rare	2			OTU13552	Rare	3
	OTU1355	Rare	2			OTU13387	Rare	2			OTU13553	Rare	2
	OTU13552	Rare	3			OTU13389	Rare	2			OTU13554	Rare	5
	OTU13553	Rare	2			OTU1339	Rare	3			OTU1357	Rare	2
	OTU13554	Rare	5			OTU13390	Rare	2			OTU13573	Rare	2
	OTU1357	Rare	2			OTU13395	Rare	2			OTU13575	Rare	4
	OTU13573	Rare	2			OTU13396	Rare	2			OTU13576	Rare	3
	OTU13575	Rare	4			OTU134	Rare	3			OTU1358	Rare	2
	OTU13576	Rare	3			OTU1340	Rare	2			OTU13581	Rare	5
	OTU13579	Rare	2			OTU13403	Rare	2			OTU13588	Rare	2
	OTU1358	Rare	2			OTU13409	Rare	4			OTU1359	Rare	2
	OTU13581	Rare	5			OTU1341	Rare	5			OTU13595	Rare	3
	OTU1359	Rare	2			OTU13413	Rare	1			OTU13597	Rare	3
	OTU13595	Rare	3			OTU13415	Rare	2			OTU136	Rare	5
	OTU13597	Rare	3			OTU1342	Rare	2			OTU1360	Rare	3
	OTU136	Rare	5			OTU13426	Rare	1			OTU13605	Rare	5
	OTU1360	Rare	3			OTU1343	Rare	2			OTU1361	Rare	2
	OTU13605	Rare	5			OTU13431	Rare	2			OTU13610	Rare	2
	OTU1361	Rare	2			OTU13432	Rare	6			OTU13614	Rare	4
	OTU13613	Rare	2			OTU13436	Rare	2			OTU1362	Rare	4
	OTU13614	Rare	4			OTU13437	Rare	2			OTU13628	Rare	2
	OTU1362	Rare	4			OTU1344	Rare	2			OTU1363	Rare	4
	OTU13625	Rare	4			OTU13440	Rare	8			OTU13632	Rare	2
	OTU13628	Rare	2			OTU13444	Rare	5			OTU13636	Rare	6
	OTU1363	Rare	4			OTU13451	Rare	2			OTU1364	Rare	1
	OTU13632	Rare	2			OTU13452	Rare	3			OTU13647	Rare	2
	OTU13646	Rare	2			OTU1346	Rare	2			OTU13648	Rare	2
	OTU13647	Rare	2			OTU13460	Rare	2			OTU1365	Rare	3
	OTU1365	Rare	3			OTU13467	Rare	4			OTU13660	Rare	10
	OTU13667	Rare	3			OTU13468	Rare	8			OTU13667	Rare	3
	OTU13668	Rare	2			OTU1347	Rare	2			OTU13668	Rare	2
	OTU1367	Rare	3			OTU1348	Rare	2			OTU1367	Rare	3
	OTU1368	Rare	2			OTU13481	Rare	3			OTU13673	Rare	2
	OTU13684	Rare	2			OTU13483	Rare	2			OTU1368	Rare	2
	OTU13686	Rare	4			OTU13488	Rare	5			OTU13684	Rare	2
	OTU1369	Rare	5			OTU1349	Rare	2			OTU13686	Rare	4
	OTU13693	Rare	2			OTU13490	Rare	2			OTU1369	Rare	5
	OTU13696	Rare	2			OTU13491	Rare	2			OTU13690	Rare	4
	OTU13697	Rare	2			OTU13493	Rare	2			OTU13693	Rare	2
	OTU13698	Rare	5			OTU135	Rare	2			OTU13696	Rare	2
	OTU13699	Rare	2			OTU13501	Rare	2			OTU13697	Rare	2
	OTU1370	Rare	2			OTU13509	Rare	2			OTU13698	Rare	5
	OTU13700	Rare	4			OTU1351	Rare	2			OTU137	Rare	3
	OTU13705	Rare	5			OTU13512	Rare	5			OTU1370	Rare	2
	OTU13706	Rare	2			OTU1352	Rare	4			OTU13700	Rare	4
	OTU1371	Rare	3			OTU13522	Rare	2			OTU13705	Rare	5
	OTU13710	Rare	2			OTU1353	Rare	2			OTU13706	Rare	2
	OTU13714	Rare	3			OTU13540	Rare	2			OTU1371	Rare	3
	OTU13715	Rare	2			OTU13541	Rare	9			OTU13710	Rare	2
	OTU1372	Rare	2			OTU13549	Rare	2			OTU13715	Rare	2
	OTU13724	Rare	2			OTU1355	Rare	2			OTU1372	Rare	2
	OTU1373	Rare	2			OTU13554	Rare	5			OTU13720	Rare	3
	OTU13740	Rare	4			OTU1357	Rare	2			OTU13724	Rare	2
	OTU13743	Rare	2			OTU13575	Rare	4			OTU1373	Rare	2
	OTU13749	Rare	2			OTU1358	Rare	2			OTU1374	Rare	6
	OTU1375	Rare	2			OTU13581	Rare	5			OTU13740	Rare	4
	OTU13751	Rare	2			OTU13588	Rare	2			OTU13743	Rare	2
	OTU13753	Rare	2			OTU1359	Rare	2			OTU13749	Rare	2
	OTU13757	Rare	2			OTU13593	Rare	2			OTU1375	Rare	2
	OTU13764	Rare	2			OTU13597	Rare	3			OTU13753	Rare	2
	OTU1377	Rare	3			OTU136	Rare	5			OTU13757	Rare	2
	OTU1378	Rare	2			OTU1360	Rare	3			OTU13766	Rare	9
	OTU1379	Rare	2			OTU13605	Rare	5			OTU13768	Rare	3
	OTU13791	Rare	3			OTU1361	Rare	2			OTU1377	Rare	3
	OTU13793	Rare	3			OTU13614	Rare	4			OTU13773	Rare	2
	OTU13795	Rare	3			OTU1362	Rare	4			OTU13778	Rare	2
	OTU138	Intermediate	2			OTU13625	Rare	4			OTU13779	Rare	6
	OTU1380	Rare	2			OTU13626	Rare	3			OTU1378	Rare	2
	OTU13806	Rare	2			OTU13627	Rare	2			OTU1379	Rare	2
	OTU13808	Rare	3			OTU13628	Rare	2			OTU13791	Rare	3
	OTU13819	Rare	2			OTU1363	Rare	4			OTU13793	Rare	3
	OTU1382	Rare	4			OTU13632	Rare	2			OTU138	Rare	2
	OTU13827	Rare	2			OTU1364	Rare	1			OTU1380	Rare	2
	OTU13828	Rare	4			OTU13647	Rare	2			OTU13806	Rare	2
	OTU1383	Rare	2			OTU1365	Rare	3			OTU13807	Rare	2
	OTU13832	Rare	5			OTU13660	Rare	10			OTU13808	Rare	3
	OTU13836	Rare	2			OTU13667	Rare	3			OTU13812	Rare	4
	OTU1384	Rare	4			OTU13668	Rare	2			OTU13819	Rare	2
	OTU13849	Rare	1			OTU1367	Rare	3			OTU1382	Rare	4
	OTU1385	Rare	2			OTU13673	Rare	2			OTU13820	Rare	6
	OTU13850	Rare	3			OTU1368	Rare	2			OTU13828	Rare	4
	OTU13855	Rare	2			OTU13684	Rare	2			OTU1383	Rare	2
	OTU13858	Rare	6			OTU13686	Rare	4			OTU13832	Rare	5
	OTU1386	Rare	2			OTU1369	Rare	5			OTU13835	Rare	2
	OTU13863	Rare	2			OTU13690	Rare	4			OTU13836	Rare	2
	OTU13865	Rare	3			OTU13693	Rare	2			OTU1384	Rare	4
	OTU13869	Rare	3			OTU13696	Rare	2			OTU13843	Rare	3
	OTU1387	Intermediate	1			OTU13697	Rare	2			OTU1385	Rare	2
	OTU13873	Rare	5			OTU13698	Rare	5			OTU13850	Rare	3
	OTU13875	Rare	2			OTU137	Rare	3			OTU13855	Rare	2
	OTU1388	Rare	2			OTU1370	Rare	2			OTU13858	Rare	6
	OTU13883	Rare	4			OTU13700	Rare	4			OTU1386	Rare	2
	OTU13885	Rare	2			OTU13705	Rare	5			OTU13865	Rare	3
	OTU13889	Rare	5			OTU13706	Rare	2			OTU1387	Rare	1
	OTU1389	Rare	3			OTU13709	Rare	5			OTU13875	Rare	2
	OTU13893	Rare	3			OTU1371	Rare	3			OTU1388	Rare	2
	OTU13896	Rare	2			OTU13710	Rare	2			OTU13880	Rare	5
	OTU13897	Rare	3			OTU1372	Rare	2			OTU13889	Rare	5
	OTU13898	Rare	4			OTU13720	Rare	3			OTU1389	Rare	3
	OTU139	Intermediate	3			OTU13724	Rare	2			OTU13893	Rare	3
	OTU1390	Rare	3			OTU13729	Rare	2			OTU13896	Rare	2
	OTU13901	Rare	2			OTU1373	Rare	2			OTU13897	Rare	3
	OTU13907	Rare	4			OTU13740	Rare	4			OTU13898	Rare	4
	OTU1391	Rare	4			OTU13743	Rare	2			OTU13899	Rare	2
	OTU1392	Rare	3			OTU13749	Rare	2			OTU139	CRT	3
	OTU13921	Rare	2			OTU1375	Rare	2			OTU1390	Rare	3
	OTU13922	Rare	5			OTU13753	Rare	2			OTU13901	Rare	2
	OTU13926	Rare	2			OTU13757	Rare	2			OTU1391	Rare	4
	OTU13928	Rare	3			OTU13763	Rare	4			OTU13912	Rare	2
	OTU1393	Rare	4			OTU13766	Rare	9			OTU13917	Rare	8
	OTU13933	Rare	1			OTU13768	Rare	3			OTU1392	Rare	3
	OTU13935	Rare	2			OTU1377	Rare	3			OTU13921	Rare	2
	OTU13939	Rare	2			OTU13778	Rare	2			OTU13922	Rare	5
	OTU1394	Rare	3			OTU1378	Rare	2			OTU13926	Rare	2
	OTU13940	Rare	2			OTU13783	Rare	2			OTU13928	Rare	3
	OTU13946	Rare	2			OTU1379	Rare	2			OTU1393	Rare	4
	OTU13948	Rare	2			OTU13791	Rare	3			OTU13935	Rare	2
	OTU1395	Rare	2			OTU13793	Rare	3			OTU13939	Rare	2
	OTU13953	Rare	4			OTU13795	Rare	3			OTU1394	Rare	3
	OTU1396	Rare	2			OTU138	Abund.	2			OTU13948	Rare	2
	OTU13964	Rare	3			OTU1380	Rare	2			OTU1395	Rare	2
	OTU13965	Rare	2			OTU13814	Rare	2			OTU13951	Rare	3
	OTU1397	Rare	3			OTU13819	Rare	2			OTU13953	Rare	4
	OTU13974	Rare	3			OTU1382	Rare	4			OTU1396	Rare	2
	OTU1398	Rare	2			OTU13822	Rare	4			OTU13964	Rare	3
	OTU13984	Rare	3			OTU13828	Rare	4			OTU13965	Rare	2
	OTU13986	Rare	2			OTU1383	Rare	2			OTU1397	Rare	3
	OTU13988	Rare	2			OTU13832	Rare	5			OTU13974	Rare	3
	OTU1399	Rare	4			OTU13836	Rare	2			OTU13979	Rare	2
	OTU13995	Rare	9			OTU13838	Rare	2			OTU1398	Rare	2
	OTU13997	Rare	5			OTU1384	Rare	4			OTU13986	Rare	2
	OTU14	Abundant	3			OTU13847	Rare	2			OTU1399	Rare	4
	OTU140	Rare	2			OTU13849	Rare	1			OTU13995	Rare	9
	OTU1400	Rare	2			OTU1385	Rare	2			OTU13997	Rare	5
	OTU14002	Rare	3			OTU13850	Rare	3			OTU14	Abund.	3
	OTU14003	Rare	3			OTU13855	Rare	2			OTU140	Rare	2
	OTU1401	Rare	2			OTU13858	Rare	6			OTU1400	Rare	2
	OTU14010	Rare	5			OTU1386	Rare	2			OTU14008	Rare	2
	OTU14011	Rare	2			OTU13861	Rare	1			OTU1401	Rare	2
	OTU14012	Rare	2			OTU1387	Rare	1			OTU14010	Rare	5
	OTU14018	Rare	3			OTU13873	Rare	5			OTU14011	Rare	2
	OTU1402	Rare	2			OTU13875	Rare	2			OTU14012	Rare	2
	OTU14020	Rare	2			OTU1388	Rare	2			OTU1402	Rare	2
	OTU14022	Rare	3			OTU13880	Rare	5			OTU14020	Rare	2
	OTU14026	Rare	2			OTU13884	Rare	2			OTU14022	Rare	3
	OTU1403	Rare	2			OTU13887	Rare	2			OTU14024	Rare	6
	OTU14034	Rare	3			OTU13889	Rare	5			OTU14026	Rare	2
	OTU1404	Rare	2			OTU1389	Rare	3			OTU1403	Rare	2
	OTU14041	Rare	3			OTU13893	Rare	3			OTU14034	Rare	3
	OTU14043	Rare	3			OTU13896	Rare	2			OTU1404	Rare	2
	OTU14044	Rare	3			OTU13897	Rare	3			OTU14041	Rare	3
	OTU14059	Rare	2			OTU13898	Rare	4			OTU14043	Rare	3
	OTU1406	Rare	2			OTU139	Rare	3			OTU14044	Rare	3
	OTU14064	Rare	2			OTU1390	Rare	3			OTU14047	Rare	2
	OTU14067	Rare	3			OTU13901	Rare	2			OTU14059	Rare	2
	OTU1407	Rare	2			OTU1391	Rare	4			OTU1406	Rare	2
	OTU14080	Rare	2			OTU13911	Rare	1			OTU14064	Rare	2
	OTU14083	Rare	5			OTU13916	Rare	2			OTU14067	Rare	3
	OTU14084	Rare	2			OTU1392	Rare	3			OTU1407	Rare	2
	OTU14085	Rare	5			OTU13921	Rare	2			OTU14075	Rare	2
	OTU14086	Rare	3			OTU13922	Rare	5			OTU14080	Rare	2
	OTU14091	Rare	9			OTU13926	Rare	2			OTU14083	Rare	5
	OTU14094	Rare	3			OTU13928	Rare	3			OTU14086	Rare	3
	OTU14096	Rare	4			OTU1393	Rare	4			OTU1409	Rare	3
	OTU14098	Rare	2			OTU13933	Rare	1			OTU14091	Rare	9
	OTU141	Rare	4			OTU13935	Rare	2			OTU14094	Rare	3
	OTU14105	Rare	1			OTU13939	Rare	2			OTU14096	Rare	4
	OTU1411	Rare	2			OTU1394	Rare	3			OTU14098	Rare	2
	OTU14113	Rare	4			OTU13948	Rare	2			OTU141	Rare	4
	OTU1412	Rare	3			OTU1395	Rare	2			OTU1410	Rare	4
	OTU1413	Rare	2			OTU13953	Rare	4			OTU14105	Rare	1
	OTU14134	Rare	2			OTU13956	Rare	2			OTU14109	Rare	3
	OTU1414	Rare	1			OTU1396	Rare	2			OTU1411	Rare	2
	OTU14141	Rare	1			OTU13964	Rare	3			OTU14111	Rare	4
	OTU14145	Rare	4			OTU13965	Rare	2			OTU14113	Rare	4
	OTU14147	Rare	2			OTU1397	Rare	3			OTU1412	Rare	3
	OTU1415	Rare	3			OTU13974	Rare	3			OTU14120	Rare	4
	OTU1416	Rare	4			OTU1398	Rare	2			OTU1413	Rare	2
	OTU14160	Rare	3			OTU13986	Rare	2			OTU1414	Rare	1
	OTU14165	Rare	2			OTU1399	Rare	4			OTU14141	Rare	1
	OTU14167	Rare	2			OTU13995	Rare	9			OTU14145	Rare	4
	OTU1417	Rare	2			OTU13997	Rare	5			OTU14146	Rare	3
	OTU14170	Rare	4			OTU14	Abund.	3			OTU14147	Rare	2
	OTU14172	Rare	2			OTU140	Rare	2			OTU1415	Rare	3
	OTU1418	Rare	3			OTU1400	Rare	2			OTU1416	Rare	4
	OTU14181	Rare	5			OTU14002	Rare	3			OTU14165	Rare	2
	OTU14189	Rare	4			OTU14003	Rare	3			OTU14167	Rare	2
	OTU1419	Rare	2			OTU14008	Rare	2			OTU1417	Rare	2
	OTU14191	Rare	2			OTU1401	Rare	2			OTU14176	Rare	3
	OTU14192	Rare	2			OTU14010	Rare	5			OTU1418	Rare	3
	OTU142	Rare	1			OTU14011	Rare	2			OTU14181	Rare	5
	OTU1420	Rare	2			OTU14012	Rare	2			OTU14189	Rare	4
	OTU14206	Rare	3			OTU14015	Rare	3			OTU1419	Rare	2
	OTU14214	Rare	2			OTU1402	Rare	2			OTU14191	Rare	2
	OTU1422	Rare	2			OTU14020	Rare	2			OTU14192	Rare	2
	OTU1423	Rare	2			OTU14022	Rare	3			OTU14199	Rare	3
	OTU14233	Rare	3			OTU14026	Rare	2			OTU142	Rare	1
	OTU14235	Rare	2			OTU1403	Rare	2			OTU1420	Rare	2
	OTU1424	Rare	2			OTU14034	Rare	3			OTU14203	Rare	2
	OTU1425	Rare	2			OTU1404	Rare	2			OTU14206	Rare	3
	OTU14250	Rare	2			OTU14043	Rare	3			OTU14207	Rare	4
	OTU14258	Rare	2			OTU14044	Rare	3			OTU14209	Rare	3
	OTU1426	Rare	2			OTU14047	Rare	2			OTU14214	Rare	2
	OTU14265	Rare	2			OTU14050	Rare	2			OTU1422	Rare	2
	OTU1427	Rare	2			OTU14054	Rare	3			OTU14225	Rare	2
	OTU14271	Rare	2			OTU14059	Rare	2			OTU1423	Rare	2
	OTU1428	Rare	4			OTU1406	Rare	2			OTU14233	Rare	3
	OTU14280	Rare	2			OTU14064	Rare	2			OTU1424	Rare	2
	OTU14287	Rare	2			OTU1407	Rare	2			OTU1425	Rare	2
	OTU1429	Rare	2			OTU14070	Rare	3			OTU14258	Rare	2
	OTU14292	Rare	2			OTU14075	Rare	2			OTU1426	Rare	2
	OTU14293	Rare	2			OTU14080	Rare	2			OTU14265	Rare	2
	OTU14295	Rare	1			OTU14083	Rare	5			OTU14268	Rare	2
	OTU14297	Rare	3			OTU1409	Rare	3			OTU1427	Rare	2
	OTU14302	Rare	3			OTU14091	Rare	9			OTU14278	Rare	4
	OTU14306	Rare	2			OTU14094	Rare	3			OTU14279	Rare	2
	OTU14309	Rare	3			OTU14096	Rare	4			OTU1428	Rare	4
	OTU14315	Rare	2			OTU14098	Rare	2			OTU14280	Rare	2
	OTU1432	Rare	4			OTU141	CRT	4			OTU14287	Rare	2
	OTU14320	Rare	2			OTU1410	Rare	4			OTU1429	Rare	2
	OTU1433	Rare	2			OTU14105	Rare	1			OTU14292	Rare	2
	OTU14337	Rare	1			OTU14109	Rare	3			OTU14293	Rare	2
	OTU14338	Rare	8			OTU1411	Rare	2			OTU14297	Rare	3
	OTU14340	Rare	2			OTU14113	Rare	4			OTU14302	Rare	3
	OTU14341	Rare	3			OTU1412	Rare	3			OTU14305	Rare	3
	OTU14342	Rare	2			OTU14120	Rare	4			OTU14312	Rare	2
	OTU14343	Rare	3			OTU1413	Rare	2			OTU1432	Rare	4
	OTU1435	Rare	2			OTU14134	Rare	2			OTU14322	Rare	2
	OTU14350	Rare	3			OTU1414	Rare	1			OTU14328	Rare	2
	OTU14352	Rare	5			OTU14141	Rare	1			OTU1433	Rare	2
	OTU14357	Rare	4			OTU14145	Rare	4			OTU14332	Rare	2
	OTU1436	Rare	2			OTU14147	Rare	2			OTU14337	Rare	1
	OTU14362	Rare	2			OTU1415	Rare	3			OTU14338	Rare	8
	OTU14370	Rare	2			OTU1416	Rare	4			OTU14340	Rare	2
	OTU14371	Rare	3			OTU14160	Rare	3			OTU14343	Rare	3
	OTU14374	Rare	2			OTU14165	Rare	2			OTU1435	Rare	2
	OTU14378	Rare	2			OTU14167	Rare	2			OTU14352	Rare	5
	OTU1438	Rare	1			OTU1417	Rare	2			OTU14357	Rare	4
	OTU14383	Rare	2			OTU14172	Rare	2			OTU14359	Rare	1
	OTU1439	Rare	2			OTU1418	Rare	3			OTU1436	Rare	2
	OTU144	Rare	3			OTU14181	Rare	5			OTU14364	Rare	1
	OTU1440	Rare	2			OTU14189	Rare	4			OTU14370	Rare	2
	OTU14404	Rare	3			OTU1419	Rare	2			OTU14371	Rare	3
	OTU14408	Rare	2			OTU14191	Rare	2			OTU14378	Rare	2
	OTU1441	Rare	2			OTU14192	Rare	2			OTU1438	Rare	1
	OTU14413	Rare	5			OTU14199	Rare	3			OTU14383	Rare	2
	OTU1442	Rare	3			OTU142	Rare	1			OTU1439	Rare	2
	OTU14421	Rare	4			OTU1420	Rare	2			OTU14390	Rare	2
	OTU14426	Rare	2			OTU14200	Rare	4			OTU144	Rare	3
	OTU14427	Rare	2			OTU14206	Rare	3			OTU1440	Rare	2
	OTU14428	Rare	2			OTU14214	Rare	2			OTU14404	Rare	3
	OTU14429	Rare	2			OTU1422	Rare	2			OTU14409	Rare	2
	OTU1443	Rare	2			OTU14228	Rare	1			OTU1441	Rare	2
	OTU14432	Rare	2			OTU1423	Rare	2			OTU14413	Rare	5
	OTU1444	Rare	4			OTU14233	Rare	3			OTU1442	Rare	3
	OTU1445	Rare	2			OTU1424	Rare	2			OTU14426	Rare	2
	OTU14451	Rare	2			OTU1425	Rare	2			OTU14427	Rare	2
	OTU14454	Rare	7			OTU14258	Rare	2			OTU14428	Rare	2
	OTU14459	Rare	2			OTU1426	Rare	2			OTU1443	Rare	2
	OTU1446	Rare	3			OTU14265	Rare	2			OTU1444	Rare	4
	OTU14461	Rare	3			OTU1427	Rare	2			OTU14440	Rare	2
	OTU1447	Rare	4			OTU14271	Rare	2			OTU1445	Rare	2
	OTU14470	Rare	7			OTU14278	Rare	4			OTU14451	Rare	2
	OTU14473	Rare	5			OTU1428	Rare	4			OTU14457	Rare	2
	OTU14477	Rare	3			OTU14280	Rare	2			OTU14459	Rare	2
	OTU14480	Rare	4			OTU14287	Rare	2			OTU1446	Rare	3
	OTU14484	Rare	7			OTU1429	Rare	2			OTU14461	Rare	3
	OTU14486	Rare	7			OTU14292	Rare	2			OTU1447	Rare	4
	OTU1449	Rare	2			OTU14293	Rare	2			OTU14470	Rare	7
	OTU14495	Rare	2			OTU14295	Rare	1			OTU14473	Rare	5
	OTU14498	Rare	2			OTU14297	Rare	3			OTU14477	Rare	3
	OTU145	Rare	2			OTU14302	Rare	3			OTU1448	Rare	3
	OTU1450	Rare	3			OTU14305	Rare	3			OTU14480	Rare	4
	OTU14510	Rare	5			OTU14309	Rare	3			OTU14486	Rare	7
	OTU14515	Rare	4			OTU1431	Rare	3			OTU1449	Rare	2
	OTU14517	Rare	1			OTU14318	Rare	2			OTU14495	Rare	2
	OTU1452	Rare	2			OTU1432	Rare	4			OTU145	Rare	2
	OTU14522	Rare	4			OTU14320	Rare	2			OTU1450	Rare	3
	OTU14524	Rare	4			OTU1433	Rare	2			OTU14506	Rare	2
	OTU1453	Rare	2			OTU14331	Rare	2			OTU14510	Rare	5
	OTU14537	Rare	3			OTU14334	Rare	2			OTU14515	Rare	4
	OTU14540	Rare	3			OTU14337	Rare	1			OTU14517	Rare	1
	OTU14541	Rare	2			OTU14338	Rare	8			OTU14518	Rare	3
	OTU14543	Rare	2			OTU14340	Rare	2			OTU1452	Rare	2
	OTU1455	Rare	2			OTU14342	Rare	2			OTU14522	Rare	4
	OTU14550	Rare	2			OTU14343	Rare	3			OTU14524	Rare	4
	OTU14554	Rare	2			OTU1435	Rare	2			OTU1453	Rare	2
	OTU14557	Rare	9			OTU14352	Rare	5			OTU14540	Rare	3
	OTU1456	Rare	5			OTU14357	Rare	4			OTU14543	Rare	2
	OTU14560	Rare	2			OTU1436	Rare	2			OTU1455	Rare	2
	OTU14561	Rare	3			OTU14364	Rare	1			OTU14550	Rare	2
	OTU14567	Rare	1			OTU14370	Rare	2			OTU14552	Rare	2
	OTU1457	Rare	3			OTU14371	Rare	3			OTU14557	Rare	9
	OTU14572	Rare	6			OTU14374	Rare	2			OTU1456	Rare	5
	OTU14573	Rare	2			OTU14378	Rare	2			OTU14561	Rare	3
	OTU14574	Rare	3			OTU1438	Rare	1			OTU14565	Rare	2
	OTU14576	Rare	2			OTU14383	Rare	2			OTU1457	Rare	3
	OTU14578	Rare	2			OTU1439	Rare	2			OTU14572	Rare	6
	OTU14579	Rare	5			OTU144	Rare	3			OTU14573	Rare	2
	OTU1458	Rare	2			OTU1440	Rare	2			OTU14574	Rare	3
	OTU14580	Rare	2			OTU14404	Rare	3			OTU14576	Rare	2
	OTU14584	Rare	2			OTU14408	Rare	2			OTU14579	Rare	5
	OTU1459	Rare	3			OTU14409	Rare	2			OTU1458	Rare	2
	OTU14596	Rare	4			OTU1441	Rare	2			OTU14586	Rare	2
	OTU146	Rare	2			OTU14410	Rare	2			OTU1459	Rare	3
	OTU1460	Rare	2			OTU14413	Rare	5			OTU146	Rare	2
	OTU14600	Rare	5			OTU1442	Rare	3			OTU1460	Rare	2
	OTU14602	Rare	3			OTU14425	Rare	2			OTU14600	Rare	5
	OTU14606	Rare	2			OTU14426	Rare	2			OTU14602	Rare	3
	OTU1461	Rare	1			OTU14429	Rare	2			OTU14603	Rare	2
	OTU14619	Rare	6			OTU1443	Rare	2			OTU14604	Rare	2
	OTU1462	Rare	3			OTU1444	Rare	4			OTU14606	Rare	2
	OTU14624	Rare	2			OTU14446	Rare	3			OTU1461	Rare	1
	OTU14626	Rare	4			OTU14449	Rare	2			OTU14613	Rare	1
	OTU1463	Rare	3			OTU1445	Rare	2			OTU14617	Rare	3
	OTU14630	Rare	9			OTU14450	Rare	2			OTU14619	Rare	6
	OTU14636	Rare	2			OTU14451	Rare	2			OTU1462	Rare	3
	OTU1464	Rare	2			OTU14459	Rare	2			OTU14620	Rare	2
	OTU14641	Rare	2			OTU1446	Rare	3			OTU14624	Rare	2
	OTU1465	Rare	1			OTU14465	Rare	2			OTU1463	Rare	3
	OTU14659	Rare	2			OTU14468	Rare	4			OTU14630	Rare	9
	OTU1466	Rare	2			OTU1447	Rare	4			OTU14632	Rare	10
	OTU14660	Rare	3			OTU14470	Rare	7			OTU14636	Rare	2
	OTU14668	Rare	3			OTU14477	Rare	3			OTU1464	Rare	2
	OTU1467	Rare	3			OTU14480	Rare	4			OTU14641	Rare	2
	OTU14674	Rare	3			OTU14486	Rare	7			OTU1465	Rare	1
	OTU1468	Rare	3			OTU1449	Rare	2			OTU14659	Rare	2
	OTU14683	Rare	2			OTU14495	Rare	2			OTU1466	Rare	2
	OTU14689	Rare	2			OTU145	Rare	2			OTU14660	Rare	3
	OTU1469	Rare	3			OTU1450	Rare	3			OTU14661	Rare	2
	OTU14692	Rare	1			OTU14506	Rare	2			OTU14665	Rare	4
	OTU14693	Rare	2			OTU14510	Rare	5			OTU14668	Rare	3
	OTU147	Rare	5			OTU14515	Rare	4			OTU1467	Rare	3
	OTU1470	Rare	3			OTU14517	Rare	1			OTU14674	Rare	3
	OTU14701	Rare	2			OTU1452	Rare	2			OTU1468	Rare	3
	OTU14703	Rare	4			OTU14522	Rare	4			OTU14683	Rare	2
	OTU14707	Rare	4			OTU14524	Rare	4			OTU1469	Rare	3
	OTU1471	Rare	3			OTU1453	Rare	2			OTU14692	Rare	1
	OTU1472	Rare	3			OTU14540	Rare	3			OTU147	CRT	5
	OTU14727	Rare	2			OTU14543	Rare	2			OTU1470	Rare	3
	OTU1473	Rare	2			OTU1455	Rare	2			OTU14703	Rare	4
	OTU14733	Rare	1			OTU14550	Rare	2			OTU14707	Rare	4
	OTU1474	Rare	2			OTU14557	Rare	9			OTU1471	Rare	3
	OTU1475	Rare	4			OTU1456	Rare	5			OTU1472	Rare	3
	OTU14751	Rare	2			OTU14560	Rare	2			OTU14721	Rare	2
	OTU1476	Rare	2			OTU14561	Rare	3			OTU1473	Rare	2
	OTU14763	Rare	9			OTU14565	Rare	2			OTU1474	Rare	2
	OTU14764	Rare	3			OTU14567	Rare	1			OTU1475	Rare	4
	OTU14768	Rare	2			OTU1457	Rare	3			OTU14751	Rare	2
	OTU1477	Rare	3			OTU14573	Rare	2			OTU1476	Rare	2
	OTU14777	Rare	2			OTU14574	Rare	3			OTU14763	Rare	9
	OTU1478	Rare	2			OTU14576	Rare	2			OTU14764	Rare	3
	OTU14781	Rare	2			OTU14578	Rare	2			OTU14768	Rare	2
	OTU14789	Rare	2			OTU14579	Rare	5			OTU1477	Rare	3
	OTU1479	Rare	4			OTU1458	Rare	2			OTU14777	Rare	2
	OTU148	Abundant	5			OTU14581	Rare	2			OTU1478	Rare	2
	OTU1480	Rare	4			OTU1459	Rare	3			OTU14781	Rare	2
	OTU14812	Rare	5			OTU146	Rare	2			OTU14787	Rare	2
	OTU14814	Rare	3			OTU1460	Rare	2			OTU14789	Rare	2
	OTU14821	Rare	5			OTU14603	Rare	2			OTU1479	Rare	4
	OTU14822	Rare	3			OTU14606	Rare	2			OTU14792	Rare	5
	OTU14825	Rare	2			OTU1461	Rare	1			OTU14793	Rare	3
	OTU14826	Rare	2			OTU14619	Rare	6			OTU14795	Rare	2
	OTU14828	Rare	2			OTU1462	Rare	3			OTU148	Abund.	5
	OTU14829	Rare	4			OTU14624	Rare	2			OTU1480	Rare	4
	OTU1483	Rare	2			OTU1463	Rare	3			OTU14803	Rare	3
	OTU14832	Rare	3			OTU14630	Rare	9			OTU14807	Rare	2
	OTU14833	Rare	4			OTU14636	Rare	2			OTU14812	Rare	5
	OTU14837	Rare	8			OTU1464	Rare	2			OTU14817	Rare	3
	OTU14839	Rare	3			OTU14641	Rare	2			OTU14821	Rare	5
	OTU14842	Intermediate	4			OTU1465	Rare	1			OTU14822	Rare	3
	OTU14844	Rare	5			OTU14659	Rare	2			OTU14825	Rare	2
	OTU14845	Rare	5			OTU1466	Rare	2			OTU14828	Rare	2
	OTU14848	Rare	2			OTU14660	Rare	3			OTU14829	Rare	4
	OTU1485	Rare	2			OTU14665	Rare	4			OTU1483	Rare	2
	OTU14851	Rare	2			OTU14668	Rare	3			OTU14832	Rare	3
	OTU14852	Rare	9			OTU1467	Rare	3			OTU14837	Rare	8
	OTU14855	Abundant	2			OTU14671	Rare	2			OTU14839	Rare	3
	OTU1486	Rare	3			OTU14674	Rare	3			OTU14842	CRT	4
	OTU1487	Rare	2			OTU1468	Rare	3			OTU14844	Rare	5
	OTU1488	Rare	5			OTU14683	Rare	2			OTU14845	Rare	5
	OTU14885	Rare	2			OTU14685	Rare	2			OTU14848	Rare	2
	OTU14888	Rare	3			OTU1469	Rare	3			OTU1485	Rare	2
	OTU1489	Rare	3			OTU14692	Rare	1			OTU14855	Abund.	2
	OTU14899	Rare	2			OTU147	CRT	5			OTU1486	Rare	3
	OTU14916	Rare	4			OTU1470	Rare	3			OTU1487	Rare	2
	OTU1492	Rare	2			OTU14703	Rare	4			OTU14874	Rare	2
	OTU14921	Rare	2			OTU14705	Rare	2			OTU1488	Rare	5
	OTU14925	Rare	2			OTU14707	Rare	4			OTU14888	Rare	3
	OTU14927	Rare	4			OTU14709	Rare	2			OTU14897	Rare	2
	OTU1493	Rare	2			OTU1471	Rare	3			OTU14899	Rare	2
	OTU14930	Rare	2			OTU1472	Rare	3			OTU1490	Rare	2
	OTU14934	Rare	2			OTU14727	Rare	2			OTU14908	Rare	3
	OTU14942	Rare	2			OTU1473	Rare	2			OTU1491	Rare	6
	OTU1495	Rare	2			OTU14733	Rare	1			OTU14911	Rare	2
	OTU14951	Rare	3			OTU1474	Rare	2			OTU14915	Rare	3
	OTU14953	Rare	4			OTU1475	Rare	4			OTU14918	Rare	2
	OTU14961	Rare	2			OTU14751	Rare	2			OTU1492	Rare	2
	OTU14962	Rare	1			OTU1476	Rare	2			OTU14921	Rare	2
	OTU14965	Rare	2			OTU14763	Rare	9			OTU1493	Rare	2
	OTU14966	Rare	3			OTU14764	Rare	3			OTU14930	Rare	2
	OTU1497	Rare	3			OTU14768	Rare	2			OTU14934	Rare	2
	OTU14970	Rare	3			OTU1477	Rare	3			OTU14942	Rare	2
	OTU14979	Rare	3			OTU14777	Rare	2			OTU1495	Rare	2
	OTU1498	Rare	3			OTU1478	Rare	2			OTU14950	Rare	2
	OTU14983	Rare	3			OTU14781	Rare	2			OTU14951	Rare	3
	OTU1499	Rare	2			OTU14783	Rare	2			OTU1496	Rare	2
	OTU15	Abundant	4			OTU14787	Rare	2			OTU14965	Rare	2
	OTU1500	Rare	3			OTU14789	Rare	2			OTU14966	Rare	3
	OTU15002	Rare	2			OTU1479	Rare	4			OTU1497	Rare	3
	OTU15005	Rare	10			OTU14795	Rare	2			OTU14970	Rare	3
	OTU15007	Rare	3			OTU14798	Rare	4			OTU14979	Rare	3
	OTU15008	Rare	2			OTU148	Abund.	5			OTU1498	Rare	3
	OTU1501	Rare	3			OTU1480	Rare	4			OTU1499	Rare	2
	OTU15011	Rare	4			OTU14802	Rare	2			OTU15	Abund.	4
	OTU15017	Rare	2			OTU14812	Rare	5			OTU150	Rare	3
	OTU15018	Rare	2			OTU14821	Rare	5			OTU1500	Rare	3
	OTU1502	Rare	2			OTU14822	Rare	3			OTU15005	Rare	10
	OTU15023	Rare	2			OTU14825	Rare	2			OTU15007	Rare	3
	OTU15025	Rare	2			OTU14828	Rare	2			OTU1501	Rare	3
	OTU1503	Rare	2			OTU14829	Rare	4			OTU15018	Rare	2
	OTU15032	Rare	2			OTU1483	Rare	2			OTU15019	Rare	2
	OTU15033	Rare	2			OTU14831	Rare	2			OTU1502	Rare	2
	OTU15035	Rare	5			OTU14832	Rare	3			OTU15020	Rare	2
	OTU15038	Rare	3			OTU14837	Rare	8			OTU15023	Rare	2
	OTU1504	Rare	1			OTU14842	Rare	4			OTU15025	Rare	2
	OTU15042	Rare	5			OTU14844	Rare	5			OTU1503	Rare	2
	OTU15044	Rare	4			OTU14845	Rare	5			OTU15032	Rare	2
	OTU1505	Rare	2			OTU14848	Rare	2			OTU15033	Rare	2
	OTU15053	Rare	1			OTU1485	Rare	2			OTU15035	Rare	5
	OTU1506	Rare	2			OTU14850	Rare	3			OTU15038	Rare	3
	OTU15060	Rare	9			OTU14851	Rare	2			OTU1504	Rare	1
	OTU15064	Rare	3			OTU14855	Abund.	2			OTU15042	Rare	5
	OTU15067	Rare	2			OTU1486	Rare	3			OTU15044	Rare	4
	OTU15068	Rare	2			OTU14860	Rare	3			OTU15045	Rare	2
	OTU1507	Rare	2			OTU1487	Rare	2			OTU15046	Rare	2
	OTU15078	Rare	5			OTU14872	Rare	3			OTU1505	Rare	2
	OTU1508	Rare	2			OTU1488	Rare	5			OTU15053	Rare	1
	OTU15080	Rare	3			OTU14883	Rare	2			OTU1506	Rare	2
	OTU15081	Rare	2			OTU14885	Rare	2			OTU15060	Rare	9
	OTU15082	Rare	2			OTU14888	Rare	3			OTU15064	Rare	3
	OTU15084	Rare	2			OTU1489	Rare	3			OTU15067	Rare	2
	OTU151	Intermediate	2			OTU14897	Rare	2			OTU15068	Rare	2
	OTU1510	Rare	2			OTU14901	Rare	3			OTU1507	Rare	2
	OTU15100	Rare	3			OTU14907	Rare	2			OTU15073	Rare	2
	OTU15106	Rare	2			OTU14908	Rare	3			OTU15078	Rare	5
	OTU1511	Rare	2			OTU1491	Rare	6			OTU1508	Rare	2
	OTU1512	Rare	2			OTU14911	Rare	2			OTU15080	Rare	3
	OTU1513	Rare	2			OTU14915	Rare	3			OTU15081	Rare	2
	OTU1514	Rare	2			OTU14918	Rare	2			OTU15084	Rare	2
	OTU15143	Rare	2			OTU1492	Rare	2			OTU151	Abund.	2
	OTU15148	Rare	2			OTU14921	Rare	2			OTU1510	Rare	2
	OTU1515	Rare	2			OTU14926	Rare	3			OTU15100	Rare	3
	OTU15157	Rare	3			OTU14927	Rare	4			OTU15106	Rare	2
	OTU15161	Rare	1			OTU1493	Rare	2			OTU1511	Rare	2
	OTU15168	Rare	2			OTU14930	Rare	2			OTU1512	Rare	2
	OTU1517	Rare	3			OTU14934	Rare	2			OTU1513	Rare	2
	OTU15173	Rare	9			OTU14942	Rare	2			OTU1514	Rare	2
	OTU1518	Rare	2			OTU1495	Rare	2			OTU15143	Rare	2
	OTU15181	Rare	2			OTU14950	Rare	2			OTU15148	Rare	2
	OTU15189	Rare	3			OTU14951	Rare	3			OTU1515	Rare	2
	OTU152	Intermediate	3			OTU14961	Rare	2			OTU15153	Rare	9
	OTU15200	Rare	3			OTU14964	Rare	9			OTU15157	Rare	3
	OTU15203	Rare	3			OTU14965	Rare	2			OTU15168	Rare	2
	OTU15204	Rare	2			OTU14966	Rare	3			OTU1517	Rare	3
	OTU1521	Rare	2			OTU1497	Rare	3			OTU15171	Rare	3
	OTU15214	Rare	2			OTU14970	Rare	3			OTU15173	Rare	9
	OTU15215	Rare	3			OTU14979	Rare	3			OTU1518	Rare	2
	OTU1522	Rare	2			OTU1498	Rare	3			OTU15181	Rare	2
	OTU15220	Rare	2			OTU14983	Rare	3			OTU15187	Rare	2
	OTU1523	Rare	4			OTU14985	Rare	5			OTU15189	Rare	3
	OTU15236	Rare	2			OTU1499	Rare	2			OTU152	Rare	3
	OTU15238	Abundant	3			OTU15	Abund.	4			OTU15200	Rare	3
	OTU1524	Rare	2			OTU150	Rare	3			OTU15203	Rare	3
	OTU15241	Rare	6			OTU1500	Rare	3			OTU15204	Rare	2
	OTU15249	Rare	2			OTU15005	Rare	10			OTU1521	Rare	2
	OTU1525	Rare	2			OTU15007	Rare	3			OTU15214	Rare	2
	OTU15254	Rare	4			OTU1501	Rare	3			OTU15215	Rare	3
	OTU15258	Rare	2			OTU15011	Rare	4			OTU1522	Rare	2
	OTU15259	Rare	5			OTU15018	Rare	2			OTU15220	Rare	2
	OTU1526	Rare	2			OTU1502	Rare	2			OTU15227	Rare	2
	OTU15264	Rare	5			OTU15023	Rare	2			OTU15228	Rare	3
	OTU1527	Rare	2			OTU15025	Rare	2			OTU1523	Rare	4
	OTU15273	Rare	3			OTU15028	Rare	9			OTU15230	Rare	5
	OTU15279	Rare	3			OTU1503	Rare	2			OTU15232	Rare	3
	OTU1528	Rare	2			OTU15030	Rare	3			OTU15236	Rare	2
	OTU15282	Rare	3			OTU15032	Rare	2			OTU15238	Abund.	3
	OTU1529	Rare	2			OTU15038	Rare	3			OTU1524	Rare	2
	OTU15294	Rare	2			OTU1504	Rare	1			OTU1525	Rare	2
	OTU15296	Rare	5			OTU15040	Rare	1			OTU15251	Rare	3
	OTU153	Rare	4			OTU15042	Rare	5			OTU15254	Rare	4
	OTU1530	Rare	1			OTU15047	Rare	3			OTU15259	Rare	5
	OTU15307	Rare	5			OTU1505	Rare	2			OTU1526	Rare	2
	OTU1531	Rare	2			OTU15053	Rare	1			OTU15264	Rare	5
	OTU15312	Abundant	6			OTU1506	Rare	2			OTU15267	Rare	2
	OTU1532	Rare	2			OTU15060	Rare	9			OTU1527	Rare	2
	OTU15324	Rare	5			OTU15068	Rare	2			OTU15279	Rare	3
	OTU1533	Rare	2			OTU1507	Rare	2			OTU1528	Rare	2
	OTU15337	Rare	3			OTU15075	Rare	3			OTU15282	Rare	3
	OTU1534	Rare	2			OTU15078	Rare	5			OTU15288	Rare	3
	OTU15340	Rare	2			OTU1508	Rare	2			OTU1529	Rare	2
	OTU15342	Rare	1			OTU15080	Rare	3			OTU15294	Rare	2
	OTU15352	Rare	5			OTU15081	Rare	2			OTU15296	Rare	5
	OTU15356	Rare	2			OTU15082	Rare	2			OTU153	CRT	4
	OTU15359	Rare	3			OTU15084	Rare	2			OTU1530	Rare	1
	OTU1536	Rare	3			OTU15096	Rare	2			OTU15307	Rare	5
	OTU15360	Rare	4			OTU151	CRT	2			OTU1531	Rare	2
	OTU15368	Rare	3			OTU1510	Rare	2			OTU15312	Abund.	6
	OTU15369	Rare	5			OTU15100	Rare	3			OTU15319	Rare	2
	OTU1537	Rare	2			OTU15106	Rare	2			OTU1532	Rare	2
	OTU15382	Rare	4			OTU1511	Rare	2			OTU15324	Rare	5
	OTU15388	Rare	4			OTU1512	Rare	2			OTU1533	Rare	2
	OTU1539	Rare	3			OTU1513	Rare	2			OTU1534	Rare	2
	OTU15393	Rare	3			OTU15139	Rare	3			OTU15352	Rare	5
	OTU15395	Rare	2			OTU1514	Rare	2			OTU15356	Rare	2
	OTU15396	Rare	3			OTU15143	Rare	2			OTU15359	Rare	3
	OTU154	Rare	1			OTU15147	Rare	2			OTU1536	Rare	3
[truncated: 8,952 more rows]

## Sheet: Fig. 3b
	treatment	day	community level rrn copy number	ammonia	phosphate
[truncated: 45 more rows]

[truncated: 4 more sheets: Fig. 4a, Fig. 4b, Suppl. Fig. 2, Suppl. Fig. 3]
